# Supplementary material for: Zika virus disrupts gene expression in human myoblasts and myotubes: Relationship with susceptibility to infection
Source: PLoS Negl Trop Dis. 2022 Feb 16;16(2):e0010166. doi: 10.1371/journal.pntd.0010166 (PMC8923442; doi:10.1371/journal.pntd.0010166)
Supplement: S1 Table — (A) Upregulated genes in mock myotubes over mock myoblasts; (B) Downregulated genes in mock myotubes over mock myoblasts; (C) Upregulated genes in ZIKV-infected myoblasts over mock myoblasts; (D) Downregulated genes in ZIKV-infected myoblasts over mock myoblasts; (E) Upregulated genes in ZIKV-infected myotubes over mock myotubes; (F) Downregulated genes in ZIKV-infected myotubes over mock myotubes. (XLSX) [file pntd.0010166.s008.xlsx]

## Sheet: S1A Table
S1A Table. Upregulated genes in mock myotubes over mock myoblasts
Gene ID	Gene Name	Log2Fold Change	Adjusted p-value	Gene Type
ENSG00000104879	CKM	11.91058037	1.23e-45	protein coding
ENSG00000170807	LMOD2	10.39511601	1.06e-67	protein coding
ENSG00000183117	CSMD1	10.39511602	5.88e-11	protein coding
ENSG00000197893	NRAP	10.39511603	7.65e-10	protein coding
ENSG00000204099	NEU4	10.39511604	1.55e-09	protein coding
ENSG00000101892	ATP1B4	10.39511605	2.23e-09	protein coding
ENSG00000002726	AOC1	10.39511606	2.58e-09	protein coding
ENSG00000112936	C7	10.39511607	4.68e-09	protein coding
ENSG00000129204	USP6	10.39511608	8.18e-09	protein coding
ENSG00000077274	CAPN6	10.39511609	8.74e-09	protein coding
ENSG00000196091	MYBPC1	10.39511610	2.12e-08	protein coding
ENSG00000151365	THRSP	10.39511611	2.12e-08	protein coding
ENSG00000133878	DUSP26	10.39511612	7.19e-10	protein coding
ENSG00000130957	FBP2	10.39511613	3.24e-08	protein coding
ENSG00000009950	MLXIPL	10.39511614	3.7e-08	protein coding
ENSG00000010282	HHATL	10.39511615	5.09e-08	protein coding
ENSG00000142583	SLC2A5	10.39511616	2.46e-40	protein coding
ENSG00000180921	FAM83H	10.39511617	8.35e-30	protein coding
ENSG00000143632	ACTA1	10.39511618	4.23e-290	protein coding
ENSG00000133020	MYH8	10.39511619	8.76e-273	protein coding
ENSG00000198216	CACNA1E	10.39511620	6.83e-09	protein coding
ENSG00000130598	TNNI2	10.39511621	3.16e-80	protein coding
ENSG00000269289	AC011503.1	10.39511622	3.82e-07	antisense
ENSG00000175928	LRRN1	10.39511623	6.18e-15	protein coding
ENSG00000198125	MB	10.39511624	5.41e-07	protein coding
ENSG00000233968	AL157895.1	10.39511625	5.14e-07	antisense
ENSG00000068976	PYGM	10.39511626	6.22e-28	protein coding
ENSG00000101470	TNNC2	10.39511627	0	protein coding
ENSG00000129993	CBFA2T3	10.39511628	5.65e-07	protein coding
ENSG00000233535	AC003035.2	10.39511629	6.82e-07	lincRNA
ENSG00000182676	PPP1R27	10.39511630	2.83e-08	protein coding
ENSG00000123454	DBH	10.39511631	7.62e-07	protein coding
ENSG00000156298	TSPAN7	10.39511632	2.09e-14	protein coding
ENSG00000099954	CECR2	10.39511633	6.12e-20	protein coding
ENSG00000152402	GUCY1A2	10.39511634	1.55e-06	protein coding
ENSG00000198570	RD3	10.39511635	3.08e-06	protein coding
ENSG00000077009	NMRK2	10.39511636	1.32e-07	protein coding
ENSG00000185847	LINC01405	10.39511637	3.8e-06	lincRNA
ENSG00000163092	XIRP2	10.39511638	3.89e-24	protein coding
ENSG00000260788	AC009063.2	10.39511639	3.84e-06	antisense
ENSG00000126878	AIF1L	10.39511640	3.72e-107	protein coding
ENSG00000283709	FAM238C	10.39511641	4.95e-06	transcribed unprocessed pseudogene
ENSG00000115155	OTOF	10.39511642	1.03e-12	protein coding
ENSG00000216588	IGSF23	10.39511643	1.1e-12	protein coding
ENSG00000163898	LIPH	10.39511644	5.33e-06	protein coding
ENSG00000251586	TET2-AS1	10.39511645	5.48e-06	antisense
ENSG00000203499	IQANK1	10.39511646	3.8e-07	protein coding
ENSG00000144644	GADL1	10.39511647	6.8e-06	protein coding
ENSG00000122378	PRXL2A	10.39511648	9.88e-06	protein coding
ENSG00000082929	LINC01587	10.39511649	1.09e-05	processed transcript
ENSG00000283376	AC011591.2	10.39511650	8.16e-31	unitary pseudogene
ENSG00000140403	DNAJA4	10.39511651	9.21e-07	protein coding
ENSG00000101210	EEF1A2	10.39511652	3.53e-48	protein coding
ENSG00000091482	SMPX	10.39511653	1.34e-204	protein coding
ENSG00000167588	GPD1	10.39511654	2.97e-16	protein coding
ENSG00000088827	SIGLEC1	10.39511655	1.04e-06	protein coding
ENSG00000239388	ASB14	10.39511656	1.68e-05	protein coding
ENSG00000078814	MYH7B	10.39511657	6.81e-52	protein coding
ENSG00000141744	PNMT	10.39511658	1.94e-05	protein coding
ENSG00000077984	CST7	10.39511659	2.18e-05	protein coding
ENSG00000174669	SLC29A2	10.39511660	2.43e-20	protein coding
ENSG00000136842	TMOD1	10.39511661	1.69e-178	protein coding
ENSG00000124602	UNC5CL	10.39511662	2.22e-05	protein coding
ENSG00000180999	C1orf105	10.39511663	1.9e-212	protein coding
ENSG00000174358	SLC6A19	10.39511664	2.57e-05	protein coding
ENSG00000229859	PGA3	10.39511665	1.81e-06	protein coding
ENSG00000135519	KCNH3	10.39511666	2.22e-06	protein coding
ENSG00000227877	MRLN	10.39511667	6.11e-185	protein coding
ENSG00000244998	AC100803.1	10.39511668	3.51e-05	antisense
ENSG00000177354	C10orf71	10.39511669	2.98e-06	protein coding
ENSG00000253865	AC131025.1	10.39511670	4.69e-05	antisense
ENSG00000264490	BX640514.1	10.39511671	4.89e-05	lincRNA
ENSG00000186439	TRDN	10.39511672	4.89e-05	protein coding
ENSG00000147606	SLC26A7	10.39511673	4.89e-05	protein coding
ENSG00000122574	WIPF3	10.39511674	4.9e-05	protein coding
ENSG00000077522	ACTN2	10.39511675	1.05e-94	protein coding
ENSG00000130595	TNNT3	10.39511676	0	protein coding
ENSG00000168748	CA7	10.39511677	5.88e-06	protein coding
ENSG00000172005	MAL	10.39511678	7.22e-18	protein coding
ENSG00000124701	APOBEC2	10.39511679	2.08e-258	protein coding
ENSG00000129170	CSRP3	10.39511680	8.56e-67	protein coding
ENSG00000171303	KCNK3	10.39511681	0.000105745	protein coding
ENSG00000263489	AC127029.2	10.39511682	9.12e-05	lincRNA
ENSG00000154415	PPP1R3A	10.39511683	9.12e-05	protein coding
ENSG00000283662	AC138904.3	10.39511684	9.48e-05	lincRNA
ENSG00000196296	ATP2A1	10.39511685	6.43e-214	protein coding
ENSG00000213892	CEACAM16	10.39511686	2.65e-50	protein coding
ENSG00000128285	MCHR1	10.39511687	5.97e-17	protein coding
ENSG00000268621	IGFL2-AS1	10.39511688	0	lincRNA
ENSG00000137869	CYP19A1	10.39511689	9.96e-06	protein coding
ENSG00000100336	APOL4	10.39511690	1.38e-22	protein coding
ENSG00000101187	SLCO4A1	10.39511691	3.61e-13	protein coding
ENSG00000007314	SCN4A	10.39511692	8.92e-60	protein coding
ENSG00000117013	KCNQ4	10.39511693	1.23e-97	protein coding
ENSG00000111181	SLC6A12	10.39511694	0.000131419	protein coding
ENSG00000152766	ANKRD22	10.39511695	0.000134581	protein coding
ENSG00000184544	DHRS7C	10.39511696	0.000139293	protein coding
ENSG00000186642	PDE2A	10.39511697	5.21e-34	protein coding
ENSG00000082293	COL19A1	10.39511698	5.24e-248	protein coding
ENSG00000064787	BCAS1	10.39511699	6.6e-51	protein coding
ENSG00000185739	SRL	10.39511700	1.57e-05	protein coding
ENSG00000265142	MIR133A1HG	10.39511701	0.0001591	antisense
ENSG00000244215	LINC02016	10.39511702	1.37e-12	lincRNA
ENSG00000171476	HOPX	10.39511703	3.14e-42	protein coding
ENSG00000127743	IL17B	10.39511704	6.65e-09	protein coding
ENSG00000281721	LINC01080	10.39511705	0.000194183	lincRNA
ENSG00000157119	KLHL40	10.39511706	2.44e-48	protein coding
ENSG00000231680	AP003774.3	10.39511707	2.42e-05	lincRNA
ENSG00000104369	JPH1	10.39511708	0.00022191	protein coding
ENSG00000175161	CADM2	10.39511709	0.00022296	protein coding
ENSG00000214402	LCNL1	10.39511710	7.56e-34	protein coding
ENSG00000164199	ADGRV1	10.39511711	1.3e-08	protein coding
ENSG00000079112	CDH17	10.39511712	2.84e-05	protein coding
ENSG00000177575	CD163	10.39511713	3.1e-05	protein coding
ENSG00000143333	RGS16	10.39511714	1.3e-27	protein coding
ENSG00000256713	PGA5	10.39511715	4.57e-58	protein coding
ENSG00000223784	LINP1	10.39511716	3.54e-05	lincRNA
ENSG00000164776	PHKG1	10.39511717	1.03e-85	protein coding
ENSG00000138100	TRIM54	10.39511718	8.86e-130	protein coding
ENSG00000203280	AL022323.1	10.39511719	1.75e-11	antisense
ENSG00000142661	MYOM3	10.39511720	4.89e-241	protein coding
ENSG00000258766	DIO2-AS1	10.39511721	0.000329023	antisense
ENSG00000171714	ANO5	10.39511722	0.000372118	protein coding
ENSG00000122477	LRRC39	10.39511723	1.67e-70	protein coding
ENSG00000106078	COBL	10.39511724	6.42e-38	protein coding
ENSG00000235142	LINC02532	10.39511725	0.000405423	lincRNA
ENSG00000204001	LCN8	10.39511726	0.00041381	protein coding
ENSG00000264384	RN7SL431P	10.39511727	5.83e-05	misc RNA
ENSG00000164708	PGAM2	10.39511728	5.3e-115	protein coding
ENSG00000266903	AC243964.2	10.39511729	7.23e-05	antisense
ENSG00000164106	SCRG1	10.39511730	7.23e-05	protein coding
ENSG00000187775	DNAH17	10.39511731	0.000503389	protein coding
ENSG00000160223	ICOSLG	10.39511732	0.000504288	protein coding
ENSG00000251471	AC016933.1	10.39511733	7.79e-05	lincRNA
ENSG00000114349	GNAT1	10.39511734	8.42e-05	protein coding
ENSG00000231367	LINC02613	10.39511735	0.000611143	lincRNA
ENSG00000204869	IGFL4	10.39511736	0.000631766	protein coding
ENSG00000260542	AL499627.1	10.39511737	0.000631766	lincRNA
ENSG00000065675	PRKCQ	10.39511738	0.000654068	protein coding
ENSG00000214076	CPSF1P1	10.39511739	2.02e-07	processed pseudogene
ENSG00000173320	STOX2	10.39511740	0.000108115	protein coding
ENSG00000254636	ARMS2	10.39511741	0.00011629	protein coding
ENSG00000160180	TFF3	10.39511742	4.7e-18	protein coding
ENSG00000268518	AC020909.2	10.39511743	4.81e-38	lincRNA
ENSG00000102935	ZNF423	10.39511744	0.000125324	protein coding
ENSG00000115616	SLC9A2	10.39511745	2.63e-07	protein coding
ENSG00000188269	OR7A5	10.39511746	2.67e-07	protein coding
ENSG00000161664	ASB16	10.39511747	6.36e-10	protein coding
ENSG00000205436	EXOC3L4	10.39511748	2.61e-41	protein coding
ENSG00000177752	YIPF7	10.39511749	6.96e-10	protein coding
ENSG00000230528	NOS2P3	10.39511750	0.000758875	transcribed unprocessed pseudogene
ENSG00000107147	KCNT1	10.39511751	0.000763606	protein coding
ENSG00000067842	ATP2B3	10.39511752	0.000777986	protein coding
ENSG00000162552	WNT4	10.39511753	2.36e-17	protein coding
ENSG00000250543	AC110716.1	10.39511754	0.00079935	lincRNA
ENSG00000160224	AIRE	10.39511755	4.83e-51	protein coding
ENSG00000187672	ERC2	10.39511756	1.22e-09	protein coding
ENSG00000107317	PTGDS	10.39511757	1.26e-41	protein coding
ENSG00000114654	EFCC1	10.39511758	3.21e-14	protein coding
ENSG00000036448	MYOM2	10.39511759	3.39e-99	protein coding
ENSG00000138161	CUZD1	10.39511760	1.09e-65	protein coding
ENSG00000058404	CAMK2B	10.39511761	7.42e-62	protein coding
ENSG00000165795	NDRG2	10.39511762	2.99e-126	protein coding
ENSG00000231776	LINC01611	10.39511763	1.23e-37	lincRNA
ENSG00000148123	PLPPR1	10.39511764	0.00095055	protein coding
ENSG00000006047	YBX2	10.39511765	0.000196965	protein coding
ENSG00000179388	EGR3	10.39511766	0.000194466	protein coding
ENSG00000183091	NEB	10.39511767	5.92e-159	protein coding
ENSG00000109063	MYH3	10.39511768	0	protein coding
ENSG00000180209	MYLPF	10.39511769	0	protein coding
ENSG00000101670	LIPG	10.39511770	1.98e-13	protein coding
ENSG00000130208	APOC1	10.39511771	7.32e-27	protein coding
ENSG00000261434	AC021087.4	10.39511772	1.26e-06	sense overlapping
ENSG00000177685	CRACR2B	10.39511773	5.96e-05	protein coding
ENSG00000124743	KLHL31	10.39511774	1.22e-99	protein coding
ENSG00000124507	PACSIN1	10.39511775	3.37e-13	protein coding
ENSG00000184489	PTP4A3	10.39511776	1.09e-47	protein coding
ENSG00000186628	FSD2	10.39511777	0.000306955	protein coding
ENSG00000197616	MYH6	10.39511778	4.42e-45	protein coding
ENSG00000122367	LDB3	10.39511779	8.1e-224	protein coding
ENSG00000283428	CCDC195	10.39511780	0.001529473	protein coding
ENSG00000164440	TXLNB	10.39511781	1.36e-169	protein coding
ENSG00000114115	RBP1	10.39511782	1.4e-08	protein coding
ENSG00000187783	TMEM72	10.39511783	2.97e-06	protein coding
ENSG00000230438	SERPINB9P1	10.39511784	5.35e-15	lincRNA
ENSG00000185028	LRRC14B	10.39511785	1.24e-12	protein coding
ENSG00000108387	SEPT4	10.39511786	2.17e-82	protein coding
ENSG00000156885	COX6A2	10.39511787	4.87e-106	protein coding
ENSG00000154822	PLCL2	10.39511788	2.24e-06	protein coding
ENSG00000277486	SAGE3P	10.39511789	0.001519606	unprocessed pseudogene
ENSG00000108515	ENO3	10.39511790	0	protein coding
ENSG00000156096	UGT2B4	10.39511791	5.72e-12	protein coding
ENSG00000072954	TMEM38A	10.39511792	5.31e-256	protein coding
ENSG00000179057	IGSF22	10.39511793	8.58e-16	protein coding
ENSG00000225764	P3H2-AS1	10.39511794	0.001952771	antisense
ENSG00000115085	ZAP70	10.39511795	0.001954416	protein coding
ENSG00000251459	AC013724.1	10.39511796	0.001954416	lincRNA
ENSG00000224812	TMEM72-AS1	10.39511797	6.62e-12	antisense
ENSG00000140807	NKD1	10.39511798	5.71e-06	protein coding
ENSG00000139187	KLRG1	10.39511799	6.01e-10	protein coding
ENSG00000150201	FXYD4	10.39511800	0.002065353	protein coding
ENSG00000234899	SOX9-AS1	10.39511801	0.002072422	processed transcript
ENSG00000228358	LINC02263	10.39511802	0.002072422	lincRNA
ENSG00000131730	CKMT2	10.39511803	0.002072422	protein coding
ENSG00000203837	PNLIPRP3	10.39511804	0.002172324	protein coding
ENSG00000255355	AP000640.2	10.39511805	0.002172324	processed transcript
ENSG00000101605	MYOM1	10.39511806	5.68e-99	protein coding
ENSG00000181856	SLC2A4	10.39511807	2.26e-13	protein coding
ENSG00000129521	EGLN3	10.39511808	1.82e-31	protein coding
ENSG00000155657	TTN	10.39511809	1.5e-98	protein coding
ENSG00000176387	HSD11B2	10.39511810	4.27e-72	protein coding
ENSG00000175175	PPM1E	10.39511811	2.28e-11	protein coding
ENSG00000237928	NFIA-AS2	10.39511812	0.00073918	antisense
ENSG00000128313	APOL5	10.39511813	0.000739993	protein coding
ENSG00000248206	AC074194.1	10.39511814	0.00249253	sense intronic
ENSG00000101440	ASIP	10.39511815	0.002531022	protein coding
ENSG00000225180	PVALEF	10.39511816	0.002531022	protein coding
ENSG00000100078	PLA2G3	10.39511817	0.002598362	protein coding
ENSG00000005381	MPO	10.39511818	0.002598362	protein coding
ENSG00000106302	HYAL4	10.39511819	0.002598362	protein coding
ENSG00000170412	GPRC5C	10.39511820	0.002598362	protein coding
ENSG00000174407	MIR1-1HG	10.39511821	1.21e-05	antisense
ENSG00000040608	RTN4R	10.39511822	3.04e-19	protein coding
ENSG00000254973	AC105219.4	10.39511823	0.002895528	lincRNA
ENSG00000105641	SLC5A5	10.39511824	0.002895528	protein coding
ENSG00000174403	MIR1-1HG-AS1	10.39511825	5.2e-194	antisense
ENSG00000157851	DPYSL5	10.39511826	0.000909438	protein coding
ENSG00000258791	LINC00520	10.39511827	0.000909438	lincRNA
ENSG00000231873	AC099560.1	10.39511828	5.76e-09	lincRNA
ENSG00000237575	PYY2	10.39511829	0.001129334	transcribed unprocessed pseudogene
ENSG00000087085	ACHE	10.39511830	1.22e-44	protein coding
ENSG00000277117	FP565260.3	10.39511831	3.43e-10	protein coding
ENSG00000025039	RRAGD	10.39511832	2.49e-77	protein coding
ENSG00000179270	PCARE	10.39511833	0.003215364	protein coding
ENSG00000237461	AL359710.1	10.39511834	0.003444153	lincRNA
ENSG00000135127	BICDL1	10.39511835	1.23e-06	protein coding
ENSG00000168004	HRASLS5	10.39511836	5.09e-16	protein coding
ENSG00000118729	CASQ2	10.39511837	0	protein coding
ENSG00000177291	GJD4	10.39511838	5.98e-14	protein coding
ENSG00000144837	PLA1A	10.39511839	3.53e-05	protein coding
ENSG00000114656	KIAA1257	10.39511840	0.001546562	protein coding
ENSG00000147166	ITGB1BP2	10.39511841	6.3e-112	protein coding
ENSG00000259881	AC092384.2	10.39511842	0.00160248	antisense
ENSG00000130427	EPO	10.39511843	0.004191275	protein coding
ENSG00000234692	AL355601.1	10.39511844	7.57e-15	lincRNA
ENSG00000105523	FAM83E	10.39511845	2.67e-13	protein coding
ENSG00000232461	AC092920.1	10.39511846	0.004409197	lincRNA
ENSG00000121966	CXCR4	10.39511847	3.15e-06	protein coding
ENSG00000116748	AMPD1	10.39511848	1.79e-35	protein coding
ENSG00000237732	AC010980.1	10.39511849	0.004643476	transcribed unprocessed pseudogene
ENSG00000187616	MYMK	10.39511850	0	protein coding
ENSG00000127325	BEST3	10.39511851	1.43e-98	protein coding
ENSG00000140986	RPL3L	10.39511852	0.002113539	protein coding
ENSG00000160868	CYP3A4	10.39511853	7.27e-05	protein coding
ENSG00000134716	CYP2J2	10.39511854	3.01e-06	protein coding
ENSG00000148604	RGR	10.39511855	8.14e-05	protein coding
ENSG00000108878	CACNG1	10.39511856	1.96e-294	protein coding
ENSG00000196465	MYL6B	10.39511857	0	protein coding
ENSG00000163531	NFASC	10.39511858	0.002377139	protein coding
ENSG00000147168	IL2RG	10.39511859	8.64e-10	protein coding
ENSG00000170579	DLGAP1	10.39511860	1.95e-23	protein coding
ENSG00000259278	AC087878.1	10.39511861	5.66e-06	lincRNA
ENSG00000120669	SOHLH2	10.39511862	1.8e-62	protein coding
ENSG00000185482	STAC3	10.39511863	0	protein coding
ENSG00000067191	CACNB1	10.39511864	0	protein coding
ENSG00000272456	AC087045.2	10.39511865	0.000127964	lincRNA
ENSG00000267507	AC010327.2	10.39511866	0.002673557	processed pseudogene
ENSG00000172399	MYOZ2	10.39511867	2.53e-224	protein coding
ENSG00000197177	ADGRA1	10.39511868	1.14e-17	protein coding
ENSG00000130528	HRC	10.39511869	2.32e-262	protein coding
ENSG00000196666	FAM180B	10.39511870	0.000152876	protein coding
ENSG00000253227	AC090192.2	10.39511871	3.72e-08	lincRNA
ENSG00000175985	PLEKHD1	10.39511872	4.09e-08	protein coding
ENSG00000231246	AL445426.1	10.39511873	0.005551547	lincRNA
ENSG00000254927	AC027779.1	10.39511874	0.005687647	lincRNA
ENSG00000280200	AC073862.5	10.39511875	0.005702956	TEC
ENSG00000251364	AC107884.1	10.39511876	0.005702956	antisense
ENSG00000254586	AC124301.1	10.39511877	5.05e-90	lincRNA
ENSG00000144596	GRIP2	10.39511878	6.96e-68	protein coding
ENSG00000147697	GSDMC	10.39511879	9.12e-06	protein coding
ENSG00000280302	AP005264.7	10.39511880	9.29e-06	TEC
ENSG00000106069	CHN2	10.39511881	0.005939014	protein coding
ENSG00000134207	SYT6	10.39511882	4.93e-09	protein coding
ENSG00000254530	AC090124.1	10.39511883	0.006334902	lincRNA
ENSG00000116661	FBXO2	10.39511884	8.32e-08	protein coding
ENSG00000224846	AL133351.1	10.39511885	0.000203915	antisense
ENSG00000226332	AL354836.1	10.39511886	3.29e-10	antisense
ENSG00000197361	FBXL22	10.39511887	2.61e-32	protein coding
ENSG00000180532	ZSCAN4	10.39511888	1.23e-06	protein coding
ENSG00000095303	PTGS1	10.39511889	2.03e-84	protein coding
ENSG00000137571	SLCO5A1	10.39511890	3.6e-12	protein coding
ENSG00000167680	SEMA6B	10.39511891	0	protein coding
ENSG00000283646	LINC02009	10.39511892	1.62e-16	lincRNA
ENSG00000185215	TNFAIP2	10.39511893	1.81e-24	protein coding
ENSG00000161133	USP41	10.39511894	0.000267573	protein coding
ENSG00000228509	AC006460.1	10.39511895	0.003937408	antisense
ENSG00000233124	LINC00456	10.39511896	0.004018345	lincRNA
ENSG00000141161	UNC45B	10.39511897	0	protein coding
ENSG00000171766	GATM	10.39511898	1.39e-59	protein coding
ENSG00000086967	MYBPC2	10.39511899	3e-30	protein coding
ENSG00000168530	MYL1	10.39511900	0	protein coding
ENSG00000108551	RASD1	10.39511901	1.37e-09	protein coding
ENSG00000158022	TRIM63	10.39511902	1.68e-40	protein coding
ENSG00000111245	MYL2	10.39511903	1.71e-11	protein coding
ENSG00000198208	RPS6KL1	10.39511904	4.3e-16	protein coding
ENSG00000069812	HES2	10.39511905	0.000332329	protein coding
ENSG00000279518	AC083843.3	10.39511906	0.007322718	TEC
ENSG00000142182	DNMT3L	10.39511907	0.007326823	protein coding
ENSG00000223111	SNORA74C-2	10.39511908	0.007326823	snoRNA
ENSG00000130940	CASZ1	10.39511909	2.2e-46	protein coding
ENSG00000177398	UMODL1	10.39511910	0.007448983	protein coding
ENSG00000167208	SNX20	10.39511911	0.00746242	protein coding
ENSG00000258225	AC073571.1	10.39511912	0.00746242	antisense
ENSG00000230882	AC005077.4	10.39511913	0.00746242	processed pseudogene
ENSG00000170290	SLN	10.39511914	1.93e-37	protein coding
ENSG00000260192	LINC02240	10.39511915	0.007704529	lincRNA
ENSG00000170417	TMEM182	10.39511916	9.98e-143	protein coding
ENSG00000117595	IRF6	10.39511917	0.00041861	protein coding
ENSG00000121769	FABP3	10.39511918	0	protein coding
ENSG00000224539	SAGE4P	10.39511919	0.008148362	unprocessed pseudogene
ENSG00000253194	AL137009.1	10.39511920	0.008148362	antisense
ENSG00000196611	MMP1	10.39511921	0.005250201	protein coding
ENSG00000130433	CACNG6	10.39511922	5.22e-65	protein coding
ENSG00000186051	TAL2	10.39511923	5.05e-06	protein coding
ENSG00000254481	PTP4A2P2	10.39511924	0.00050831	processed pseudogene
ENSG00000133055	MYBPH	10.39511925	0	protein coding
ENSG00000225520	TTTY16	10.39511926	2.09e-42	lincRNA
ENSG00000187244	BCAM	10.39511927	0	protein coding
ENSG00000175899	A2M	10.39511928	5.03e-21	protein coding
ENSG00000205056	LINC02397	10.39511929	3.04e-26	lincRNA
ENSG00000143365	RORC	10.39511930	0.008839738	protein coding
ENSG00000283787	PRR33	10.39511931	1.08e-06	protein coding
ENSG00000205929	C21orf62	10.39511932	0.005998137	protein coding
ENSG00000187994	RINL	10.39511933	8.75e-33	protein coding
ENSG00000179564	LSMEM2	10.39511934	0.000676681	protein coding
ENSG00000071073	MGAT4A	10.39511935	0.000747657	protein coding
ENSG00000182759	MAFA	10.39511936	2.58e-41	protein coding
ENSG00000236921	AL157937.1	10.39511937	0.00084568	lincRNA
ENSG00000103740	ACSBG1	10.39511938	9.73e-05	protein coding
ENSG00000053702	NRIP2	10.39511939	0.000740991	protein coding
ENSG00000215704	CELA2B	10.39511940	0.000768565	protein coding
ENSG00000004799	PDK4	10.39511941	0.000106474	protein coding
ENSG00000196218	RYR1	10.39511942	0	protein coding
ENSG00000100362	PVALB	10.39511943	2.89e-15	protein coding
ENSG00000172508	CARNS1	10.39511944	2.04e-165	protein coding
ENSG00000115593	SMYD1	10.39511945	0	protein coding
ENSG00000257242	LINC01619	10.39511946	1.89e-10	processed transcript
ENSG00000235505	CASP17P	10.39511947	2.41e-06	transcribed unprocessed pseudogene
ENSG00000133083	DCLK1	10.39511948	0	protein coding
ENSG00000107954	NEURL1	10.39511949	7.25e-28	protein coding
ENSG00000234281	LANCL1-AS1	10.39511950	2.65e-46	antisense
ENSG00000106258	CYP3A5	10.39511951	0.009748475	protein coding
ENSG00000280414	AC018470.1	10.39511952	0.009748475	TEC
ENSG00000145075	CCDC39	10.39511953	1.2e-07	protein coding
ENSG00000178803	ADORA2A-AS1	10.39511954	0.009825668	antisense
ENSG00000201643	SNORA14A	10.39511955	0.000141929	snoRNA
ENSG00000078328	RBFOX1	10.39511956	2.26e-114	protein coding
ENSG00000226124	FTCDNL1	10.39511957	2.08e-05	protein coding
ENSG00000256967	AC018653.3	10.39511958	0.009841163	antisense
ENSG00000105088	OLFM2	10.39511959	5.91e-06	protein coding
ENSG00000161992	PRR35	10.39511960	0.010091054	protein coding
ENSG00000115592	PRKAG3	10.39511961	9.54e-70	protein coding
ENSG00000229425	AJ009632.2	10.39511962	0.008115422	lincRNA
ENSG00000170074	FAM153A	10.39511963	0.000177712	protein coding
ENSG00000116396	KCNC4	10.39511964	5.15e-16	protein coding
ENSG00000173868	PHOSPHO1	10.39511965	8.54e-18	protein coding
ENSG00000109819	PPARGC1A	10.39511966	9.04e-44	protein coding
ENSG00000229962	AP000221.1	10.39511967	0.010648133	lincRNA
ENSG00000215483	LINC00598	10.39511968	0.000235284	lincRNA
ENSG00000118407	FILIP1	10.39511969	1.44e-58	protein coding
ENSG00000197467	COL13A1	10.39511970	9.69e-17	protein coding
ENSG00000084764	MAPRE3	10.39511971	4.17e-184	protein coding
ENSG00000134376	CRB1	10.39511972	9.43e-08	protein coding
ENSG00000257127	CLLU1	10.39511973	9.55e-08	processed transcript
ENSG00000185105	MYADML2	10.39511974	0.009957617	protein coding
ENSG00000158457	TSPAN33	10.39511975	1.47e-238	protein coding
ENSG00000143028	SYPL2	10.39511976	1.36e-26	protein coding
ENSG00000197444	OGDHL	10.39511977	0.000369967	protein coding
ENSG00000188322	SBK1	10.39511978	3e-06	protein coding
ENSG00000121577	POPDC2	10.39511979	8.71e-17	protein coding
ENSG00000267365	KCNJ2-AS1	10.39511980	7.99e-15	antisense
ENSG00000106624	AEBP1	10.39511981	8.29e-09	protein coding
ENSG00000163050	COQ8A	10.39511982	1.44e-218	protein coding
ENSG00000245904	AC025164.1	10.39511983	2.66e-15	antisense
ENSG00000234795	RFTN1P1	10.39511984	8.21e-26	transcribed unprocessed pseudogene
ENSG00000089101	CFAP61	10.39511985	4.65e-08	protein coding
ENSG00000164175	SLC45A2	10.39511986	0.010990189	protein coding
ENSG00000224361	AC011239.1	10.39511987	0.011011105	antisense
ENSG00000196557	CACNA1H	10.39511988	0.011011105	protein coding
ENSG00000152822	GRM1	10.39511989	0.011014288	protein coding
ENSG00000103811	CTSH	10.39511990	0	protein coding
ENSG00000176907	TCIM	10.39511991	0.01109247	protein coding
ENSG00000166592	RRAD	10.39511992	3.4e-32	protein coding
ENSG00000179314	WSCD1	10.39511993	5.97e-90	protein coding
ENSG00000057704	TMCC3	10.39511994	5.74e-33	protein coding
ENSG00000237517	DGCR5	10.39511995	6.89e-08	transcribed unprocessed pseudogene
ENSG00000070182	SPTB	10.39511996	1.37e-12	protein coding
ENSG00000186567	CEACAM19	10.39511997	1.7e-11	protein coding
ENSG00000184916	JAG2	10.39511998	6.61e-77	protein coding
ENSG00000150672	DLG2	10.39511999	3.86e-32	protein coding
ENSG00000226094	RPL7P3	10.39512000	0.002437883	processed pseudogene
ENSG00000246263	UBR5-AS1	10.39512001	6.56e-12	antisense
ENSG00000133317	LGALS12	10.39512002	0.000137051	protein coding
ENSG00000197558	SSPO	10.39512003	3.56e-14	protein coding
ENSG00000214814	FER1L6	10.39512004	2.15e-31	protein coding
ENSG00000141682	PMAIP1	10.39512005	2.02e-125	protein coding
ENSG00000174827	PDZK1	10.39512006	3.57e-12	protein coding
ENSG00000197859	ADAMTSL2	10.39512007	8.45e-54	protein coding
ENSG00000240038	AMY2B	10.39512008	1.5e-26	protein coding
ENSG00000227531	AL162414.1	10.39512009	0.000626602	lincRNA
ENSG00000165192	ASB11	10.39512010	0.012960108	protein coding
ENSG00000229183	PGA4	10.39512011	0.000713907	protein coding
ENSG00000118242	MREG	10.39512012	4.96e-64	protein coding
ENSG00000263905	RN7SL555P	10.39512013	1.79e-05	misc RNA
ENSG00000187486	KCNJ11	10.39512014	0.000405916	protein coding
ENSG00000143171	RXRG	10.39512015	0.013095527	protein coding
ENSG00000237949	LINC00844	10.39512016	0.012936544	lincRNA
ENSG00000255145	STX17-AS1	10.39512017	0.002938731	antisense
ENSG00000267121	AC008105.3	10.39512018	1.58e-63	antisense
ENSG00000188747	NOXA1	10.39512019	1.34e-22	protein coding
ENSG00000004848	ARX	10.39512020	5.55e-06	protein coding
ENSG00000102678	FGF9	10.39512021	0.002932407	protein coding
ENSG00000173114	LRRN3	10.39512022	0.003084213	protein coding
ENSG00000214855	APOC1P1	10.39512023	0.013178963	transcribed unprocessed pseudogene
ENSG00000144460	NYAP2	10.39512024	0.013188423	protein coding
ENSG00000068903	SIRT2	10.39512025	0	protein coding
ENSG00000106701	FSD1L	10.39512026	7.16e-114	protein coding
ENSG00000236208	C10orf71-AS1	10.39512027	0.013732	antisense
ENSG00000263426	RN7SL471P	10.39512028	0.000730585	misc RNA
ENSG00000099840	IZUMO4	10.39512029	9.95e-23	protein coding
ENSG00000100276	RASL10A	10.39512030	0.000771403	protein coding
ENSG00000239474	KLHL41	10.39512031	0	protein coding
ENSG00000181656	GPR88	10.39512032	0.013421856	protein coding
ENSG00000010932	FMO1	10.39512033	0.013421856	protein coding
ENSG00000230790	AC012456.2	10.39512034	0.013421856	antisense
ENSG00000260386	LINC01225	10.39512035	0.013421856	transcribed unitary pseudogene
ENSG00000166473	PKD1L2	10.39512036	1.29e-18	polymorphic pseudogene
ENSG00000215375	MYL5	10.39512037	2.15e-247	protein coding
ENSG00000181085	MAPK15	10.39512038	3.84e-34	protein coding
ENSG00000068615	REEP1	10.39512039	7.94e-169	protein coding
ENSG00000242715	CCDC169	10.39512040	1.36e-55	protein coding
ENSG00000198336	MYL4	10.39512041	0	protein coding
ENSG00000206561	COLQ	10.39512042	1.56e-20	protein coding
ENSG00000258675	LINC02308	10.39512043	1.92e-15	lincRNA
ENSG00000117115	PADI2	10.39512044	0	protein coding
ENSG00000154358	OBSCN	10.39512045	3.59e-241	protein coding
ENSG00000117016	RIMS3	10.39512046	1.46e-75	protein coding
ENSG00000235823	OLMALINC	10.39512047	3.54e-35	lincRNA
ENSG00000279609	AL158070.2	10.39512048	0.01396336	TEC
ENSG00000117594	HSD11B1	10.39512049	0.01396336	protein coding
ENSG00000089199	CHGB	10.39512050	2.2e-22	protein coding
ENSG00000224982	TMEM233	10.39512051	1.13e-73	protein coding
ENSG00000103034	NDRG4	10.39512052	4.45e-114	protein coding
ENSG00000164188	RANBP3L	10.39512053	4.25e-42	protein coding
ENSG00000249464	LINC01091	10.39512054	0.015205311	lincRNA
ENSG00000231533	AL078601.2	10.39512055	0.000399842	lincRNA
ENSG00000229422	AL512625.2	10.39512056	0.000113152	lincRNA
ENSG00000100033	PRODH	10.39512057	3.16e-11	protein coding
ENSG00000112394	SLC16A10	10.39512058	0.003705935	protein coding
ENSG00000159173	TNNI1	10.39512059	0	protein coding
ENSG00000125740	FOSB	10.39512060	4.14e-75	protein coding
ENSG00000270704	AC124312.4	10.39512061	0.001072345	sense intronic
ENSG00000186487	MYT1L	10.39512062	1.09e-05	protein coding
ENSG00000065361	ERBB3	10.39512063	8.72e-194	protein coding
ENSG00000250479	CHCHD10	10.39512064	1.28e-98	protein coding
ENSG00000182333	LIPF	10.39512065	0.000373009	protein coding
ENSG00000131831	RAI2	10.39512066	0.000373009	protein coding
ENSG00000167549	CORO6	10.39512067	9.26e-268	protein coding
ENSG00000130775	THEMIS2	10.39512068	1.45e-72	protein coding
ENSG00000245750	DRAIC	10.39512069	5.75e-07	lincRNA
ENSG00000197321	SVIL	10.39512070	3.97e-202	protein coding
ENSG00000064201	TSPAN32	10.39512071	0.005174556	protein coding
ENSG00000138813	C4orf17	10.39512072	0.004482084	protein coding
ENSG00000228566	AC022387.1	10.39512073	0.014888289	lincRNA
ENSG00000110665	C11orf21	10.39512074	0.014888289	protein coding
ENSG00000051523	CYBA	10.39512075	0.014888289	protein coding
ENSG00000133134	BEX2	10.39512076	4.45e-12	protein coding
ENSG00000135925	WNT10A	10.39512077	1.55e-32	protein coding
ENSG00000169116	PARM1	10.39512078	0.01733767	protein coding
ENSG00000142621	FHAD1	10.39512079	0.00148774	protein coding
ENSG00000198712	MT-CO2	10.39512080	8.2e-70	protein coding
ENSG00000170927	PKHD1	10.39512081	1.5e-63	protein coding
ENSG00000107551	RASSF4	10.39512082	0	protein coding
ENSG00000277851	LINC02391	10.39512083	0.000506814	lincRNA
ENSG00000144481	TRPM8	10.39512084	1.06e-11	protein coding
ENSG00000145911	N4BP3	10.39512085	1.32e-35	protein coding
ENSG00000173714	WFIKKN2	10.39512086	3.73e-07	protein coding
ENSG00000184343	SRPK3	10.39512087	5e-211	protein coding
ENSG00000108830	RND2	10.39512088	6.68e-05	protein coding
ENSG00000100628	ASB2	10.39512089	1.11e-05	protein coding
ENSG00000136717	BIN1	10.39512090	0	protein coding
ENSG00000095209	TMEM38B	10.39512091	4.16e-273	protein coding
ENSG00000171819	ANGPTL7	10.39512092	1.08e-07	protein coding
ENSG00000116981	NT5C1A	10.39512093	0.000214036	protein coding
ENSG00000198840	MT-ND3	10.39512094	1.65e-62	protein coding
ENSG00000114854	TNNC1	10.39512095	0	protein coding
ENSG00000267060	PTGES3L	10.39512096	1.39e-23	protein coding
ENSG00000172824	CES4A	10.39512097	0.002113539	protein coding
ENSG00000188763	FZD9	10.39512098	1.19e-15	protein coding
ENSG00000058866	DGKG	10.39512099	2.76e-25	protein coding
ENSG00000166343	MSS51	10.39512100	8.58e-26	protein coding
ENSG00000092054	MYH7	10.39512101	4.46e-259	protein coding
ENSG00000076554	TPD52	10.39512102	2.08e-09	protein coding
ENSG00000259895	AC106820.2	10.39512103	0.001939686	antisense
ENSG00000179921	GPBAR1	10.39512104	0.00194808	protein coding
ENSG00000279529	AC008764.8	10.39512105	1.44e-14	antisense
ENSG00000143434	SEMA6C	10.39512106	5.95e-104	protein coding
ENSG00000106526	ACTR3C	10.39512107	0.006186821	protein coding
ENSG00000146021	KLHL3	10.39512108	0.006244591	protein coding
ENSG00000100399	CHADL	10.39512109	7.72e-21	protein coding
ENSG00000242220	TCP10L	10.39512110	0.020067658	protein coding
ENSG00000258692	SALL4P7	10.39512111	0.002520809	transcribed processed pseudogene
ENSG00000246375	AC107067.1	10.39512112	8.37e-06	lincRNA
ENSG00000198888	MT-ND1	10.39512113	1.16e-31	protein coding
ENSG00000188338	SLC38A3	10.39512114	6.4e-20	protein coding
ENSG00000169174	PCSK9	10.39512115	1.2e-15	protein coding
ENSG00000261644	AC007728.2	10.39512116	5.16e-05	antisense
ENSG00000046653	GPM6B	10.39512117	3.24e-202	protein coding
ENSG00000185495	AC138393.1	10.39512118	2.48e-11	transcribed unprocessed pseudogene
ENSG00000152137	HSPB8	10.39512119	3.88e-234	protein coding
ENSG00000213144	AC084880.1	10.39512120	2.59e-06	processed pseudogene
ENSG00000198910	L1CAM	10.39512121	8.29e-171	protein coding
ENSG00000164929	BAALC	10.39512122	7.81e-05	protein coding
ENSG00000198763	MT-ND2	10.39512123	4.55e-68	protein coding
ENSG00000137441	FGFBP2	10.39512124	3.64e-09	protein coding
ENSG00000109061	MYH1	10.39512125	0.000491343	protein coding
ENSG00000144771	LRTM1	10.39512126	0.021578355	protein coding
ENSG00000232876	AL353596.1	10.39512127	0.016577323	antisense
ENSG00000186074	CD300LF	10.39512128	0.021426443	protein coding
ENSG00000149634	SPATA25	10.39512129	1.6e-08	protein coding
ENSG00000055118	KCNH2	10.39512130	6.27e-34	protein coding
ENSG00000237301	AL121992.1	10.39512131	0.021605222	antisense
ENSG00000175874	CREG2	10.39512132	7.59e-09	protein coding
ENSG00000237412	PRSS56	10.39512133	6.63e-14	protein coding
ENSG00000090539	CHRD	10.39512134	2.16e-41	protein coding
ENSG00000228253	MT-ATP8	10.39512135	4.9e-25	protein coding
ENSG00000187550	SBK2	10.39512136	7.35e-33	protein coding
ENSG00000248724	NPHP3-AS1	10.39512137	1.06e-18	antisense
ENSG00000248527	MTATP6P1	10.39512138	1.69e-40	unprocessed pseudogene
ENSG00000239911	PRKAG2-AS1	10.39512139	0.008494878	antisense
ENSG00000148541	FAM13C	10.39512140	5.67e-170	protein coding
ENSG00000176236	C10orf111	10.39512141	7.33e-06	bidirectional promoter lncRNA
ENSG00000179761	PIPOX	10.39512142	3.16e-50	protein coding
ENSG00000198727	MT-CYB	10.39512143	6.08e-29	protein coding
ENSG00000108924	HLF	10.39512144	3.85e-11	protein coding
ENSG00000229388	LINC01715	10.39512145	2.85e-06	lincRNA
ENSG00000236546	AL033527.2	10.39512146	1.44e-07	antisense
ENSG00000130203	APOE	10.39512147	2.28e-21	protein coding
ENSG00000146072	TNFRSF21	10.39512148	7.11e-74	protein coding
ENSG00000238045	AC009133.1	10.39512149	6.1e-11	antisense
ENSG00000135902	CHRND	10.39512150	2.97e-177	protein coding
ENSG00000168453	HR	10.39512151	2.93e-20	protein coding
ENSG00000184113	CLDN5	10.39512152	4.18e-10	protein coding
ENSG00000113504	SLC12A7	10.39512153	0	protein coding
ENSG00000155849	ELMO1	10.39512154	1.44e-06	protein coding
ENSG00000143801	PSEN2	10.39512155	1.1e-187	protein coding
ENSG00000198804	MT-CO1	10.39512156	1.96e-300	protein coding
ENSG00000166823	MESP1	10.39512157	2.23e-11	protein coding
ENSG00000261168	AL592424.1	10.39512158	2.88e-07	sense overlapping
ENSG00000167701	GPT	10.39512159	1.74e-05	protein coding
ENSG00000198886	MT-ND4	10.39512160	5.68e-31	protein coding
ENSG00000236345	SCAT8	10.39512161	4.69e-25	antisense
ENSG00000107864	CPEB3	10.39512162	5.54e-38	protein coding
ENSG00000160678	S100A1	10.39512163	0.000107046	protein coding
ENSG00000165028	NIPSNAP3B	10.39512164	7.81e-10	protein coding
ENSG00000184185	KCNJ12	10.39512165	2.19e-30	protein coding
ENSG00000220563	PKMP3	10.39512166	9.12e-08	processed pseudogene
ENSG00000216365	RPL37P15	10.39512167	0.00192276	processed pseudogene
ENSG00000248318	AC104958.1	10.39512168	0.009716523	antisense
ENSG00000198899	MT-ATP6	10.39512169	5.56e-27	protein coding
ENSG00000269053	AC010319.3	10.39512170	0.009914667	antisense
ENSG00000248360	LINC00504	10.39512171	0.004411638	lincRNA
ENSG00000099194	SCD	10.39512172	3.46e-30	protein coding
ENSG00000145088	EAF2	10.39512173	8.58e-14	protein coding
ENSG00000237248	LINC00987	10.39512174	0.017869617	lincRNA
ENSG00000258647	LINC00930	10.39512175	0.025570984	lincRNA
ENSG00000258077	AC078923.1	10.39512176	0.025834973	lincRNA
ENSG00000260650	AC010542.1	10.39512177	0.002439614	antisense
ENSG00000079393	DUSP13	10.39512178	2.47e-166	protein coding
ENSG00000144712	CAND2	10.39512179	1.31e-69	protein coding
ENSG00000265751	AC015878.1	10.39512180	0.018032766	antisense
ENSG00000262484	CCER2	10.39512181	0.018032766	protein coding
ENSG00000224144	ASH2LP1	10.39512182	0.018032766	processed pseudogene
ENSG00000173208	ABCD2	10.39512183	0.018032766	protein coding
ENSG00000139438	FAM222A	10.39512184	8.73e-18	protein coding
ENSG00000142789	CELA3A	10.39512185	0.018058459	protein coding
ENSG00000273585	LINC02348	10.39512186	0.018058459	lincRNA
ENSG00000267470	ZNF571-AS1	10.39512187	0.018058459	antisense
ENSG00000187479	C11orf96	10.39512188	6.86e-08	protein coding
ENSG00000135439	AGAP2	10.39512189	3.79e-28	protein coding
ENSG00000155886	SLC24A2	10.39512190	0.002524674	protein coding
ENSG00000091536	MYO15A	10.39512191	0.006587387	protein coding
ENSG00000105048	TNNT1	10.39512192	0	protein coding
ENSG00000186038	HTR3E	10.39512193	2.47e-06	protein coding
ENSG00000003249	DBNDD1	10.39512194	6.18e-96	protein coding
ENSG00000237973	MTCO1P12	10.39512195	2.48e-18	unprocessed pseudogene
ENSG00000125414	MYH2	10.39512196	5.48e-43	protein coding
ENSG00000163380	LMOD3	10.39512197	1.03e-173	protein coding
ENSG00000166165	CKB	10.39512198	0	protein coding
ENSG00000212907	MT-ND4L	10.39512199	8.78e-73	protein coding
ENSG00000271394	RF00100	10.39512200	1.33e-05	misc RNA
ENSG00000203288	TDRKH-AS1	10.39512201	0.00590071	antisense
ENSG00000151632	AKR1C2	10.39512202	2.61e-110	protein coding
ENSG00000231698	AP002856.2	10.39512203	0.002832262	lincRNA
ENSG00000172828	CES3	10.39512204	0.002846822	protein coding
ENSG00000271991	AC013400.1	10.39512205	0.018573644	bidirectional promoter lncRNA
ENSG00000274863	AL135936.1	10.39512206	0.018573644	lincRNA
ENSG00000114113	RBP2	10.39512207	0.018573644	protein coding
ENSG00000155792	DEPTOR	10.39512208	5.83e-17	protein coding
ENSG00000088448	ANKRD10	10.39512209	0	protein coding
ENSG00000273540	AGBL1	10.39512210	0.000414391	protein coding
ENSG00000264701	AC018521.4	10.39512211	0.018634829	antisense
ENSG00000250374	TRIM75P	10.39512212	0.018634829	protein coding
ENSG00000105499	PLA2G4C	10.39512213	5.69e-77	protein coding
ENSG00000137198	GMPR	10.39512214	4.39e-56	protein coding
ENSG00000178980	SELENOW	10.39512215	0	protein coding
ENSG00000224934	AL391684.1	10.39512216	3.58e-05	bidirectional promoter lncRNA
ENSG00000134569	LRP4	10.39512217	9.7e-130	protein coding
ENSG00000183628	DGCR6	10.39512218	1.21e-17	protein coding
ENSG00000133321	RARRES3	10.39512219	4.7e-37	protein coding
ENSG00000116741	RGS2	10.39512220	2.19e-100	protein coding
ENSG00000258422	AL160191.1	10.39512221	3.83e-05	antisense
ENSG00000241666	AL031733.2	10.39512222	0.006653104	antisense
ENSG00000187510	PLEKHG7	10.39512223	0.006555444	protein coding
ENSG00000162461	SLC25A34	10.39512224	1.97e-16	protein coding
ENSG00000163467	TSACC	10.39512225	0.002086728	protein coding
ENSG00000100678	SLC8A3	10.39512226	3.14e-88	protein coding
ENSG00000179603	GRM8	10.39512227	0.013679127	protein coding
ENSG00000164742	ADCY1	10.39512228	2.02e-07	protein coding
ENSG00000139914	FITM1	10.39512229	3.22e-84	protein coding
ENSG00000124257	NEURL2	10.39512230	7.41e-49	protein coding
ENSG00000227544	AC018647.1	10.39512231	3.53e-110	lincRNA
ENSG00000015133	CCDC88C	10.39512232	0.000224306	protein coding
ENSG00000138678	GPAT3	10.39512233	4.08e-17	protein coding
ENSG00000165323	FAT3	10.39512234	1.84e-08	protein coding
ENSG00000162004	CCDC78	10.39512235	2.51e-13	protein coding
ENSG00000138798	EGF	10.39512236	2.13e-26	protein coding
ENSG00000124491	F13A1	10.39512237	3.4e-262	protein coding
ENSG00000183729	NPBWR1	10.39512238	0.030479012	protein coding
ENSG00000215861	AC245297.1	10.39512239	1.51e-63	unprocessed pseudogene
ENSG00000205111	CDKL4	10.39512240	1.28e-19	protein coding
ENSG00000179088	C12orf42	10.39512241	0.008593938	protein coding
ENSG00000260807	AC009041.2	10.39512242	9.41e-74	lincRNA
ENSG00000185818	NAT8L	10.39512243	9.55e-47	protein coding
ENSG00000205336	ADGRG1	10.39512244	1.5e-69	protein coding
ENSG00000196811	CHRNG	10.39512245	1.76e-297	protein coding
ENSG00000198624	CCDC69	10.39512246	1.47e-12	protein coding
ENSG00000138606	SHF	10.39512247	2.48e-73	protein coding
ENSG00000168913	ENHO	10.39512248	4.5e-06	protein coding
ENSG00000143318	CASQ1	10.39512249	7.95e-05	protein coding
ENSG00000279662	AC131649.2	10.39512250	0.009358825	TEC
ENSG00000023171	GRAMD1B	10.39512251	2.52e-70	protein coding
ENSG00000122180	MYOG	10.39512252	2.46e-290	protein coding
ENSG00000262580	AC087741.1	10.39512253	0.000553479	antisense
ENSG00000105711	SCN1B	10.39512254	2.86e-21	protein coding
ENSG00000206633	SNORA80B	10.39512255	8.45e-21	snoRNA
ENSG00000181408	UTS2R	10.39512256	4.89e-34	protein coding
ENSG00000198786	MT-ND5	10.39512257	1.79e-23	protein coding
ENSG00000139269	INHBE	10.39512258	8.18e-13	protein coding
ENSG00000101695	RNF125	10.39512259	0.000515814	protein coding
ENSG00000010379	SLC6A13	10.39512260	0.016627212	protein coding
ENSG00000125845	BMP2	10.39512261	0.001774695	protein coding
ENSG00000204403	CASP12	10.39512262	0.01737647	polymorphic pseudogene
ENSG00000196139	AKR1C3	10.39512263	1.23e-254	protein coding
ENSG00000134321	RSAD2	10.39512264	0.019618525	protein coding
ENSG00000272121	AC006058.3	10.39512265	0.003201887	lincRNA
ENSG00000146054	TRIM7	10.39512266	4.41e-07	protein coding
ENSG00000186897	C1QL4	10.39512267	9.59e-11	protein coding
ENSG00000234869	AL021392.1	10.39512268	0.017500838	antisense
ENSG00000245848	CEBPA	10.39512269	0.006677448	protein coding
ENSG00000255396	AP000857.1	10.39512270	0.019721347	processed pseudogene
ENSG00000260793	AC003102.1	10.39512271	6.18e-05	antisense
ENSG00000174059	CD34	10.39512272	2.7e-27	protein coding
ENSG00000069431	ABCC9	10.39512273	2.26e-07	protein coding
ENSG00000239922	AC092958.1	10.39512274	1.15e-19	lincRNA
ENSG00000078804	TP53INP2	10.39512275	6.97e-76	protein coding
ENSG00000228672	PROB1	10.39512276	9.87e-28	protein coding
ENSG00000089820	ARHGAP4	10.39512277	2.94e-25	protein coding
ENSG00000227456	LINC00310	10.39512278	0.001351077	lincRNA
ENSG00000236682	AC068282.1	10.39512279	2.39e-10	lincRNA
ENSG00000240401	AC012358.3	10.39512280	0.000212157	antisense
ENSG00000081248	CACNA1S	10.39512281	3.02e-170	protein coding
ENSG00000201229	SNORA63D	10.39512282	8.88e-06	snoRNA
ENSG00000205309	NT5M	10.39512283	5.72e-35	protein coding
ENSG00000105655	ISYNA1	10.39512284	5.87e-07	protein coding
ENSG00000198938	MT-CO3	10.39512285	2.22e-247	protein coding
ENSG00000017483	SLC38A5	10.39512286	9.2e-06	protein coding
ENSG00000170634	ACYP2	10.39512287	4.13e-99	protein coding
ENSG00000126895	AVPR2	10.39512288	0.006637538	protein coding
ENSG00000196408	NOXO1	10.39512289	0.002490641	protein coding
ENSG00000109339	MAPK10	10.39512290	8.84e-60	protein coding
ENSG00000274330	AL160191.3	10.39512291	3.05e-05	unprocessed pseudogene
ENSG00000214595	EML6	10.39512292	1.59e-21	protein coding
ENSG00000154310	TNIK	10.39512293	3.31e-07	protein coding
ENSG00000116132	PRRX1	10.39512294	1.27e-75	protein coding
ENSG00000070601	FRMPD1	10.39512295	1.45e-34	protein coding
ENSG00000211445	GPX3	10.39512296	0.002727256	protein coding
ENSG00000267069	AP005264.1	10.39512297	2.91e-14	lincRNA
ENSG00000158106	RHPN1	10.39512298	1.3e-07	protein coding
ENSG00000168509	HJV	10.39512299	1.06e-131	protein coding
ENSG00000245532	NEAT1	10.39512300	2.81e-184	lincRNA
ENSG00000175093	SPSB4	10.39512301	5.58e-09	protein coding
ENSG00000064687	ABCA7	10.39512302	5.41e-113	protein coding
ENSG00000228701	TNKS2-AS1	10.39512303	0.001263903	antisense
ENSG00000186301	MST1P2	10.39512304	1.24e-06	unprocessed pseudogene
ENSG00000124839	RAB17	10.39512305	1.46e-09	protein coding
ENSG00000267209	LINC01897	10.39512306	5.47e-08	lincRNA
ENSG00000124406	ATP8A1	10.39512307	1.55e-05	protein coding
ENSG00000237232	ZNF295-AS1	10.39512308	0.000212279	lincRNA
ENSG00000164850	GPER1	10.39512309	3.26e-10	protein coding
ENSG00000277767	AL442128.2	10.39512310	0.000441827	lincRNA
ENSG00000225630	MTND2P28	10.39512311	7.12e-05	unprocessed pseudogene
ENSG00000255727	LINC01489	10.39512312	0.003378843	lincRNA
ENSG00000263809	AC135178.2	10.39512313	1.39e-05	protein coding
ENSG00000198695	MT-ND6	10.39512314	1.91e-35	protein coding
ENSG00000270457	AC093424.1	10.39512315	0.0367609	lincRNA
ENSG00000159713	TPPP3	10.39512316	7.65e-156	protein coding
ENSG00000108639	SYNGR2	10.39512317	3.05e-104	protein coding
ENSG00000160097	FNDC5	10.39512318	1.37e-246	protein coding
ENSG00000104343	UBE2W	10.39512319	5.86e-169	protein coding
ENSG00000135218	CD36	10.39512320	2.54e-52	protein coding
ENSG00000105251	SHD	10.39512321	1.8e-280	protein coding
ENSG00000089127	OAS1	10.39512322	3.85e-11	protein coding
ENSG00000241175	RN7SL494P	10.39512323	0.036886589	misc RNA
ENSG00000225077	LINC00337	10.39512324	0.037346905	lincRNA
ENSG00000228889	UBAC2-AS1	10.39512325	1.64e-08	lincRNA
ENSG00000231535	LINC00278	10.39512326	0.00108106	lincRNA
ENSG00000238042	LINC02257	10.39512327	8.21e-06	lincRNA
ENSG00000273363	AL353801.3	10.39512328	0.001592757	sense intronic
ENSG00000123329	ARHGAP9	10.39512329	1.52e-17	protein coding
ENSG00000172995	ARPP21	10.39512330	1.57e-240	protein coding
ENSG00000129159	KCNC1	10.39512331	0.000106474	protein coding
ENSG00000006459	KDM7A	10.39512332	1.01e-64	protein coding
ENSG00000159496	RGL4	10.39512333	0.022631585	protein coding
ENSG00000253619	AC068413.1	10.39512334	0.022631585	lincRNA
ENSG00000242759	LINC00882	10.39512335	3.5e-62	lincRNA
ENSG00000137841	PLCB2	10.39512336	5.32e-05	protein coding
ENSG00000018625	ATP1A2	10.39512337	9.03e-52	protein coding
ENSG00000272717	AC112236.2	10.39512338	0.021944343	antisense
ENSG00000247199	AC091948.1	10.39512339	0.021944343	antisense
ENSG00000236017	ASMTL-AS1	10.39512340	0.001198679	antisense
ENSG00000247311	AC010255.1	10.39512341	0.009340655	antisense
ENSG00000172465	TCEAL1	10.39512342	6.48e-101	protein coding
ENSG00000130702	LAMA5	10.39512343	5.19e-193	protein coding
ENSG00000227925	LINC01655	10.39512344	0.038316899	lincRNA
ENSG00000184068	SREBF2-AS1	10.39512345	0.006524001	antisense
ENSG00000260249	AC007608.3	10.39512346	0.001364902	antisense
ENSG00000254682	AP002387.1	10.39512347	5.2e-15	antisense
ENSG00000225111	AC083900.1	10.39512348	7.05e-05	sense intronic
ENSG00000235408	SNORA71B	10.39512349	1.89e-05	snoRNA
ENSG00000099958	DERL3	10.39512350	0.000760734	protein coding
ENSG00000156414	TDRD9	10.39512351	0.000780666	protein coding
ENSG00000238961	SNORA47	10.39512352	1.39e-06	snoRNA
ENSG00000255458	AC108471.2	10.39512353	0.000343705	lincRNA
ENSG00000227082	AC244021.1	10.39512354	0.000347213	lincRNA
ENSG00000138315	OIT3	10.39512355	0.001939522	protein coding
ENSG00000268460	AC006262.1	10.39512356	0.015549423	processed transcript
ENSG00000213420	GPC2	10.39512357	1.06e-51	protein coding
ENSG00000230772	VN1R108P	10.39512358	0.000260241	unprocessed pseudogene
ENSG00000135324	MRAP2	10.39512359	4.44e-06	protein coding
ENSG00000160808	MYL3	10.39512360	2.04e-07	protein coding
ENSG00000175356	SCUBE2	10.39512361	1.3e-20	protein coding
ENSG00000050555	LAMC3	10.39512362	0.015074861	protein coding
ENSG00000251257	AC010457.1	10.39512363	1.42e-14	antisense
ENSG00000115896	PLCL1	10.39512364	0.015727743	protein coding
ENSG00000151729	SLC25A4	10.39512365	6.25e-112	protein coding
ENSG00000068831	RASGRP2	10.39512366	0.004787139	protein coding
ENSG00000184828	ZBTB7C	10.39512367	4.02e-45	protein coding
ENSG00000165949	IFI27	10.39512368	7.68e-08	protein coding
ENSG00000135914	HTR2B	10.39512369	3.18e-12	protein coding
ENSG00000233030	AC243772.2	10.39512370	0.024912724	antisense
ENSG00000167984	NLRC3	10.39512371	0.017767436	protein coding
ENSG00000238005	AL391832.2	10.39512372	0.000118647	lincRNA
ENSG00000279192	PWAR5	10.39512373	5.2e-45	TEC
ENSG00000228140	AL031283.1	10.39512374	0.017141308	lincRNA
ENSG00000067064	IDI1	10.39512375	5.43e-26	protein coding
ENSG00000212283	SNORD89	10.39512376	0.000468944	snoRNA
ENSG00000257151	PWAR6	10.39512377	3.64e-22	lincRNA
ENSG00000215910	C1orf167	10.39512378	3.03e-08	protein coding
ENSG00000187268	FAM9C	10.39512379	0.025594243	protein coding
ENSG00000167393	PPP2R3B	10.39512380	1.13e-150	protein coding
ENSG00000264920	AC018521.5	10.39512381	4.09e-19	processed transcript
ENSG00000255108	AP006621.1	10.39512382	0.002586446	antisense
ENSG00000215244	AL137145.2	10.39512383	0.012370954	lincRNA
ENSG00000267662	AC025809.1	10.39512384	0.005747117	antisense
ENSG00000229152	ANKRD10-IT1	10.39512385	5.87e-28	sense intronic
ENSG00000249992	TMEM158	10.39512386	2.19e-64	protein coding
ENSG00000130653	PNPLA7	10.39512387	9.23e-07	protein coding
ENSG00000119698	PPP4R4	10.39512388	0.00090499	protein coding
ENSG00000144485	HES6	10.39512389	3.64e-24	protein coding
ENSG00000183111	ARHGEF37	10.39512390	1.81e-28	protein coding
ENSG00000236819	LINC01563	10.39512391	4.13e-22	lincRNA
ENSG00000141524	TMC6	10.39512392	1e-09	protein coding
ENSG00000270039	AC025165.5	10.39512393	3.68e-12	lincRNA
ENSG00000136840	ST6GALNAC4	10.39512394	6.78e-82	protein coding
ENSG00000221986	MYBPHL	10.39512395	0.018917328	protein coding
ENSG00000170276	HSPB2	10.39512396	4.2e-05	protein coding
ENSG00000165113	GKAP1	10.39512397	8.26e-10	protein coding
ENSG00000283294	AP005212.4	10.39512398	0.018539368	processed transcript
ENSG00000183762	KREMEN1	10.39512399	1.24e-144	protein coding
ENSG00000233912	AC026202.2	10.39512400	0.018562867	antisense
ENSG00000260231	KDM7A-DT	10.39512401	2.29e-09	bidirectional promoter lncRNA
ENSG00000130222	GADD45G	10.39512402	8.91e-22	protein coding
ENSG00000160712	IL6R	10.39512403	2.23e-05	protein coding
ENSG00000170345	FOS	10.39512404	2.1e-122	protein coding
ENSG00000261371	PECAM1	10.39512405	0.001173032	protein coding
ENSG00000140474	ULK3	10.39512406	4.54e-112	protein coding
ENSG00000261534	AL596244.1	10.39512407	5.23e-07	sense overlapping
ENSG00000269821	KCNQ1OT1	10.39512408	2.81e-74	antisense
ENSG00000270175	AC023509.4	10.39512409	1.73e-05	antisense
ENSG00000263155	MYZAP	10.39512410	0.000150648	protein coding
ENSG00000167972	ABCA3	10.39512411	2.03e-34	protein coding
ENSG00000167861	HID1	10.39512412	8.85e-14	protein coding
ENSG00000166317	SYNPO2L	10.39512413	1.91e-58	protein coding
ENSG00000237880	LINC01885	10.39512414	1.01e-05	lincRNA
ENSG00000157368	IL34	10.39512415	5.2e-45	protein coding
ENSG00000227128	LBX1-AS1	10.39512416	2.16e-07	processed transcript
ENSG00000234665	AL512625.3	10.39512417	0.027764426	lincRNA
ENSG00000171680	PLEKHG5	10.39512418	2.17e-143	protein coding
ENSG00000204323	SMIM5	10.39512419	2.49e-12	protein coding
ENSG00000167992	VWCE	10.39512420	9.26e-06	protein coding
ENSG00000260398	AC068700.1	10.39512421	0.000716506	sense overlapping
ENSG00000138449	SLC40A1	10.39512422	4.15e-120	protein coding
ENSG00000185885	IFITM1	10.39512423	3.91e-06	protein coding
ENSG00000101638	ST8SIA5	10.39512424	7.59e-09	protein coding
ENSG00000263412	AC004477.1	10.39512425	4.67e-08	processed transcript
ENSG00000207460	SNORD116-19	10.39512426	6.12e-07	snoRNA
ENSG00000261553	AL137782.1	10.39512427	9.66e-21	processed transcript
ENSG00000074317	SNCB	10.39512428	0.001469947	protein coding
ENSG00000066032	CTNNA2	10.39512429	0.000549401	protein coding
ENSG00000189283	FHIT	10.39512430	0.01536134	protein coding
ENSG00000264235	AP005329.1	10.39512431	0.004855363	antisense
ENSG00000207442	SNORD116-6	10.39512432	0.00195345	snoRNA
ENSG00000257496	AC025031.1	10.39512433	0.000766985	lincRNA
ENSG00000200792	SNORA80A	10.39512434	6.99e-11	snoRNA
ENSG00000138495	COX17	10.39512435	2.3e-85	protein coding
ENSG00000173662	TAS1R1	10.39512436	7.74e-15	protein coding
ENSG00000279561	AL845472.1	10.39512437	3.2e-06	TEC
ENSG00000133328	HRASLS2	10.39512438	0.000572011	protein coding
ENSG00000201428	RN7SKP71	10.39512439	0.000848987	misc RNA
ENSG00000241769	LINC00893	10.39512440	9.71e-06	antisense
ENSG00000198467	TPM2	10.39512441	0	protein coding
ENSG00000204954	C12orf73	10.39512442	5.99e-24	protein coding
ENSG00000143603	KCNN3	10.39512443	1.51e-72	protein coding
ENSG00000262061	AC129507.1	10.39512444	2.86e-41	processed transcript
ENSG00000158292	GPR153	10.39512445	3.04e-189	protein coding
ENSG00000153094	BCL2L11	10.39512446	2.05e-85	protein coding
ENSG00000214955	AP000317.1	10.39512447	0.044401425	lincRNA
ENSG00000167676	PLIN4	10.39512448	0.011849859	protein coding
ENSG00000273492	AP000229.1	10.39512449	0.030297708	lincRNA
ENSG00000091129	NRCAM	10.39512450	9.62e-72	protein coding
ENSG00000145391	SETD7	10.39512451	1.86e-281	protein coding
ENSG00000230082	PRRT3-AS1	10.39512452	0.002449364	antisense
ENSG00000106992	AK1	10.39512453	5.27e-72	protein coding
ENSG00000279865	AC006511.3	10.39512454	0.016767375	TEC
ENSG00000200354	SNORA71D	10.39512455	6.9e-21	snoRNA
ENSG00000113924	HGD	10.39512456	0.03078444	protein coding
ENSG00000239828	AC063944.1	10.39512457	4.69e-11	lincRNA
ENSG00000129682	FGF13	10.39512458	1.13e-12	protein coding
ENSG00000252835	SCARNA21	10.39512459	2.47e-183	scaRNA
ENSG00000205707	ETFRF1	10.39512460	1.23e-62	protein coding
ENSG00000133056	PIK3C2B	10.39512461	8.28e-16	protein coding
ENSG00000099251	HSD17B7P2	10.39512462	0.009672278	transcribed unprocessed pseudogene
ENSG00000268129	AC026304.1	10.39512463	0.000465096	lincRNA
ENSG00000180638	SLC47A2	10.39512464	1.31e-05	protein coding
ENSG00000257531	AC008147.3	10.39512465	0.022857286	transcribed processed pseudogene
ENSG00000171984	SHLD1	10.39512466	3.7e-15	protein coding
ENSG00000270112	AC090241.2	10.39512467	0.001535378	processed transcript
ENSG00000225032	AL162586.1	10.39512468	0.000390965	antisense
ENSG00000145358	DDIT4L	10.39512469	0.00755412	protein coding
ENSG00000252690	AC105339.2	10.39512470	4.18e-05	processed transcript
ENSG00000166546	BEAN1	10.39512471	8.2e-21	protein coding
ENSG00000185924	RTN4RL1	10.39512472	0.000137107	protein coding
ENSG00000271347	AC124312.5	10.39512473	3.04e-05	sense intronic
ENSG00000223715	LINC01208	10.39512474	0.045773619	lincRNA
ENSG00000236423	LINC01134	10.39512475	0.003145041	lincRNA
ENSG00000123500	COL10A1	10.39512476	9.33e-06	protein coding
ENSG00000139055	ERP27	10.39512477	0.045887301	protein coding
ENSG00000101049	SGK2	10.39512478	0.013812677	protein coding
ENSG00000073464	CLCN4	10.39512479	2.2e-45	protein coding
ENSG00000177614	PGBD5	10.39512480	5.71e-52	protein coding
ENSG00000243927	MRPS6	10.39512481	5.54e-144	protein coding
ENSG00000163492	CCDC141	10.39512482	5.96e-64	protein coding
ENSG00000162595	DIRAS3	10.39512483	1.44e-05	protein coding
ENSG00000137959	IFI44L	10.39512484	3.84e-37	protein coding
ENSG00000149809	TM7SF2	10.39512485	3.35e-15	protein coding
ENSG00000213760	ATP6V1G2	10.39512486	5.04e-06	protein coding
ENSG00000248508	SRP14-AS1	10.39512487	3.77e-22	lincRNA
ENSG00000184481	FOXO4	10.39512488	1.11e-28	protein coding
ENSG00000201998	SNORA23	10.39512489	6.97e-47	snoRNA
ENSG00000143105	KCNA10	10.39512490	0.021483682	protein coding
ENSG00000112769	LAMA4	10.39512491	7.94e-17	protein coding
ENSG00000187608	ISG15	10.39512492	8.65e-69	protein coding
ENSG00000114796	KLHL24	10.39512493	9.24e-160	protein coding
ENSG00000258938	AL162311.3	10.39512494	0.003038321	antisense
ENSG00000144857	BOC	10.39512495	4.3e-18	protein coding
ENSG00000117472	TSPAN1	10.39512496	7.82e-11	protein coding
ENSG00000010030	ETV7	10.39512497	0.003573776	protein coding
ENSG00000268362	AC092279.1	10.39512498	6.38e-08	lincRNA
ENSG00000173221	GLRX	10.39512499	1.76e-109	protein coding
ENSG00000204314	PRRT1	10.39512500	2.78e-05	protein coding
ENSG00000117407	ARTN	10.39512501	5.65e-05	protein coding
ENSG00000124116	WFDC3	10.39512502	3.47e-08	protein coding
ENSG00000118308	LRMP	10.39512503	0.033814914	protein coding
ENSG00000133639	BTG1	10.39512504	5.24e-201	protein coding
ENSG00000134215	VAV3	10.39512505	0.000489555	protein coding
ENSG00000251562	MALAT1	10.39512506	1.43e-37	lincRNA
ENSG00000146859	TMEM140	10.39512507	5.57e-22	protein coding
ENSG00000236581	STARD13-AS	10.39512508	0.006659518	processed transcript
ENSG00000183307	TMEM121B	10.39512509	0.009068855	protein coding
ENSG00000183230	CTNNA3	10.39512510	0.000140082	protein coding
ENSG00000155066	PROM2	10.39512511	0.015156245	protein coding
ENSG00000107859	PITX3	10.39512512	1.82e-18	protein coding
ENSG00000133315	MACROD1	10.39512513	1.63e-77	protein coding
ENSG00000283828	AL137002.2	10.39512514	0.000804751	antisense
ENSG00000223519	KIF28P	10.39512515	0.003570551	transcribed unitary pseudogene
ENSG00000250722	SELENOP	10.39512516	1.97e-21	protein coding
ENSG00000163406	SLC15A2	10.39512517	0.005314262	protein coding
ENSG00000074660	SCARF1	10.39512518	0.001778455	protein coding
ENSG00000228791	THRB-AS1	10.39512519	0.007776872	processed transcript
ENSG00000115041	KCNIP3	10.39512520	0.016021727	protein coding
ENSG00000008517	IL32	10.39512521	1.09e-142	protein coding
ENSG00000134548	SPX	10.39512522	4.42e-08	protein coding
ENSG00000110195	FOLR1	10.39512523	7.87e-31	protein coding
ENSG00000213190	MLLT11	10.39512524	5.31e-104	protein coding
ENSG00000089356	FXYD3	10.39512525	0.000966027	protein coding
ENSG00000077157	PPP1R12B	10.39512526	1.4e-96	protein coding
ENSG00000175764	TTLL11	10.39512527	5.51e-25	protein coding
ENSG00000275223	AL121906.2	10.39512528	5.14e-07	lincRNA
ENSG00000021300	PLEKHB1	10.39512529	0.009964243	protein coding
ENSG00000158286	RNF207	10.39512530	0.00287172	protein coding
ENSG00000204634	TBC1D8	10.39512531	2.49e-40	protein coding
ENSG00000142530	FAM71E1	10.39512532	0.002919445	protein coding
ENSG00000253690	AC021678.2	10.39512533	0.027856381	antisense
ENSG00000115290	GRB14	10.39512534	0.014394651	protein coding
ENSG00000158258	CLSTN2	10.39512535	7.21e-216	protein coding
ENSG00000132906	CASP9	10.39512536	3.45e-49	protein coding
ENSG00000105516	DBP	10.39512537	6.43e-26	protein coding
ENSG00000109466	KLHL2	10.39512538	1.68e-78	protein coding
ENSG00000260316	AL008727.1	10.39512539	0.017908435	sense intronic
ENSG00000204060	FOXO6	10.39512540	2.77e-21	protein coding
ENSG00000183032	SLC25A21	10.39512541	0.011963784	protein coding
ENSG00000257918	AC079385.3	10.39512542	0.018436602	antisense
ENSG00000126709	IFI6	10.39512543	6.25e-154	protein coding
ENSG00000129009	ISLR	10.39512544	0.00029803	protein coding
ENSG00000047617	ANO2	10.39512545	0.000246356	protein coding
ENSG00000207217	SNORA80D	10.39512546	2.35e-09	snoRNA
ENSG00000232486	AL592437.2	10.39512547	0.028905346	processed pseudogene
ENSG00000230387	AL118508.1	10.39512548	0.000551066	lincRNA
ENSG00000212402	SNORA74B	10.39512549	4.99e-25	snoRNA
ENSG00000206145	P2RX6P	10.39512550	3.41e-05	transcribed unprocessed pseudogene
ENSG00000146856	AGBL3	10.39512551	5.58e-10	protein coding
ENSG00000140795	MYLK3	10.39512552	0.011655413	protein coding
ENSG00000200959	SNORA74A	10.39512553	7.74e-36	snoRNA
ENSG00000125967	NECAB3	10.39512554	6.98e-125	protein coding
ENSG00000106538	RARRES2	10.39512555	3.17e-138	protein coding
ENSG00000254777	AC022182.1	10.39512556	0.030345409	lincRNA
ENSG00000137434	C6orf52	10.39512557	0.005588349	protein coding
ENSG00000132464	ENAM	10.39512558	0.037354614	protein coding
ENSG00000248636	AC002070.1	10.39512559	0.003345412	lincRNA
ENSG00000215788	TNFRSF25	10.39512560	2.05e-28	protein coding
ENSG00000135469	COQ10A	10.39512561	6.31e-63	protein coding
ENSG00000073282	TP63	10.39512562	9.55e-08	protein coding
ENSG00000272501	AL662844.4	10.39512563	0.000204537	antisense
ENSG00000129514	FOXA1	10.39512564	0.005646178	protein coding
ENSG00000224424	PRKAR2A-AS1	10.39512565	5.83e-07	antisense
ENSG00000175567	UCP2	10.39512566	7.1e-19	protein coding
ENSG00000136928	GABBR2	10.39512567	0.007834629	protein coding
ENSG00000106537	TSPAN13	10.39512568	1.85e-10	protein coding
ENSG00000157510	AFAP1L1	10.39512569	2.6e-122	protein coding
ENSG00000245556	SCAMP1-AS1	10.39512570	1.62e-12	lincRNA
ENSG00000173442	EHBP1L1	10.39512571	1.09e-187	protein coding
ENSG00000162009	SSTR5	10.39512572	0.004855565	protein coding
ENSG00000206838	SNORA5A	10.39512573	0.000147372	snoRNA
ENSG00000065833	ME1	10.39512574	1.55e-80	protein coding
ENSG00000072310	SREBF1	10.39512575	5.72e-77	protein coding
ENSG00000115257	PCSK4	10.39512576	1.19e-08	protein coding
ENSG00000278058	AC009159.3	10.39512577	0.038164631	lincRNA
ENSG00000131174	COX7B	10.39512578	2.19e-155	protein coding
ENSG00000235706	DICER1-AS1	10.39512579	5.64e-05	antisense
ENSG00000181418	DDN	10.39512580	0.000264504	protein coding
ENSG00000188517	COL25A1	10.39512581	3.02e-96	protein coding
ENSG00000157601	MX1	10.39512582	3.85e-10	protein coding
ENSG00000228794	LINC01128	10.39512583	6.29e-44	processed transcript
ENSG00000228010	AC073343.2	10.39512584	0.009950246	antisense
ENSG00000273284	AP001033.2	10.39512585	0.012548287	sense intronic
ENSG00000245281	AC124242.1	10.39512586	1.39e-05	antisense
ENSG00000165887	ANKRD2	10.39512587	2.44e-17	protein coding
ENSG00000049769	PPP1R3F	10.39512588	6.09e-40	protein coding
ENSG00000198590	C3orf35	10.39512589	0.013937416	processed transcript
ENSG00000147684	NDUFB9	10.39512590	1.64e-130	protein coding
ENSG00000202337	RNU6-8	10.39512591	0.000309781	snRNA
ENSG00000231908	IDH1-AS1	10.39512592	0.00718959	antisense
ENSG00000105371	ICAM4	10.39512593	0.010929519	protein coding
ENSG00000163590	PPM1L	10.39512594	7.13e-05	protein coding
ENSG00000167705	RILP	10.39512595	3.3e-16	protein coding
ENSG00000253741	LNCOC1	10.39512596	0.002115971	antisense
ENSG00000264007	AC104564.2	10.39512597	0.005977193	sense intronic
ENSG00000188542	DUSP28	10.39512598	4.85e-30	protein coding
ENSG00000135063	FAM189A2	10.39512599	2.03e-05	protein coding
ENSG00000168928	CTRB2	10.39512600	0.01492489	protein coding
ENSG00000260448	LCMT1-AS1	10.39512601	0.006635336	bidirectional promoter lncRNA
ENSG00000205930	C21orf62-AS1	10.39512602	0.00375502	antisense
ENSG00000146281	PM20D2	10.39512603	3.78e-37	protein coding
ENSG00000166816	LDHD	10.39512604	0.004915237	protein coding
ENSG00000185437	SH3BGR	10.39512605	4.3e-13	protein coding
ENSG00000056487	PHF21B	10.39512606	0.004855363	protein coding
ENSG00000259820	AC083843.2	10.39512607	0.000148931	lincRNA
ENSG00000185345	PRKN	10.39512608	1.2e-08	protein coding
ENSG00000085831	TTC39A	10.39512609	0.006158633	protein coding
ENSG00000185745	IFIT1	10.39512610	2.07e-54	protein coding
ENSG00000123700	KCNJ2	10.39512611	5.19e-29	protein coding
ENSG00000136011	STAB2	10.39512612	0.000334293	protein coding
ENSG00000184922	FMNL1	10.39512613	9.66e-91	protein coding
ENSG00000143494	VASH2	10.39512614	1.17e-126	protein coding
ENSG00000068024	HDAC4	10.39512615	4.94e-58	protein coding
ENSG00000173531	MST1	10.39512616	2.47e-13	protein coding
ENSG00000132386	SERPINF1	10.39512617	4.2e-186	protein coding
ENSG00000160282	FTCD	10.39512618	0.027668513	protein coding
ENSG00000143036	SLC44A3	10.39512619	4.42e-06	protein coding
ENSG00000272288	AL451165.2	10.39512620	9.71e-07	antisense
ENSG00000223797	ENTPD3-AS1	10.39512621	1.4e-09	antisense
ENSG00000206612	SNORA2A	10.39512622	0.018965152	snoRNA
ENSG00000204219	TCEA3	10.39512623	1.53e-07	protein coding
ENSG00000215845	TSTD1	10.39512624	1.8e-15	protein coding
ENSG00000138190	EXOC6	10.39512625	7.17e-41	protein coding
ENSG00000109846	CRYAB	10.39512626	3.64e-145	protein coding
ENSG00000135744	AGT	10.39512627	1.95e-25	protein coding
ENSG00000197852	INKA2	10.39512628	7.67e-70	protein coding
ENSG00000178449	COX14	10.39512629	5.02e-49	protein coding
ENSG00000162409	PRKAA2	10.39512630	1.19e-24	protein coding
ENSG00000225975	LINC01534	10.39512631	5.33e-09	lincRNA
ENSG00000227038	GTF2IP7	10.39512632	0.041516547	transcribed unprocessed pseudogene
ENSG00000010327	STAB1	10.39512633	0.041516547	protein coding
ENSG00000129173	E2F8	10.39512634	1.69e-25	protein coding
ENSG00000189350	TOGARAM2	10.39512635	0.001325419	protein coding
ENSG00000103253	HAGHL	10.39512636	1.63e-39	protein coding
ENSG00000276809	AL138955.1	10.39512637	0.01633359	sense intronic
ENSG00000249388	AC023794.2	10.39512638	0.029480509	lincRNA
ENSG00000239224	RN7SL546P	10.39512639	0.024737508	misc RNA
ENSG00000200394	SNORA38B	10.39512640	0.00053259	snoRNA
ENSG00000227258	SMIM2-AS1	10.39512641	0.029831754	antisense
ENSG00000134769	DTNA	10.39512642	3.26e-40	protein coding
ENSG00000189171	S100A13	10.39512643	7.3e-87	protein coding
ENSG00000226853	AC010894.2	10.39512644	0.000907941	lincRNA
ENSG00000200816	SNORA38	10.39512645	1.74e-10	snoRNA
ENSG00000052802	MSMO1	10.39512646	2.41e-16	protein coding
ENSG00000249577	AC010424.1	10.39512647	0.000264038	processed pseudogene
ENSG00000234912	SNHG20	10.39512648	4.64e-08	sense overlapping
ENSG00000163995	ABLIM2	10.39512649	7.49e-07	protein coding
ENSG00000227953	LINC01341	10.39512650	0.000162367	processed transcript
ENSG00000231983	LINC00415	10.39512651	0.031932843	lincRNA
ENSG00000234807	LINC01135	10.39512652	0.004105094	lincRNA
ENSG00000183828	NUDT14	10.39512653	2.11e-18	protein coding
ENSG00000179008	C14orf39	10.39512654	6.22e-08	protein coding
ENSG00000238741	SCARNA7	10.39512655	4.32e-150	scaRNA
ENSG00000116035	VAX2	10.39512656	7.73e-16	protein coding
ENSG00000144218	AFF3	10.39512657	0.015267288	protein coding
ENSG00000177337	DLGAP1-AS1	10.39512658	4.72e-19	antisense
ENSG00000125618	PAX8	10.39512659	6.23e-30	protein coding
ENSG00000231507	LINC01353	10.39512660	0.018344072	lincRNA
ENSG00000232480	TGFB2-AS1	10.39512661	0.005983107	antisense
ENSG00000170498	KISS1	10.39512662	9.95e-05	protein coding
ENSG00000130783	CCDC62	10.39512663	1.59e-07	protein coding
ENSG00000224078	SNHG14	10.39512664	1.86e-91	processed transcript
ENSG00000112425	EPM2A	10.39512665	5.87e-31	protein coding
ENSG00000124762	CDKN1A	10.39512666	5.19e-119	protein coding
ENSG00000243696	AC006254.1	10.39512667	0.037801373	protein coding
ENSG00000273448	AC006480.2	10.39512668	0.037929796	lincRNA
ENSG00000244055	AC007566.1	10.39512669	8.48e-05	antisense
ENSG00000183486	MX2	10.39512670	0.012155006	protein coding
ENSG00000228903	RASA4CP	10.39512671	0.001082334	transcribed unprocessed pseudogene
ENSG00000240869	RN7SL128P	10.39512672	6.08e-13	misc RNA
ENSG00000233237	LINC00472	10.39512673	7.21e-11	lincRNA
ENSG00000231721	LINC-PINT	10.39512674	1.48e-16	processed transcript
ENSG00000122035	RASL11A	10.39512675	0.008070476	protein coding
ENSG00000129422	MTUS1	10.39512676	0.000234857	protein coding
ENSG00000170745	KCNS3	10.39512677	1.08e-09	protein coding
ENSG00000188001	TPRG1	10.39512678	3.1e-13	protein coding
ENSG00000228857	AC104653.1	10.39512679	0.001096788	lincRNA
ENSG00000160752	FDPS	10.39512680	6.29e-20	protein coding
ENSG00000120738	EGR1	10.39512681	4.75e-48	protein coding
ENSG00000163738	MTHFD2L	10.39512682	3.14e-24	protein coding
ENSG00000163827	LRRC2	10.39512683	4.17e-09	protein coding
ENSG00000116990	MYCL	10.39512684	1.44e-74	protein coding
ENSG00000230148	HOXB-AS1	10.39512685	9.53e-07	antisense
ENSG00000282556	AC068733.3	10.39512686	0.028266714	processed transcript
ENSG00000109927	TECTA	10.39512687	1.21e-05	protein coding
ENSG00000112972	HMGCS1	10.39512688	3.65e-60	protein coding
ENSG00000252947	SCARNA1	10.39512689	0.000113826	scaRNA
ENSG00000227579	AL122019.1	10.39512690	2.62e-05	lincRNA
ENSG00000175084	DES	10.39512691	1.44e-130	protein coding
ENSG00000185507	IRF7	10.39512692	1.68e-22	protein coding
ENSG00000160172	FAM86C2P	10.39512693	4.97e-06	transcribed unprocessed pseudogene
ENSG00000101213	PTK6	10.39512694	9.42e-09	protein coding
ENSG00000107736	CDH23	10.39512695	0.033940586	protein coding
ENSG00000226562	CYP4F26P	10.39512696	0.033940586	lincRNA
ENSG00000222489	SNORA79B	10.39512697	4.44e-11	snoRNA
ENSG00000266964	FXYD1	10.39512698	0.025274071	protein coding
ENSG00000264345	LINC01894	10.39512699	3.09e-09	lincRNA
ENSG00000186806	VSIG10L	10.39512700	1.99e-05	protein coding
ENSG00000226472	AC008013.1	10.39512701	0.000116984	transcribed unprocessed pseudogene
ENSG00000230461	PROX1-AS1	10.39512702	0.00920915	processed transcript
ENSG00000279095	AC243964.3	10.39512703	4.23e-15	TEC
ENSG00000095587	TLL2	10.39512704	0.046623659	protein coding
ENSG00000158825	CDA	10.39512705	0.005060869	protein coding
ENSG00000167280	ENGASE	10.39512706	5.42e-40	protein coding
ENSG00000165730	STOX1	10.39512707	0.007728704	protein coding
ENSG00000274270	AL137060.1	10.39512708	0.010886256	sense intronic
ENSG00000117707	PROX1	10.39512709	1.51e-08	protein coding
ENSG00000270019	AC110769.2	10.39512710	0.012878532	lincRNA
ENSG00000276791	AC092117.1	10.39512711	1.09e-07	lincRNA
ENSG00000127084	FGD3	10.39512712	0.026859237	protein coding
ENSG00000132821	VSTM2L	10.39512713	1.05e-54	protein coding
ENSG00000250486	FAM218A	10.39512714	5.49e-08	protein coding
ENSG00000198668	CALM1	10.39512715	5.45e-201	protein coding
ENSG00000197008	ZNF138	10.39512716	2.26e-22	protein coding
ENSG00000252213	SNORA74D	10.39512717	4.05e-05	snoRNA
ENSG00000267787	AC027097.2	10.39512718	0.000243617	antisense
ENSG00000102981	PARD6A	10.39512719	3.75e-08	protein coding
ENSG00000248015	AC005329.1	10.39512720	0.003231888	antisense
ENSG00000167363	FN3K	10.39512721	0.015204702	protein coding
ENSG00000159166	LAD1	10.39512722	3.83e-25	protein coding
ENSG00000272853	AC069544.1	10.39512723	0.005455059	lincRNA
ENSG00000129757	CDKN1C	10.39512724	2.86e-151	protein coding
ENSG00000181754	AMIGO1	10.39512725	0.001621186	protein coding
ENSG00000106976	DNM1	10.39512726	0.024349022	protein coding
ENSG00000188290	HES4	10.39512727	4.39e-17	protein coding
ENSG00000172366	MCRIP2	10.39512728	9.71e-35	protein coding
ENSG00000226963	AC078883.2	10.39512729	0.009612584	antisense
ENSG00000270605	AL353622.1	10.39512730	0.023349449	antisense
ENSG00000277715	AC079174.2	10.39512731	0.005473291	antisense
ENSG00000112599	GUCA1B	10.39512732	0.016382029	protein coding
ENSG00000270021	AC026691.1	10.39512733	0.009819525	antisense
ENSG00000162997	PRORSD1P	10.39512734	0.031940605	transcribed unitary pseudogene
ENSG00000224081	SLC44A3-AS1	10.39512735	0.004584215	transcribed processed pseudogene
ENSG00000143786	CNIH3	10.39512736	3.42e-10	protein coding
ENSG00000207493	SNORA46	10.39512737	0.00138085	snoRNA
ENSG00000228606	AL139011.1	10.39512738	0.034006176	antisense
ENSG00000189043	NDUFA4	10.39512739	2.94e-162	protein coding
ENSG00000107562	CXCL12	10.39512740	1.68e-16	protein coding
ENSG00000262179	MYMX	10.39512741	6.54e-83	protein coding
ENSG00000273117	AC144652.1	10.39512742	1.68e-09	lincRNA
ENSG00000272129	AL359715.3	10.39512743	1.4e-05	lincRNA
ENSG00000173621	LRFN4	10.39512744	7.46e-74	protein coding
ENSG00000229065	AL354893.2	10.39512745	0.042871613	antisense
ENSG00000185513	L3MBTL1	10.39512746	4.3e-12	protein coding
ENSG00000130821	SLC6A8	10.39512747	2.78e-37	protein coding
ENSG00000004779	NDUFAB1	10.39512748	1.92e-101	protein coding
ENSG00000262902	MTCO1P40	10.39512749	0.048403863	processed pseudogene
ENSG00000152380	FAM151B	10.39512750	9.4e-12	protein coding
ENSG00000132530	XAF1	10.39512751	1.63e-12	protein coding
ENSG00000145794	MEGF10	10.39512752	8.87e-129	protein coding
ENSG00000215372	ZNF705G	10.39512753	7.34e-05	protein coding
ENSG00000164919	COX6C	10.39512754	1.24e-117	protein coding
ENSG00000272462	U91328.1	10.39512755	0.000141533	lincRNA
ENSG00000136828	RALGPS1	10.39512756	1.99e-08	protein coding
ENSG00000247373	AC055713.1	10.39512757	0.002288006	lincRNA
ENSG00000132570	PCBD2	10.39512758	1.24e-20	protein coding
ENSG00000142634	EFHD2	10.39512759	1.61e-73	protein coding
ENSG00000213928	IRF9	10.39512760	0.000448557	protein coding
ENSG00000272654	AL358472.2	10.39512761	0.001748796	lincRNA
ENSG00000253704	AC023632.2	10.39512762	0.012953203	lincRNA
ENSG00000253190	AC084082.1	10.39512763	4.67e-07	lincRNA
ENSG00000281357	ARRDC3-AS1	10.39512764	4.79e-05	lincRNA
ENSG00000171316	CHD7	10.39512765	1.67e-22	protein coding
ENSG00000101928	MOSPD1	10.39512766	1.12e-70	protein coding
ENSG00000213742	ZNF337-AS1	10.39512767	3.11e-09	antisense
ENSG00000130812	ANGPTL6	10.39512768	0.002836006	protein coding
ENSG00000260011	AC132938.1	10.39512769	0.049512596	lincRNA
ENSG00000254911	SCARNA9	10.39512770	0.002924028	antisense
ENSG00000261654	AL360270.2	10.39512771	0.018498027	sense overlapping
ENSG00000203808	BVES-AS1	10.39512772	0.0012367	antisense
ENSG00000181409	AATK	10.39512773	0.000270067	protein coding
ENSG00000173890	GPR160	10.39512774	0.015978113	protein coding
ENSG00000088836	SLC4A11	10.39512775	2.24e-09	protein coding
ENSG00000154620	TMSB4Y	10.39512776	0.018131722	protein coding
ENSG00000261504	LINC01686	10.39512777	0.012193362	lincRNA
ENSG00000162458	FBLIM1	10.39512778	2.3e-12	protein coding
ENSG00000022267	FHL1	10.39512779	7.13e-86	protein coding
ENSG00000141540	TTYH2	10.39512780	0.000246562	protein coding
ENSG00000274012	RN7SL2	10.39512781	1.13e-25	misc RNA
ENSG00000231551	AC245100.4	10.39512782	0.005057712	transcribed unprocessed pseudogene
ENSG00000117643	MAN1C1	10.39512783	2.84e-10	protein coding
ENSG00000252010	SCARNA5	10.39512784	3.93e-47	scaRNA
ENSG00000075275	CELSR1	10.39512785	1.5e-11	protein coding
ENSG00000132196	HSD17B7	10.39512786	3.92e-16	protein coding
ENSG00000127884	ECHS1	10.39512787	1.62e-118	protein coding
ENSG00000281903	LINC02246	10.39512788	0.001917179	lincRNA
ENSG00000167515	TRAPPC2L	10.39512789	1.93e-73	protein coding
ENSG00000185122	HSF1	10.39512790	8.25e-90	protein coding
ENSG00000163520	FBLN2	10.39512791	0.035795595	protein coding
ENSG00000174917	C19orf70	10.39512792	1.38e-69	protein coding
ENSG00000153956	CACNA2D1	10.39512793	2.24e-147	protein coding
ENSG00000236094	LINC00545	10.39512794	0.015156245	lincRNA
ENSG00000201098	RNY1	10.39512795	2.01e-06	misc RNA
ENSG00000166349	RAG1	10.39512796	1.15e-06	protein coding
ENSG00000160221	GATD3A	10.39512797	1.16e-15	protein coding
ENSG00000117266	CDK18	10.39512798	8.03e-61	protein coding
ENSG00000176909	MAMSTR	10.39512799	7e-14	protein coding
ENSG00000231969	AC007364.1	10.39512800	0.016733959	antisense
ENSG00000090238	YPEL3	10.39512801	2.95e-51	protein coding
ENSG00000145777	TSLP	10.39512802	0.007515412	protein coding
ENSG00000277895	AC135279.3	10.39512803	0.041746457	antisense
ENSG00000136521	NDUFB5	10.39512804	2.56e-98	protein coding
ENSG00000139428	MMAB	10.39512805	6.39e-41	protein coding
ENSG00000169242	EFNA1	10.39512806	0.000568854	protein coding
ENSG00000155846	PPARGC1B	10.39512807	2.75e-06	protein coding
ENSG00000122873	CISD1	10.39512808	1.53e-46	protein coding
ENSG00000109705	NKX3-2	10.39512809	1.63e-11	protein coding
ENSG00000280323	AC053503.6	10.39512810	1.62e-05	TEC
ENSG00000185432	METTL7A	10.39512811	4.02e-14	protein coding
ENSG00000168679	SLC16A4	10.39512812	7.73e-47	protein coding
ENSG00000258102	MAP1LC3B2	10.39512813	0.025023666	protein coding
ENSG00000143554	SLC27A3	10.39512814	0.032787404	protein coding
ENSG00000107960	STN1	10.39512815	1.14e-60	protein coding
ENSG00000235303	AL023495.1	10.39512816	0.024578835	lincRNA
ENSG00000184523	PTGER4P2	10.39512817	0.024578835	transcribed processed pseudogene
ENSG00000110786	PTPN5	10.39512818	0.024578835	protein coding
ENSG00000178226	PRSS36	10.39512819	0.01543271	protein coding
ENSG00000278416	PMS2P2	10.39512820	0.024592331	unprocessed pseudogene
ENSG00000279243	AP000769.3	10.39512821	0.024592331	lincRNA
ENSG00000271811	Z97200.1	10.39512822	0.024592331	lincRNA
ENSG00000085741	WNT11	10.39512823	0.024592331	protein coding
ENSG00000053108	FSTL4	10.39512824	0.038693143	protein coding
ENSG00000164008	C1orf50	10.39512825	0.003530101	protein coding
ENSG00000187134	AKR1C1	10.39512826	2.59e-59	protein coding
ENSG00000162194	LBHD1	10.39512827	2.44e-07	protein coding
ENSG00000230679	ENO1-AS1	10.39512828	0.025814159	antisense
ENSG00000112695	COX7A2	10.39512829	5.75e-121	protein coding
ENSG00000272894	AC004982.2	10.39512830	0.002336701	lincRNA
ENSG00000250644	AC068580.4	10.39512831	0.007641655	protein coding
ENSG00000173991	TCAP	10.39512832	0.000268916	protein coding
ENSG00000145949	MYLK4	10.39512833	0.000100334	protein coding
ENSG00000153233	PTPRR	10.39512834	7.38e-19	protein coding
ENSG00000253873	PCDHGA11	10.39512835	0.001567167	protein coding
ENSG00000172794	RAB37	10.39512836	0.034536194	protein coding
ENSG00000179532	DNHD1	10.39512837	1.16e-08	protein coding
ENSG00000016402	IL20RA	10.39512838	6.35e-07	protein coding
ENSG00000267519	AC020916.1	10.39512839	3.74e-09	antisense
ENSG00000197653	DNAH10	10.39512840	0.013815673	protein coding
ENSG00000116194	ANGPTL1	10.39512841	1.62e-06	protein coding
ENSG00000029534	ANK1	10.39512842	3.48e-61	protein coding
ENSG00000263740	RN7SL4P	10.39512843	1.35e-72	misc RNA
ENSG00000163879	DNALI1	10.39512844	4.64e-28	protein coding
ENSG00000252316	RNY4	10.39512845	1.71e-09	misc RNA
ENSG00000130005	GAMT	10.39512846	1.76e-65	protein coding
ENSG00000140022	STON2	10.39512847	4.42e-51	protein coding
ENSG00000143110	C1orf162	10.39512848	0.044700583	protein coding
ENSG00000263400	TMEM220-AS1	10.39512849	0.018992273	antisense
ENSG00000272168	CASC15	10.39512850	2.34e-23	lincRNA
ENSG00000183018	SPNS2	10.39512851	0.026313187	protein coding
ENSG00000244617	ASPRV1	10.39512852	0.008417021	protein coding
ENSG00000273061	CDC37L1-DT	10.39512853	0.008417021	lincRNA
ENSG00000150779	TIMM8B	10.39512854	2e-80	protein coding
ENSG00000237945	LINC00649	10.39512855	0.003689026	antisense
ENSG00000076555	ACACB	10.39512856	3.62e-23	protein coding
ENSG00000235314	LINC00957	10.39512857	1.91e-05	lincRNA
ENSG00000180448	ARHGAP45	10.39512858	0.007385376	protein coding
ENSG00000125246	CLYBL	10.39512859	0.00590071	protein coding
ENSG00000120306	CYSTM1	10.39512860	0.000784509	protein coding
ENSG00000201772	SNORA5C	10.39512861	6.39e-06	snoRNA
ENSG00000208772	SNORD94	10.39512862	9.63e-10	snoRNA
ENSG00000215252	GOLGA8B	10.39512863	4.72e-17	protein coding
ENSG00000188906	LRRK2	10.39512864	0.033211472	protein coding
ENSG00000251131	AC025171.3	10.39512865	0.015272936	antisense
ENSG00000173915	ATP5MD	10.39512866	1.42e-85	protein coding
ENSG00000165121	AL353743.1	10.39512867	5.75e-06	transcribed unprocessed pseudogene
ENSG00000141404	GNAL	10.39512868	0.004556671	protein coding
ENSG00000184076	UQCR10	10.39512869	8.35e-99	protein coding
ENSG00000237978	KCNMB2-AS1	10.39512870	0.022736483	antisense
ENSG00000240889	NDUFB2-AS1	10.39512871	0.001853721	antisense
ENSG00000271533	Z83843.1	10.39512872	0.000190264	sense intronic
ENSG00000225511	LINC00475	10.39512873	1.16e-35	transcribed unprocessed pseudogene
ENSG00000272323	AC026801.2	10.39512874	0.010855373	antisense
ENSG00000225439	BOLA3-AS1	10.39512875	6.65e-06	antisense
ENSG00000202058	RN7SKP80	10.39512876	2.01e-06	misc RNA
ENSG00000271913	AL035530.2	10.39512877	0.024233949	antisense
ENSG00000204802	AL590399.1	10.39512878	0.039478566	lincRNA
ENSG00000182568	SATB1	10.39512879	6.97e-13	protein coding
ENSG00000107537	PHYH	10.39512880	6.61e-55	protein coding
ENSG00000200312	RN7SKP255	10.39512881	2.21e-07	misc RNA
ENSG00000269946	MIRLET7A1HG	10.39512882	0.000835987	lincRNA
ENSG00000230943	LINC02541	10.39512883	0.000468612	lincRNA
ENSG00000197769	MAP1LC3C	10.39512884	2.35e-07	protein coding
ENSG00000279289	AL136164.3	10.39512885	0.021156254	TEC
ENSG00000187908	DMBT1	10.39512886	1.76e-37	protein coding
ENSG00000153902	LGI4	10.39512887	0.001678574	protein coding
ENSG00000133958	UNC79	10.39512888	0.010096952	protein coding
ENSG00000104936	DMPK	10.39512889	7.24e-76	protein coding
ENSG00000155085	AK9	10.39512890	1.38e-13	protein coding
ENSG00000072182	ASIC4	10.39512891	0.035907485	protein coding
ENSG00000258279	LINC00592	10.39512892	0.001933113	lincRNA
ENSG00000152642	GPD1L	10.39512893	1.7e-36	protein coding
ENSG00000146250	PRSS35	10.39512894	0.009698305	protein coding
ENSG00000175575	PAAF1	10.39512895	2.38e-30	protein coding
ENSG00000257838	OTOAP1	10.39512896	0.028262853	transcribed unprocessed pseudogene
ENSG00000248713	C4orf54	10.39512897	0.000528611	protein coding
ENSG00000213199	ASIC3	10.39512898	0.000825019	protein coding
ENSG00000100068	LRP5L	10.39512899	0.00046939	protein coding
ENSG00000187950	OVCH1	10.39512900	0.032152954	protein coding
ENSG00000228624	HDAC2-AS2	10.39512901	1.48e-09	antisense
ENSG00000233622	CYP2T1P	10.39512902	0.013762825	transcribed unitary pseudogene
ENSG00000103269	RHBDL1	10.39512903	0.006250873	protein coding
ENSG00000173210	ABLIM3	10.39512904	9.12e-110	protein coding
ENSG00000102996	MMP15	10.39512905	1.28e-17	protein coding
ENSG00000179698	WDR97	10.39512906	0.006319998	protein coding
ENSG00000106336	FBXO24	10.39512907	0.012338077	protein coding
ENSG00000124749	COL21A1	10.39512908	0.000498155	protein coding
ENSG00000275131	AC241952.1	10.39512909	3.3e-21	transcribed unprocessed pseudogene
ENSG00000124256	ZBP1	10.39512910	0.025048148	protein coding
ENSG00000232717	TRIM51JP	10.39512911	0.025048148	unprocessed pseudogene
ENSG00000233384	AC096537.1	10.39512912	0.025048148	bidirectional promoter lncRNA
ENSG00000261192	RNF126P1	10.39512913	0.025048148	transcribed processed pseudogene
ENSG00000234880	LINC00163	10.39512914	0.025048148	lincRNA
ENSG00000160870	CYP3A7	10.39512915	0.025048148	protein coding
ENSG00000257890	AC011595.2	10.39512916	0.009862348	lincRNA
ENSG00000230454	U73166.1	10.39512917	0.000595827	lincRNA
ENSG00000007255	TRAPPC6A	10.39512918	3.73e-14	protein coding
ENSG00000185090	MANEAL	10.39512919	3.94e-19	protein coding
ENSG00000255772	LINC01479	10.39512920	0.025108624	lincRNA
ENSG00000255559	ZNF252P-AS1	10.39512921	0.025108624	antisense
ENSG00000185100	ADSSL1	10.39512922	9.24e-14	protein coding
ENSG00000137038	DMAC1	10.39512923	4.61e-61	protein coding
ENSG00000170469	SPATA24	10.39512924	1.02e-05	protein coding
ENSG00000225760	LINC00431	10.39512925	0.007515412	transcribed unprocessed pseudogene
ENSG00000257588	AC025154.2	10.39512926	0.019715281	antisense
ENSG00000155465	SLC7A7	10.39512927	5.95e-26	protein coding
ENSG00000240024	LINC00888	10.39512928	2.22e-30	transcribed unprocessed pseudogene
ENSG00000183172	SMDT1	10.39512929	2.04e-24	protein coding
ENSG00000277149	TYW1B	10.39512930	9.75e-10	protein coding
ENSG00000278934	AC117489.1	10.39512931	0.000859365	TEC
ENSG00000245466	AL357153.1	10.39512932	0.020496144	lincRNA
ENSG00000162390	ACOT11	10.39512933	1.45e-67	protein coding
ENSG00000181031	RPH3AL	10.39512934	3.99e-17	protein coding
ENSG00000166619	BLCAP	10.39512935	8.47e-125	protein coding
ENSG00000183513	COA5	10.39512936	1.62e-35	protein coding
ENSG00000173137	ADCK5	10.39512937	2.56e-16	protein coding
ENSG00000164406	LEAP2	10.39512938	0.028923009	protein coding
ENSG00000228242	AC093495.1	10.39512939	0.016050304	antisense
ENSG00000207344	SNORA22C	10.39512940	0.008747658	snoRNA
ENSG00000155754	C2CD6	10.39512941	0.004970235	protein coding
ENSG00000117155	SSX2IP	10.39512942	1.81e-47	protein coding
ENSG00000178038	ALS2CL	10.39512943	8.51e-14	protein coding
ENSG00000247157	LINC01252	10.39512944	0.009091711	lincRNA
ENSG00000148219	ASTN2	10.39512945	3.55e-52	protein coding
ENSG00000197959	DNM3	10.39512946	0.00312662	protein coding
ENSG00000171462	DLK2	10.39512947	1.01e-06	protein coding
ENSG00000121057	AKAP1	10.39512948	4.03e-34	protein coding
ENSG00000176454	LPCAT4	10.39512949	5.2e-29	protein coding
ENSG00000110881	ASIC1	10.39512950	1.25e-10	protein coding
ENSG00000272009	AL121944.1	10.39512951	0.013826627	antisense
ENSG00000184408	KCND2	10.39512952	0.001943392	protein coding
ENSG00000168389	MFSD2A	10.39512953	5.66e-17	protein coding
ENSG00000196724	ZNF418	10.39512954	0.007600868	protein coding
ENSG00000258057	BCDIN3D-AS1	10.39512955	7.11e-05	antisense
ENSG00000001561	ENPP4	10.39512956	3.19e-12	protein coding
ENSG00000261455	LINC01003	10.39512957	2.05e-06	lincRNA
ENSG00000135111	TBX3	10.39512958	8.25e-10	protein coding
ENSG00000176728	TTTY14	10.39512959	5.11e-08	lincRNA
ENSG00000168734	PKIG	10.39512960	4.46e-31	protein coding
ENSG00000173947	PIFO	10.39512961	0.000500411	protein coding
ENSG00000158715	SLC45A3	10.39512962	2.08e-07	protein coding
ENSG00000275765	AC091982.3	10.39512963	4.72e-06	lincRNA
ENSG00000278993	AC002350.1	10.39512964	0.037806555	TEC
ENSG00000158296	SLC13A3	10.39512965	0.042211151	protein coding
ENSG00000153714	LURAP1L	10.39512966	6.64e-16	protein coding
ENSG00000206634	SNORA22	10.39512967	3.8e-05	snoRNA
ENSG00000261236	BOP1	10.39512968	2.17e-42	protein coding
ENSG00000223838	AC007091.1	10.39512969	0.013042145	lincRNA
ENSG00000278771	RN7SL3	10.39512970	2.32e-74	misc RNA
ENSG00000123358	NR4A1	10.39512971	6.23e-06	protein coding
ENSG00000267416	AC025048.4	10.39512972	0.02268721	lincRNA
ENSG00000177034	MTX3	10.39512973	3.37e-71	protein coding
ENSG00000278175	GLIDR	10.39512974	2.86e-05	lincRNA
ENSG00000133460	SLC2A11	10.39512975	3.76e-11	protein coding
ENSG00000278743	AC087239.1	10.39512976	0.035564742	lincRNA
ENSG00000088682	COQ9	10.39512977	5.92e-54	protein coding
ENSG00000223820	CFL1P1	10.39512978	0.027254797	transcribed unprocessed pseudogene
ENSG00000202538	RNU4-2	10.39512979	0.000632189	snRNA
ENSG00000147174	GCNA	10.39512980	9.92e-05	protein coding
ENSG00000207181	SNORA14B	10.39512981	0.009947673	snoRNA
ENSG00000138347	MYPN	10.39512982	7.47e-66	protein coding
ENSG00000215424	MCM3AP-AS1	10.39512983	0.004037525	antisense
ENSG00000241529	RN7SL767P	10.39512984	6.6e-05	misc RNA
ENSG00000238098	ABCA17P	10.39512985	0.010227352	transcribed unitary pseudogene
ENSG00000244041	LINC01011	10.39512986	0.005742651	lincRNA
ENSG00000251791	SCARNA6	10.39512987	2.44e-22	scaRNA
ENSG00000118418	HMGN3	10.39512988	1.47e-56	protein coding
ENSG00000249042	AC008771.1	10.39512989	1.45e-08	antisense
ENSG00000125434	SLC25A35	10.39512990	0.001782814	protein coding
ENSG00000197905	TEAD4	10.39512991	8.27e-86	protein coding
ENSG00000226808	LINC00840	10.39512992	0.041449361	lincRNA
ENSG00000265100	AC005332.1	10.39512993	0.047916865	antisense
ENSG00000143382	ADAMTSL4	10.39512994	1.52e-23	protein coding
ENSG00000133874	RNF122	10.39512995	8.52e-16	protein coding
ENSG00000180822	PSMG4	10.39512996	5.41e-21	protein coding
ENSG00000177108	ZDHHC22	10.39512997	0.037273035	protein coding
ENSG00000171033	PKIA	10.39512998	8.67e-57	protein coding
ENSG00000151651	ADAM8	10.39512999	0.008226554	protein coding
ENSG00000279118	AC093535.2	10.39513000	2.18e-23	TEC
ENSG00000224786	CETN4P	10.39513001	0.008171241	transcribed unitary pseudogene
ENSG00000164172	MOCS2	10.39513002	2.88e-70	protein coding
ENSG00000239899	RN7SL674P	10.39513003	3.26e-05	misc RNA
ENSG00000168646	AXIN2	10.39513004	1.16e-06	protein coding
ENSG00000092010	PSME1	10.39513005	3.41e-89	protein coding
ENSG00000276547	PCDHGB5	10.39513006	0.027891546	protein coding
ENSG00000265692	LINC01970	10.39513007	0.031094298	lincRNA
ENSG00000172425	TTC36	10.39513008	0.027978597	protein coding
ENSG00000147251	DOCK11	10.39513009	3.05e-53	protein coding
ENSG00000246763	RGMB-AS1	10.39513010	0.013754981	antisense
ENSG00000154330	PGM5	10.39513011	0.02824209	protein coding
ENSG00000202512	RN7SKP230	10.39513012	0.013988142	misc RNA
ENSG00000227811	INKA2-AS1	10.39513013	4.1e-05	bidirectional promoter lncRNA
ENSG00000183605	SFXN4	10.39513014	2.72e-19	protein coding
ENSG00000089163	SIRT4	10.39513015	1.91e-05	protein coding
ENSG00000107020	PLGRKT	10.39513016	4.14e-36	protein coding
ENSG00000164211	STARD4	10.39513017	1.23e-43	protein coding
ENSG00000158859	ADAMTS4	10.39513018	6.25e-15	protein coding
ENSG00000143643	TTC13	10.39513019	9.51e-40	protein coding
ENSG00000186481	ANKRD20A5P	10.39513020	6.13e-05	transcribed unprocessed pseudogene
ENSG00000155368	DBI	10.39513021	1.59e-75	protein coding
ENSG00000185880	TRIM69	10.39513022	2.67e-48	protein coding
ENSG00000106772	PRUNE2	10.39513023	2.27e-132	protein coding
ENSG00000153982	GDPD1	10.39513024	0.009255804	protein coding
ENSG00000163644	PPM1K	10.39513025	1.63e-43	protein coding
ENSG00000162641	AKNAD1	10.39513026	0.005681771	protein coding
ENSG00000168275	COA6	10.39513027	4.36e-24	protein coding
ENSG00000135916	ITM2C	10.39513028	1.51e-51	protein coding
ENSG00000111907	TPD52L1	10.39513029	3.08e-25	protein coding
ENSG00000142102	PGGHG	10.39513030	1.39e-07	protein coding
ENSG00000225265	TAF1A-AS1	10.39513031	0.00058877	antisense
ENSG00000207137	SNORD116-13	10.39513032	0.011569233	snoRNA
ENSG00000262246	CORO7	10.39513033	1.49e-16	protein coding
ENSG00000272732	AC004982.1	10.39513034	0.041077616	lincRNA
ENSG00000272688	AP005329.3	10.39513035	0.002314489	lincRNA
ENSG00000271447	MMP28	10.39513036	0.033963787	protein coding
ENSG00000263004	AC007114.1	10.39513037	0.00032801	lincRNA
ENSG00000266441	AP005205.2	10.39513038	0.036842983	antisense
ENSG00000156804	FBXO32	10.39513039	4.19e-105	protein coding
ENSG00000246560	AC018797.2	10.39513040	0.000328446	antisense
ENSG00000223969	AC002456.1	10.39513041	0.009887538	antisense
ENSG00000111816	FRK	10.39513042	2.43e-32	protein coding
ENSG00000164056	SPRY1	10.39513043	5.89e-12	protein coding
ENSG00000239523	MYLK-AS1	10.39513044	0.000403661	antisense
ENSG00000173258	ZNF483	10.39513045	0.001533082	protein coding
ENSG00000254560	BBOX1-AS1	10.39513046	0.002289895	antisense
ENSG00000269929	AL158152.1	10.39513047	0.001946972	lincRNA
ENSG00000168970	JMJD7-PLA2G4B	10.39513048	0.003773628	protein coding
ENSG00000228192	AL512353.1	10.39513049	0.017825715	antisense
ENSG00000200488	RN7SKP203	10.39513050	1.53e-08	misc RNA
ENSG00000260261	AC124944.3	10.39513051	0.016999777	transcribed unprocessed pseudogene
ENSG00000248161	AC098487.1	10.39513052	0.012302148	lincRNA
ENSG00000146147	MLIP	10.39513053	3.19e-09	protein coding
ENSG00000169271	HSPB3	10.39513054	2.48e-74	protein coding
ENSG00000261971	MMP25-AS1	10.39513055	7.19e-06	antisense
ENSG00000103037	SETD6	10.39513056	2.61e-10	protein coding
ENSG00000123570	RAB9B	10.39513057	0.038493564	protein coding
ENSG00000179364	PACS2	10.39513058	4.83e-76	protein coding
ENSG00000200534	SNORA33	10.39513059	0.004285743	snoRNA
ENSG00000083454	P2RX5	10.39513060	1.22e-10	protein coding
ENSG00000122971	ACADS	10.39513061	1.68e-14	protein coding
ENSG00000176485	PLA2G16	10.39513062	8.98e-66	protein coding
ENSG00000232956	SNHG15	10.39513063	1.48e-32	lincRNA
ENSG00000108219	TSPAN14	10.39513064	2.87e-30	protein coding
ENSG00000125648	SLC25A23	10.39513065	1.45e-25	protein coding
ENSG00000144445	KANSL1L	10.39513066	9.56e-34	protein coding
ENSG00000182809	CRIP2	10.39513067	1.15e-85	protein coding
ENSG00000239521	CASTOR3	10.39513068	4.8e-20	protein coding
ENSG00000151164	RAD9B	10.39513069	0.000480981	protein coding
ENSG00000151623	NR3C2	10.39513070	6.48e-06	protein coding
ENSG00000262468	LINC01569	10.39513071	0.008368165	lincRNA
ENSG00000069399	BCL3	10.39513072	3.9e-10	protein coding
ENSG00000104290	FZD3	10.39513073	0.028119667	protein coding
ENSG00000116771	AGMAT	10.39513074	0.001269691	protein coding
ENSG00000166278	C2	10.39513075	0.034536194	protein coding
ENSG00000235501	AC105942.1	10.39513076	1.63e-10	antisense
ENSG00000134202	GSTM3	10.39513077	6.2e-24	protein coding
ENSG00000261934	PCDHGA9	10.39513078	0.031404105	protein coding
ENSG00000243444	PALM2	10.39513079	6.57e-08	protein coding
ENSG00000165458	INPPL1	10.39513080	5.7e-100	protein coding
ENSG00000169891	REPS2	10.39513081	4.14e-18	protein coding
ENSG00000179406	LINC00174	10.39513082	0.000373872	processed transcript
ENSG00000138018	SELENOI	10.39513083	2.75e-59	protein coding
ENSG00000049089	COL9A2	10.39513084	0.04201636	protein coding
ENSG00000223393	AL118511.1	10.39513085	0.020515818	antisense
ENSG00000109103	UNC119	10.39513086	3.35e-55	protein coding
ENSG00000244968	LIFR-AS1	10.39513087	0.01003396	antisense
ENSG00000111335	OAS2	10.39513088	1.92e-05	protein coding
ENSG00000165507	DEPP1	10.39513089	1e-42	protein coding
ENSG00000200156	RNU5B-1	10.39513090	1.99e-11	snRNA
ENSG00000168899	VAMP5	10.39513091	2.95e-66	protein coding
ENSG00000119699	TGFB3	10.39513092	5.83e-19	protein coding
ENSG00000130164	LDLR	10.39513093	1.98e-42	protein coding
ENSG00000231028	LINC00271	10.39513094	0.0022534	lincRNA
ENSG00000132840	BHMT2	10.39513095	0.042019684	protein coding
ENSG00000180694	TMEM64	10.39513096	2.7e-68	protein coding
ENSG00000160392	C19orf47	10.39513097	1.84e-33	protein coding
ENSG00000179240	GVQW3	10.39513098	0.004627441	protein coding
ENSG00000160867	FGFR4	10.39513099	2.89e-49	protein coding
ENSG00000267751	AC009005.1	10.39513100	0.022390458	antisense
ENSG00000260625	AC026471.2	10.39513101	0.027642472	antisense
ENSG00000198133	TMEM229B	10.39513102	0.026657231	protein coding
ENSG00000168528	SERINC2	10.39513103	1.13e-79	protein coding
ENSG00000105982	RNF32	10.39513104	0.000144424	protein coding
ENSG00000266947	AC022916.1	10.39513105	0.011102379	antisense
ENSG00000169026	SLC49A3	10.39513106	0.008628202	protein coding
ENSG00000170214	ADRA1B	10.39513107	0.014808193	protein coding
ENSG00000196154	S100A4	10.39513108	1.49e-141	protein coding
ENSG00000104863	LIN7B	10.39513109	9.4e-10	protein coding
ENSG00000225684	FAM225B	10.39513110	0.006536074	lincRNA
ENSG00000180425	C11orf71	10.39513111	3.46e-08	protein coding
ENSG00000023330	ALAS1	10.39513112	6.37e-41	protein coding
ENSG00000260196	AC124798.1	10.39513113	0.04848507	antisense
ENSG00000124370	MCEE	10.39513114	1.39e-10	protein coding
ENSG00000232859	LYRM9	10.39513115	1.05e-06	protein coding
ENSG00000162944	RFTN2	10.39513116	8.95e-10	protein coding
ENSG00000227354	RBM26-AS1	10.39513117	7e-05	antisense
ENSG00000158220	ESYT3	10.39513118	4.56e-11	protein coding
ENSG00000168993	CPLX1	10.39513119	0.026313187	protein coding
ENSG00000230526	AC073370.1	10.39513120	0.026313187	lincRNA
ENSG00000188211	NCR3LG1	10.39513121	4.16e-06	protein coding
ENSG00000166582	CENPV	10.39513122	4.28e-05	protein coding
ENSG00000143353	LYPLAL1	10.39513123	4.47e-23	protein coding
ENSG00000132429	POPDC3	10.39513124	2.15e-33	protein coding
ENSG00000081148	IMPG2	10.39513125	0.00042148	protein coding
ENSG00000152292	SH2D6	10.39513126	2.21e-11	protein coding
ENSG00000201793	RN7SKP9	10.39513127	0.00292317	misc RNA
ENSG00000125744	RTN2	10.39513128	4.88e-44	protein coding
ENSG00000189077	TMEM120A	10.39513129	1.25e-47	protein coding
ENSG00000123096	SSPN	10.39513130	5.12e-67	protein coding
ENSG00000244219	TMEM225B	10.39513131	0.005342499	protein coding
ENSG00000076604	TRAF4	10.39513132	1.66e-69	protein coding
ENSG00000183648	NDUFB1	10.39513133	1.68e-52	protein coding
ENSG00000092607	TBX15	10.39513134	2.37e-35	protein coding
ENSG00000171130	ATP6V0E2	10.39513135	2.17e-22	protein coding
ENSG00000173041	ZNF680	10.39513136	3.72e-39	protein coding
ENSG00000162645	GBP2	10.39513137	1.13e-58	protein coding
ENSG00000169989	TIGD4	10.39513138	0.006857509	protein coding
ENSG00000128626	MRPS12	10.39513139	1.56e-37	protein coding
ENSG00000105649	RAB3A	10.39513140	0.005678692	protein coding
ENSG00000236397	DDX11L2	10.39513141	0.019828685	unprocessed pseudogene
ENSG00000163703	CRELD1	10.39513142	2.82e-30	protein coding
ENSG00000197599	CCDC154	10.39513143	0.038758177	protein coding
ENSG00000241990	PRR34-AS1	10.39513144	6.29e-05	antisense
ENSG00000262050	AC005696.1	10.39513145	0.049323997	antisense
ENSG00000159588	CCDC17	10.39513146	0.01860907	protein coding
ENSG00000279059	AC007485.2	10.39513147	0.002007977	TEC
ENSG00000178695	KCTD12	10.39513148	1.46e-95	protein coding
ENSG00000186104	CYP2R1	10.39513149	3.56e-10	protein coding
ENSG00000165092	ALDH1A1	10.39513150	1.08e-32	protein coding
ENSG00000270177	AC104109.2	10.39513151	0.033684262	lincRNA
ENSG00000230084	AC006059.1	10.39513152	0.005776754	antisense
ENSG00000174437	ATP2A2	10.39513153	1.43e-113	protein coding
ENSG00000166595	CIAO2B	10.39513154	1.47e-60	protein coding
ENSG00000106610	STAG3L4	10.39513155	3.63e-29	transcribed unprocessed pseudogene
ENSG00000140057	AK7	10.39513156	0.043845729	protein coding
ENSG00000255872	AL138752.2	10.39513157	0.022022709	protein coding
ENSG00000081041	CXCL2	10.39513158	0.010517787	protein coding
ENSG00000134253	TRIM45	10.39513159	2.17e-10	protein coding
ENSG00000280287	AC131212.3	10.39513160	0.008186407	TEC
ENSG00000079459	FDFT1	10.39513161	7.73e-40	protein coding
ENSG00000175727	MLXIP	10.39513162	1.5e-34	protein coding
ENSG00000272829	AC002470.1	10.39513163	0.04494114	lincRNA
ENSG00000010295	IFFO1	10.39513164	2.18e-56	protein coding
ENSG00000204311	PJVK	10.39513165	0.012976251	protein coding
ENSG00000078668	VDAC3	10.39513166	3.18e-91	protein coding
ENSG00000175701	MTLN	10.39513167	3.28e-31	protein coding
ENSG00000169020	ATP5ME	10.39513168	3.78e-75	protein coding
ENSG00000228436	AL139260.1	10.39513169	6.37e-05	antisense
ENSG00000110422	HIPK3	10.39513170	9.56e-120	protein coding
ENSG00000273320	AC007032.1	10.39513171	0.018546507	antisense
ENSG00000120832	MTERF2	10.39513172	6.81e-14	protein coding
ENSG00000157570	TSPAN18	10.39513173	0.02557466	protein coding
ENSG00000102683	SGCG	10.39513174	3.65e-30	protein coding
ENSG00000226696	LENG8-AS1	10.39513175	0.005386095	antisense
ENSG00000127540	UQCR11	10.39513176	2.35e-19	protein coding
ENSG00000078967	UBE2D4	10.39513177	5.63e-41	protein coding
ENSG00000259248	USP3-AS1	10.39513178	0.024435751	antisense
ENSG00000204642	HLA-F	10.39513179	0.000230099	protein coding
ENSG00000184619	KRBA2	10.39513180	0.000835356	protein coding
ENSG00000164404	GDF9	10.39513181	0.028958388	protein coding
ENSG00000110921	MVK	10.39513182	6.37e-16	protein coding
ENSG00000086289	EPDR1	10.39513183	3.79e-84	protein coding
ENSG00000131791	PRKAB2	10.39513184	1.26e-50	protein coding
ENSG00000267288	AC138150.2	10.39513185	0.00225885	antisense
ENSG00000138496	PARP9	10.39513186	1.31e-24	protein coding
ENSG00000135363	LMO2	10.39513187	4.41e-10	protein coding
ENSG00000173542	MOB1B	10.39513188	8.83e-52	protein coding
ENSG00000169136	ATF5	10.39513189	3.86e-15	protein coding
ENSG00000268996	MAN1B1-DT	10.39513190	0.000105546	antisense
ENSG00000123545	NDUFAF4	10.39513191	6.79e-20	protein coding
ENSG00000204934	ATP6V0E2-AS1	10.39513192	2.26e-05	antisense
ENSG00000199568	RNU5A-1	10.39513193	0.001285439	snRNA
ENSG00000198744	MTCO3P12	10.39513194	0.041449361	unprocessed pseudogene
ENSG00000173846	PLK3	10.39513195	4.74e-31	protein coding
ENSG00000168056	LTBP3	10.39513196	1.6e-15	protein coding
ENSG00000137449	CPEB2	10.39513197	5.8e-34	protein coding
ENSG00000216937	CCDC7	10.39513198	6.04e-14	protein coding
ENSG00000196418	ZNF124	10.39513199	7.73e-28	protein coding
ENSG00000119013	NDUFB3	10.39513200	1.48e-47	protein coding
ENSG00000237877	LINC01473	10.39513201	0.018004332	lincRNA
ENSG00000273297	AC009275.1	10.39513202	2.86e-06	lincRNA
ENSG00000215912	TTC34	10.39513203	0.048616343	protein coding
ENSG00000212443	SNORA53	10.39513204	0.000172365	snoRNA
ENSG00000227471	AKR1B15	10.39513205	0.040393728	protein coding
ENSG00000095794	CREM	10.39513206	3.58e-24	protein coding
ENSG00000189060	H1F0	10.39513207	1.95e-23	protein coding
ENSG00000168517	HEXIM2	10.39513208	3.25e-07	protein coding
ENSG00000188266	HYKK	10.39513209	0.000116055	protein coding
ENSG00000240005	AC106047.1	10.39513210	0.041124095	antisense
ENSG00000223802	CERS1	10.39513211	0.007194458	protein coding
ENSG00000134324	LPIN1	10.39513212	2.09e-35	protein coding
ENSG00000154553	PDLIM3	10.39513213	3.62e-124	protein coding
ENSG00000166348	USP54	10.39513214	5.33e-33	protein coding
ENSG00000175197	DDIT3	10.39513215	2.97e-18	protein coding
ENSG00000200087	SNORA73B	10.39513216	3.93e-51	snoRNA
ENSG00000198892	SHISA4	10.39513217	1.18e-25	protein coding
ENSG00000182993	C12orf60	10.39513218	0.001552913	protein coding
ENSG00000269019	HOMER3-AS1	10.39513219	0.013026555	antisense
ENSG00000147894	C9orf72	10.39513220	2.41e-08	protein coding
ENSG00000198478	SH3BGRL2	10.39513221	1e-10	protein coding
ENSG00000102385	DRP2	10.39513222	3.65e-15	protein coding
ENSG00000215417	MIR17HG	10.39513223	0.007089645	processed transcript
ENSG00000165410	CFL2	10.39513224	3.5e-78	protein coding
ENSG00000007933	FMO3	10.39513225	0.033837787	protein coding
ENSG00000110852	CLEC2B	10.39513226	8.34e-14	protein coding
ENSG00000212694	LINC01089	10.39513227	0.00030415	lincRNA
ENSG00000078487	ZCWPW1	10.39513228	4.26e-08	protein coding
ENSG00000274750	HIST1H3E	10.39513229	3.52e-25	protein coding
ENSG00000242259	C22orf39	10.39513230	2.58e-21	protein coding
ENSG00000267160	AC091152.2	10.39513231	0.011010873	antisense
ENSG00000163633	C4orf36	10.39513232	0.001528808	protein coding
ENSG00000144161	ZC3H8	10.39513233	4.16e-11	protein coding
ENSG00000261652	C15orf65	10.39513234	0.000819007	protein coding
ENSG00000120727	PAIP2	10.39513235	2.61e-59	protein coding
ENSG00000274642	AC244669.2	10.39513236	0.038543224	unprocessed pseudogene
ENSG00000132541	RIDA	10.39513237	2.65e-19	protein coding
ENSG00000143847	PPFIA4	10.39513238	1.1e-71	protein coding
ENSG00000133687	TMTC1	10.39513239	5.2e-61	protein coding
ENSG00000107105	ELAVL2	10.39513240	1.4e-23	protein coding
ENSG00000159314	ARHGAP27	10.39513241	1.82e-06	protein coding
ENSG00000265735	RN7SL5P	10.39513242	7.78e-11	misc RNA
ENSG00000213619	NDUFS3	10.39513243	3.54e-41	protein coding
ENSG00000184441	AP001062.1	10.39513244	2.08e-09	antisense
ENSG00000262001	DLGAP1-AS2	10.39513245	0.000894612	antisense
ENSG00000129197	RPAIN	10.39513246	5.54e-32	protein coding
ENSG00000214941	ZSWIM7	10.39513247	7.64e-15	protein coding
ENSG00000157502	MUM1L1	10.39513248	4.55e-28	protein coding
ENSG00000232600	TONSL-AS1	10.39513249	0.00931676	antisense
ENSG00000171365	CLCN5	10.39513250	2.99e-36	protein coding
ENSG00000160460	SPTBN4	10.39513251	0.004131242	protein coding
ENSG00000246523	AP001528.1	10.39513252	0.031001534	lincRNA
ENSG00000272768	AC004854.2	10.39513253	2.79e-05	antisense
ENSG00000269609	RPARP-AS1	10.39513254	0.018219195	processed transcript
ENSG00000161328	LRRC56	10.39513255	0.001000309	protein coding
ENSG00000234327	AC012146.1	10.39513256	5.76e-10	processed transcript
ENSG00000171204	TMEM126B	10.39513257	3.84e-35	protein coding
ENSG00000154114	TBCEL	10.39513258	3.23e-56	protein coding
ENSG00000133943	DGLUCY	10.39513259	2.86e-31	protein coding
ENSG00000229951	FLJ31356	10.39513260	0.047848198	antisense
ENSG00000166260	COX11	10.39513261	4.11e-41	protein coding
ENSG00000119703	ZC2HC1C	10.39513262	0.023798198	protein coding
ENSG00000229474	PATL2	10.39513263	0.023810109	protein coding
ENSG00000060762	MPC1	10.39513264	1.14e-22	protein coding
ENSG00000162600	OMA1	10.39513265	9.39e-15	protein coding
ENSG00000261786	AC006058.1	10.39513266	0.023311323	lincRNA
ENSG00000224281	SLC25A5-AS1	10.39513267	0.010989642	processed transcript
ENSG00000161558	TMEM143	10.39513268	1.66e-08	protein coding
ENSG00000262766	AC135050.5	10.39513269	0.043456542	sense intronic
ENSG00000267809	NDUFV2P1	10.39513270	0.017209295	processed pseudogene
ENSG00000183597	TANGO2	10.39513271	1.49e-28	protein coding
ENSG00000173153	ESRRA	10.39513272	2.17e-28	protein coding
ENSG00000155749	ALS2CR12	10.39513273	0.00976102	protein coding
ENSG00000065665	SEC61A2	10.39513274	8.65e-10	protein coding
ENSG00000143409	MINDY1	10.39513275	9.1e-12	protein coding
ENSG00000077348	EXOSC5	10.39513276	1.53e-11	protein coding
ENSG00000235423	AC068768.1	10.39513277	5.58e-10	antisense
ENSG00000106603	COA1	10.39513278	2.43e-41	protein coding
ENSG00000198947	DMD	10.39513279	5.17e-75	protein coding
ENSG00000118292	C1orf54	10.39513280	5.27e-06	protein coding
ENSG00000207088	SNORA7B	10.39513281	0.003328495	snoRNA
ENSG00000073008	PVR	10.39513282	2.65e-46	protein coding
ENSG00000280071	GATD3B	10.39513283	0.000898659	protein coding
ENSG00000121440	PDZRN3	10.39513284	6.85e-31	protein coding
ENSG00000186480	INSIG1	10.39513285	2.69e-44	protein coding
ENSG00000203709	MIR29B2CHG	10.39513286	0.01124559	lincRNA
ENSG00000167508	MVD	10.39513287	5.73e-06	protein coding
ENSG00000160606	TLCD1	10.39513288	1.13e-06	protein coding
ENSG00000274290	HIST1H2BE	10.39513289	0.002183228	protein coding
ENSG00000220842	RPL21P16	10.39513290	0.038983349	processed pseudogene
ENSG00000131187	F12	10.39513291	0.008474535	protein coding
ENSG00000232388	SMIM26	10.39513292	1.68e-14	protein coding
ENSG00000261040	WFDC21P	10.39513293	1.17e-36	transcribed unitary pseudogene
ENSG00000165312	OTUD1	10.39513294	1.39e-15	protein coding
ENSG00000111254	AKAP3	10.39513295	0.008181251	protein coding
ENSG00000149212	SESN3	10.39513296	0.022896409	protein coding
ENSG00000091137	SLC26A4	10.39513297	1.62e-06	protein coding
ENSG00000116096	SPR	10.39513298	4.82e-18	protein coding
ENSG00000176422	SPRYD4	10.39513299	5.27e-14	protein coding
ENSG00000233117	LINC00702	10.39513300	9.03e-13	lincRNA
ENSG00000133433	GSTT2B	10.39513301	0.013978702	protein coding
ENSG00000166228	PCBD1	10.39513302	2.15e-23	protein coding
ENSG00000206535	LNP1	10.39513303	5.99e-06	protein coding
ENSG00000267002	AC060780.1	10.39513304	7.32e-05	lincRNA
ENSG00000154723	ATP5PF	10.39513305	1.29e-50	protein coding
ENSG00000239213	NCK1-DT	10.39513306	0.007595581	antisense
ENSG00000151743	AMN1	10.39513307	8.69e-12	protein coding
ENSG00000236144	TMEM147-AS1	10.39513308	4.47e-07	antisense
ENSG00000158270	COLEC12	10.39513309	0.007762282	protein coding
ENSG00000105926	MPP6	10.39513310	1.27e-50	protein coding
ENSG00000197696	NMB	10.39513311	0.003067461	protein coding
ENSG00000180902	D2HGDH	10.39513312	2.14e-11	protein coding
ENSG00000150401	DCUN1D2	10.39513313	9.72e-13	protein coding
ENSG00000160999	SH2B2	10.39513314	7.87e-16	protein coding
ENSG00000235560	AC002310.1	10.39513315	0.01663753	antisense
ENSG00000115541	HSPE1	10.39513316	2.19e-22	protein coding
ENSG00000167971	CASKIN1	10.39513317	0.001582985	protein coding
ENSG00000171163	ZNF692	10.39513318	2.85e-13	protein coding
ENSG00000100307	CBX7	10.39513319	2.64e-07	protein coding
ENSG00000184271	POU6F1	10.39513320	3.45e-06	protein coding
ENSG00000228526	MIR34AHG	10.39513321	0.000171928	lincRNA
ENSG00000178741	COX5A	10.39513322	3.17e-50	protein coding
ENSG00000135940	COX5B	10.39513323	4.48e-62	protein coding
ENSG00000272273	IER3-AS1	10.39513324	0.040156884	antisense
ENSG00000110002	VWA5A	10.39513325	7.58e-06	protein coding
ENSG00000134533	RERG	10.39513326	5.08e-06	protein coding
ENSG00000087589	CASS4	10.39513327	3.73e-10	protein coding
ENSG00000196605	ZNF846	10.39513328	1.96e-08	protein coding
ENSG00000224940	PRRT4	10.39513329	5.36e-15	protein coding
ENSG00000090263	MRPS33	10.39513330	1.19e-45	protein coding
ENSG00000122592	HOXA7	10.39513331	1.03e-14	protein coding
ENSG00000070501	POLB	10.39513332	5.53e-24	protein coding
ENSG00000258311	AC009779.3	10.39513333	4.89e-07	protein coding
ENSG00000163900	TMEM41A	10.39513334	1.7e-21	protein coding
ENSG00000204149	AGAP6	10.39513335	3.29e-05	protein coding
ENSG00000177666	PNPLA2	10.39513336	2.33e-43	protein coding
ENSG00000127415	IDUA	10.39513337	7.92e-12	protein coding
ENSG00000008394	MGST1	10.39513338	1.91e-24	protein coding
ENSG00000158856	DMTN	10.39513339	0.034794991	protein coding
ENSG00000063854	HAGH	10.39513340	1.31e-30	protein coding
ENSG00000175893	ZDHHC21	10.39513341	2.5e-20	protein coding
ENSG00000147912	FBXO10	10.39513342	6.06e-20	protein coding
ENSG00000172115	CYCS	10.39513343	1.52e-66	protein coding
ENSG00000171234	UGT2B7	10.39513344	1.9e-09	protein coding
ENSG00000228409	CCT6P1	10.39513345	0.000400417	transcribed unprocessed pseudogene
ENSG00000251136	AF117829.1	10.39513346	8.9e-08	lincRNA
ENSG00000250041	AC069360.1	10.39513347	0.030897104	lincRNA
ENSG00000108773	KAT2A	10.39513348	7.61e-21	protein coding
ENSG00000226328	NUP50-DT	10.39513349	5.73e-09	lincRNA
ENSG00000107821	KAZALD1	10.39513350	4.11e-14	protein coding
ENSG00000132819	RBM38	10.39513351	5.38e-06	protein coding
ENSG00000119655	NPC2	10.39513352	1.38e-46	protein coding
ENSG00000177483	RBM44	10.39513353	0.014754202	protein coding
ENSG00000147883	CDKN2B	10.39513354	1.79e-34	protein coding
ENSG00000212607	SNORA3B	10.39513355	0.038696274	snoRNA
ENSG00000213062	AL021068.1	10.39513356	0.022574399	lincRNA
ENSG00000198911	SREBF2	10.39513357	2.1e-39	protein coding
ENSG00000142599	RERE	10.39513358	1.69e-15	protein coding
ENSG00000157193	LRP8	10.39513359	1.83e-14	protein coding
ENSG00000169429	CXCL8	10.39513360	0.007353475	protein coding
ENSG00000215039	CD27-AS1	10.39513361	3.61e-14	processed transcript
ENSG00000070808	CAMK2A	10.39513362	8.76e-07	protein coding
ENSG00000278611	ZNF426-DT	10.39513363	0.01622567	lincRNA
ENSG00000112304	ACOT13	10.39513364	4.86e-28	protein coding
ENSG00000164241	C5orf63	10.39513365	0.003954525	protein coding
ENSG00000162849	KIF26B	10.39513366	0.0151846	protein coding
ENSG00000253163	AC109479.1	10.39513367	0.003963616	lincRNA
ENSG00000108602	ALDH3A1	10.39513368	0.020918087	protein coding
ENSG00000188916	INSYN2	10.39513369	0.000318558	protein coding
ENSG00000140740	UQCRC2	10.39513370	2.06e-68	protein coding
ENSG00000034713	GABARAPL2	10.39513371	1.83e-51	protein coding
ENSG00000077044	DGKD	10.39513372	9.41e-34	protein coding
ENSG00000062716	VMP1	10.39513373	1.31e-69	protein coding
ENSG00000225177	AL590617.2	10.39513374	0.0030246	antisense
ENSG00000244642	RN7SL396P	10.39513375	6.85e-06	misc RNA
ENSG00000112208	BAG2	10.39513376	1.54e-38	protein coding
ENSG00000223705	NSUN5P1	10.39513377	4.05e-08	transcribed unprocessed pseudogene
ENSG00000250802	ZBED3-AS1	10.39513378	0.009302438	antisense
ENSG00000179818	PCBP1-AS1	10.39513379	1.71e-10	processed transcript
ENSG00000166402	TUB	10.39513380	2.28e-22	protein coding
ENSG00000198692	EIF1AY	10.39513381	8.82e-26	protein coding
ENSG00000207357	RNU6-2	10.39513382	1.23e-09	snRNA
ENSG00000059378	PARP12	10.39513383	2.14e-10	protein coding
ENSG00000273729	AC007686.3	10.39513384	0.00428374	antisense
ENSG00000132563	REEP2	10.39513385	1.16e-11	protein coding
ENSG00000106591	MRPL32	10.39513386	1.23e-39	protein coding
ENSG00000235316	DUSP8P5	10.39513387	0.012818594	processed pseudogene
ENSG00000130312	MRPL34	10.39513388	8.11e-26	protein coding
ENSG00000183891	TTC32	10.39513389	0.000266346	protein coding
ENSG00000182916	TCEAL7	10.39513390	3.98e-36	protein coding
ENSG00000085871	MGST2	10.39513391	2.31e-05	protein coding
ENSG00000115221	ITGB6	10.39513392	3.82e-65	protein coding
ENSG00000161912	ADCY10P1	10.39513393	0.001984521	transcribed unprocessed pseudogene
ENSG00000140043	PTGR2	10.39513394	0.000110957	protein coding
ENSG00000153310	FAM49B	10.39513395	3.59e-45	protein coding
ENSG00000198483	ANKRD35	10.39513396	0.009190044	protein coding
ENSG00000127184	COX7C	10.39513397	6.3e-64	protein coding
ENSG00000239437	RN7SL752P	10.39513398	2.65e-05	misc RNA
ENSG00000164683	HEY1	10.39513399	3.24e-05	protein coding
ENSG00000162511	LAPTM5	10.39513400	0.000820195	protein coding
ENSG00000188659	SAXO2	10.39513401	0.023890854	protein coding
ENSG00000170222	ADPRM	10.39513402	3.78e-10	protein coding
ENSG00000277778	PGM5P2	10.39513403	7e-05	transcribed unprocessed pseudogene
ENSG00000251580	LINC02482	10.39513404	0.000183889	lincRNA
ENSG00000198355	PIM3	10.39513405	1.92e-17	protein coding
ENSG00000100376	FAM118A	10.39513406	6.08e-11	protein coding
ENSG00000201512	SNORA71C	10.39513407	0.020771002	snoRNA
ENSG00000164949	GEM	10.39513408	2.55e-09	protein coding
ENSG00000088727	KIF9	10.39513409	9.29e-06	protein coding
ENSG00000137288	UQCC2	10.39513410	5.02e-33	protein coding
ENSG00000122034	GTF3A	10.39513411	1.21e-61	protein coding
ENSG00000169372	CRADD	10.39513412	2.75e-13	protein coding
ENSG00000271270	TMCC1-AS1	10.39513413	7.14e-05	antisense
ENSG00000090932	DLL3	10.39513414	0.018326564	protein coding
ENSG00000213865	C8orf44	10.39513415	0.011668004	protein coding
ENSG00000181274	FRAT2	10.39513416	1.7e-05	protein coding
ENSG00000245149	RNF139-AS1	10.39513417	0.033082252	lincRNA
ENSG00000126882	FAM78A	10.39513418	3.5e-09	protein coding
ENSG00000135437	RDH5	10.39513419	1.62e-13	protein coding
ENSG00000138642	HERC6	10.39513420	5.86e-07	protein coding
ENSG00000198563	DDX39B	10.39513421	2.22e-13	protein coding
ENSG00000241468	ATP5MF	10.39513422	3.32e-47	protein coding
ENSG00000109758	HGFAC	10.39513423	0.04384274	protein coding
ENSG00000183578	TNFAIP8L3	10.39513424	2.1e-15	protein coding
ENSG00000056586	RC3H2	10.39513425	7.73e-70	protein coding
ENSG00000154079	SDHAF4	10.39513426	3.16e-12	protein coding
ENSG00000277142	LINC00235	10.39513427	0.009668176	lincRNA
ENSG00000136383	ALPK3	10.39513428	2.81e-64	protein coding
ENSG00000166352	C11orf74	10.39513429	6e-18	protein coding
ENSG00000196636	SDHAF3	10.39513430	1.67e-13	protein coding
ENSG00000277969	AC006449.6	10.39513431	0.007528509	lincRNA
ENSG00000179988	PSTK	10.39513432	1.19e-07	protein coding
ENSG00000076344	RGS11	10.39513433	0.000374955	protein coding
ENSG00000151338	MIPOL1	10.39513434	4.59e-11	protein coding
ENSG00000169330	MINAR1	10.39513435	0.000167115	protein coding
ENSG00000136867	SLC31A2	10.39513436	3.44e-39	protein coding
ENSG00000224165	DNAJC27-AS1	10.39513437	0.012034104	antisense
ENSG00000252481	SCARNA13	10.39513438	4.79e-33	scaRNA
ENSG00000136826	KLF4	10.39513439	2.6e-08	protein coding
ENSG00000132141	CCT6B	10.39513440	0.00042727	protein coding
ENSG00000156345	CDK20	10.39513441	8.26e-05	protein coding
ENSG00000187118	CMC1	10.39513442	5.88e-11	protein coding
ENSG00000112679	DUSP22	10.39513443	1.14e-18	protein coding
ENSG00000205981	DNAJC19	10.39513444	7.44e-20	protein coding
ENSG00000255310	AF131215.5	10.39513445	5.36e-05	sense intronic
ENSG00000239900	ADSL	10.39513446	2.78e-10	protein coding
ENSG00000163597	SNHG16	10.39513447	1.18e-73	processed transcript
ENSG00000270885	RASL10B	10.39513448	0.001099036	protein coding
ENSG00000092068	SLC7A8	10.39513449	0.027612875	protein coding
ENSG00000163376	KBTBD8	10.39513450	0.0070956	protein coding
ENSG00000247556	OIP5-AS1	10.39513451	1.52e-63	processed transcript
ENSG00000147421	HMBOX1	10.39513452	2.51e-13	protein coding
ENSG00000100412	ACO2	10.39513453	8.33e-54	protein coding
ENSG00000162688	AGL	10.39513454	5.79e-26	protein coding
ENSG00000133624	ZNF767P	10.39513455	1.9e-07	transcribed unprocessed pseudogene
ENSG00000243926	TIPARP-AS1	10.39513456	0.017740285	bidirectional promoter lncRNA
ENSG00000215067	ALOX12-AS1	10.39513457	0.006762378	antisense
ENSG00000172731	LRRC20	10.39513458	1.01e-09	protein coding
ENSG00000036672	USP2	10.39513459	5.19e-13	protein coding
ENSG00000245498	AP000866.1	10.39513460	0.010855291	antisense
ENSG00000117410	ATP6V0B	10.39513461	7.49e-50	protein coding
ENSG00000103485	QPRT	10.39513462	8.98e-11	protein coding
ENSG00000233184	AC093157.1	10.39513463	1.13e-08	antisense
ENSG00000166295	ANAPC16	10.39513464	2.91e-46	protein coding
ENSG00000120053	GOT1	10.39513465	1.11e-30	protein coding
ENSG00000273148	AL035563.1	10.39513466	0.035495535	lincRNA
ENSG00000064989	CALCRL	10.39513467	4.29e-07	protein coding
ENSG00000181722	ZBTB20	10.39513468	9.87e-47	protein coding
ENSG00000081181	ARG2	10.39513469	0.019956058	protein coding
ENSG00000280355	AL132656.4	10.39513470	0.000911574	TEC
ENSG00000108590	MED31	10.39513471	6.69e-11	protein coding
ENSG00000082146	STRADB	10.39513472	1.4e-47	protein coding
ENSG00000187325	TAF9B	10.39513473	3.38e-19	protein coding
ENSG00000197180	CH17-340M24.3	10.39513474	0.001356512	lincRNA
ENSG00000207233	SNORA37	10.39513475	0.014896151	snoRNA
ENSG00000184702	SEPT5	10.39513476	3.81e-32	protein coding
ENSG00000279312	AL136164.4	10.39513477	0.044413038	TEC
ENSG00000234608	MAPKAPK5-AS1	10.39513478	4.72e-13	lincRNA
ENSG00000134056	MRPS36	10.39513479	8.43e-19	protein coding
ENSG00000169567	HINT1	10.39513480	4.77e-74	protein coding
ENSG00000236719	OVAAL	10.39513481	0.034511173	lincRNA
ENSG00000270820	AC016727.1	10.39513482	0.01580954	antisense
ENSG00000111879	FAM184A	10.39513483	0.004772367	protein coding
ENSG00000115295	CLIP4	10.39513484	5.67e-56	protein coding
ENSG00000139190	VAMP1	10.39513485	3.01e-06	protein coding
ENSG00000100600	LGMN	10.39513486	1.86e-08	protein coding
ENSG00000205534	SMG1P2	10.39513487	0.015446491	unprocessed pseudogene
ENSG00000153291	SLC25A27	10.39513488	0.020115894	protein coding
ENSG00000151689	INPP1	10.39513489	1.88e-21	protein coding
ENSG00000139112	GABARAPL1	10.39513490	2.38e-23	protein coding
ENSG00000150967	ABCB9	10.39513491	1.39e-10	protein coding
ENSG00000164405	UQCRQ	10.39513492	4.62e-55	protein coding
ENSG00000121897	LIAS	10.39513493	4.67e-09	protein coding
ENSG00000119630	PGF	10.39513494	9.53e-20	protein coding
ENSG00000181817	LSM10	10.39513495	1.75e-12	protein coding
ENSG00000118997	DNAH7	10.39513496	0.018655876	protein coding
ENSG00000130517	PGPEP1	10.39513497	6.21e-26	protein coding
ENSG00000159761	C16orf86	10.39513498	0.003484012	protein coding
ENSG00000244560	AC004890.2	10.39513499	5.83e-05	transcribed unprocessed pseudogene
ENSG00000236778	INTS6-AS1	10.39513500	0.015238564	antisense
ENSG00000205791	LOH12CR2	10.39513501	0.038986086	lincRNA
ENSG00000188993	LRRC66	10.39513502	0.023122098	protein coding
ENSG00000103175	WFDC1	10.39513503	0.039651826	protein coding
ENSG00000170439	METTL7B	10.39513504	1.44e-09	protein coding
ENSG00000132510	KDM6B	10.39513505	1.11e-05	protein coding
ENSG00000005513	SOX8	10.39513506	2.01e-15	protein coding
ENSG00000161048	NAPEPLD	10.39513507	3.8e-13	protein coding
ENSG00000179456	ZBTB18	10.39513508	1.12e-38	protein coding
ENSG00000119705	SLIRP	10.39513509	4.59e-24	protein coding
ENSG00000109390	NDUFC1	10.39513510	8.7e-25	protein coding
ENSG00000153815	CMIP	10.39513511	3.22e-20	protein coding
ENSG00000182154	MRPL41	10.39513512	2.57e-31	protein coding
ENSG00000006062	MAP3K14	10.39513513	4.79e-13	protein coding
ENSG00000267280	TBX2-AS1	10.39513514	0.026251713	antisense
ENSG00000256073	URB1-AS1	10.39513515	3.79e-05	lincRNA
ENSG00000165775	FUNDC2	10.39513516	4.52e-31	protein coding
ENSG00000131495	NDUFA2	10.39513517	5.17e-29	protein coding
ENSG00000123095	BHLHE41	10.39513518	2.96e-06	protein coding
ENSG00000127948	POR	10.39513519	2.36e-42	protein coding
ENSG00000106133	NSUN5P2	10.39513520	7.43e-06	transcribed unprocessed pseudogene
ENSG00000072274	TFRC	10.39513521	1.08e-72	protein coding
ENSG00000247516	MIR4458HG	10.39513522	2.83e-08	lincRNA
ENSG00000151687	ANKAR	10.39513523	0.00027233	protein coding
ENSG00000278126	AC139768.1	10.39513524	0.034536194	sense intronic
ENSG00000241764	AC002467.1	10.39513525	0.00138636	antisense
ENSG00000170906	NDUFA3	10.39513526	2.29e-26	protein coding
ENSG00000172795	DCP2	10.39513527	1.57e-44	protein coding
ENSG00000165359	INTS6L	10.39513528	1.82e-05	protein coding
ENSG00000125356	NDUFA1	10.39513529	5.59e-40	protein coding
ENSG00000264229	RNU4ATAC	10.39513530	0.004124067	snRNA
ENSG00000165264	NDUFB6	10.39513531	3.38e-31	protein coding
ENSG00000170873	MTSS1	10.39513532	4.8e-11	protein coding
ENSG00000125375	DMAC2L	10.39513533	2.57e-09	protein coding
ENSG00000196911	KPNA5	10.39513534	1.01e-19	protein coding
ENSG00000268001	CARD8-AS1	10.39513535	0.001659502	antisense
ENSG00000128578	STRIP2	10.39513536	1.24e-40	protein coding
ENSG00000244879	GABPB1-AS1	10.39513537	2.37e-13	antisense
ENSG00000203666	EFCAB2	10.39513538	0.000237124	protein coding
ENSG00000273702	AC091271.1	10.39513539	0.017103792	lincRNA
ENSG00000067177	PHKA1	10.39513540	2.79e-17	protein coding
ENSG00000156042	CFAP70	10.39513541	0.008215944	protein coding
ENSG00000138744	NAAA	10.39513542	2.69e-07	protein coding
ENSG00000167964	RAB26	10.39513543	0.024381448	protein coding
ENSG00000247137	AP000873.2	10.39513544	0.004932794	processed transcript
ENSG00000169436	COL22A1	10.39513545	0.033933208	protein coding
ENSG00000242559	RN7SL144P	10.39513546	0.033933208	misc RNA
ENSG00000241484	ARHGAP8	10.39513547	0.033933208	protein coding
ENSG00000213714	FAM209B	10.39513548	0.033933208	protein coding
ENSG00000231322	RPL13AP17	10.39513549	0.033933208	transcribed processed pseudogene
ENSG00000181322	NME9	10.39513550	0.033933208	protein coding
ENSG00000160050	CCDC28B	10.39513551	2.27e-12	protein coding
ENSG00000255182	AC084125.2	10.39513552	0.017390051	processed transcript
ENSG00000113638	TTC33	10.39513553	2.75e-17	protein coding
ENSG00000115556	PLCD4	10.39513554	2.26e-07	protein coding
ENSG00000280173	AC104447.1	10.39513555	0.000275299	TEC
ENSG00000197774	EME2	10.39513556	4.38e-14	protein coding
ENSG00000172893	DHCR7	10.39513557	2.52e-18	protein coding
ENSG00000112246	SIM1	10.39513558	5.17e-31	protein coding
ENSG00000184831	APOO	10.39513559	2.92e-10	protein coding
ENSG00000184887	BTBD6	10.39513560	1.03e-26	protein coding
ENSG00000179743	FLJ37453	10.39513561	0.001206042	antisense
ENSG00000140941	MAP1LC3B	10.39513562	1.09e-52	protein coding
ENSG00000221971	TTC4P1	10.39513563	6.32e-11	processed pseudogene
ENSG00000227946	AC007383.2	10.39513564	0.000833801	lincRNA
ENSG00000021355	SERPINB1	10.39513565	2.02e-17	protein coding
ENSG00000233070	ZFY-AS1	10.39513566	0.034265734	antisense
ENSG00000120729	MYOT	10.39513567	0.034265734	protein coding
ENSG00000267146	AC012301.1	10.39513568	0.034265734	antisense
ENSG00000279551	AC025263.3	10.39513569	0.034265734	TEC
ENSG00000130540	SULT4A1	10.39513570	0.034265734	protein coding
ENSG00000172403	SYNPO2	10.39513571	1.37e-70	protein coding
ENSG00000171658	NMRAL2P	10.39513572	0.009668176	transcribed unprocessed pseudogene
ENSG00000175206	NPPA	10.39513573	0.034315197	protein coding
ENSG00000213305	HNRNPCP6	10.39513574	0.034315197	processed pseudogene
ENSG00000242082	SLC5A4-AS1	10.39513575	0.034315197	antisense
ENSG00000115112	TFCP2L1	10.39513576	0.034315197	protein coding
ENSG00000205359	SLCO6A1	10.39513577	0.034315197	protein coding
ENSG00000253767	PCDHGA8	10.39513578	0.029869055	protein coding
ENSG00000151468	CCDC3	10.39513579	5.24e-16	protein coding
ENSG00000128739	SNRPN	10.39513580	9e-08	protein coding
ENSG00000161813	LARP4	10.39513581	3.17e-44	protein coding
ENSG00000245958	AC093752.1	10.39513582	4.83e-06	transcribed unprocessed pseudogene
ENSG00000111913	RIPOR2	10.39513583	2.46e-23	protein coding
ENSG00000237149	ZNF503-AS2	10.39513584	0.009562928	antisense
ENSG00000158864	NDUFS2	10.39513585	6.34e-38	protein coding
ENSG00000224897	POT1-AS1	10.39513586	0.032403	antisense
ENSG00000226754	AL606760.1	10.39513587	0.04749353	antisense
ENSG00000228506	AL513550.1	10.39513588	0.000252909	antisense
ENSG00000172428	COPS9	10.39513589	2.15e-29	protein coding
ENSG00000165943	MOAP1	10.39513590	8.27e-24	protein coding
ENSG00000239039	SNORD13	10.39513591	0.003814694	snoRNA
ENSG00000128016	ZFP36	10.39513592	1.32e-08	protein coding
ENSG00000204685	STARD7-AS1	10.39513593	1.41e-06	processed transcript
ENSG00000167524	SGK494	10.39513594	0.009436432	protein coding
ENSG00000183570	PCBP3	10.39513595	0.0009581	protein coding
ENSG00000114770	ABCC5	10.39513596	8.05e-22	protein coding
ENSG00000198720	ANKRD13B	10.39513597	7.63e-11	protein coding
[truncated: 202 more rows]

## Sheet: S1B Table
S1B Table. Downregulated genes in mock myotubes over mock myoblasts
Gene ID	Gene Name	Log2Fold Change	Adjusted p-value	Gene Type
ENSG00000171051	FPR1	-8.333984916	2.08e-07	protein coding
ENSG00000204941	PSG5	-8.322987462	2.22e-07	protein coding
ENSG00000100368	CSF2RB	-7.781850647	1.48e-06	protein coding
ENSG00000083782	EPYC	-7.06221181	1.28e-06	protein coding
ENSG00000236069	AL136987.1	-6.868901766	2.7e-05	lincRNA
ENSG00000167772	ANGPTL4	-6.556362433	7.66e-10	protein coding
ENSG00000107159	CA9	-6.496531521	7.7e-05	protein coding
ENSG00000164161	HHIP	-6.389799858	0.000102921	protein coding
ENSG00000224675	AC009227.1	-6.197805481	0.000169964	antisense
ENSG00000144810	COL8A1	-6.023767814	0	protein coding
ENSG00000168077	SCARA3	-5.736910659	1.22e-18	protein coding
ENSG00000243137	PSG4	-5.703556882	2.35e-18	protein coding
ENSG00000163762	TM4SF18	-5.663509967	0.000124066	protein coding
ENSG00000117724	CENPF	-5.618210537	0	protein coding
ENSG00000168685	IL7R	-5.52429562	6.59e-56	protein coding
ENSG00000204767	INSYN2B	-5.510964909	4.94e-07	protein coding
ENSG00000134516	DOCK2	-5.441519369	7.05e-19	protein coding
ENSG00000266088	AC004585.1	-5.416140766	0.000986272	lincRNA
ENSG00000186847	KRT14	-5.346700352	0.001127575	protein coding
ENSG00000162591	MEGF6	-5.254641344	3.58e-49	protein coding
ENSG00000128510	CPA4	-5.240527781	0	protein coding
ENSG00000170961	HAS2	-5.236616418	2.84e-297	protein coding
ENSG00000251144	AC113346.1	-5.230435326	8.36e-13	lincRNA
ENSG00000197506	SLC28A3	-5.230030299	0.000407448	protein coding
ENSG00000204291	COL15A1	-5.196915676	0	protein coding
ENSG00000131747	TOP2A	-5.158348564	1.14e-142	protein coding
ENSG00000148773	MKI67	-5.11795932	6.84e-224	protein coding
ENSG00000066279	ASPM	-5.105615405	3.1e-231	protein coding
ENSG00000249279	LINC02057	-5.059896002	0.000637004	lincRNA
ENSG00000145934	TENM2	-5.044614913	1.97e-21	protein coding
ENSG00000142945	KIF2C	-5.023139289	1.35e-127	protein coding
ENSG00000159167	STC1	-5.009506424	2.78e-136	protein coding
ENSG00000105894	PTN	-4.998093462	1.47e-11	protein coding
ENSG00000137812	KNL1	-4.953922636	2.63e-177	protein coding
ENSG00000111799	COL12A1	-4.947968121	4.99e-135	protein coding
ENSG00000186871	ERCC6L	-4.938565345	3.59e-39	protein coding
ENSG00000090889	KIF4A	-4.934326203	8.2e-104	protein coding
ENSG00000104321	TRPA1	-4.924253169	1.11e-05	protein coding
ENSG00000115380	EFEMP1	-4.857350415	6.14e-189	protein coding
ENSG00000169213	RAB3B	-4.853198501	6.39e-175	protein coding
ENSG00000101447	FAM83D	-4.849104746	7.67e-86	protein coding
ENSG00000125968	ID1	-4.839765238	1.37e-92	protein coding
ENSG00000254631	AP001372.1	-4.835420493	0.001100081	antisense
ENSG00000118513	MYB	-4.80526963	0.001174157	protein coding
ENSG00000112984	KIF20A	-4.797675726	4.2e-233	protein coding
ENSG00000138778	CENPE	-4.761516364	1.26e-175	protein coding
ENSG00000144583	MARCH4	-4.709813656	6.87e-18	protein coding
ENSG00000105664	COMP	-4.670788102	1.07e-06	protein coding
ENSG00000118193	KIF14	-4.659783326	3.45e-116	protein coding
ENSG00000179750	APOBEC3B	-4.646582828	9.55e-22	protein coding
ENSG00000184661	CDCA2	-4.644811904	1.11e-89	protein coding
ENSG00000185130	HIST1H2BL	-4.644254152	0.003788951	protein coding
ENSG00000109805	NCAPG	-4.64164362	2.17e-157	protein coding
ENSG00000237649	KIFC1	-4.625603463	1.5e-111	protein coding
ENSG00000158402	CDC25C	-4.616755092	5.83e-20	protein coding
ENSG00000166147	FBN1	-4.616612997	0	protein coding
ENSG00000140534	TICRR	-4.609260605	1.06e-27	protein coding
ENSG00000120708	TGFBI	-4.599175801	0	protein coding
ENSG00000149571	KIRREL3	-4.597850369	5.56e-21	protein coding
ENSG00000113368	LMNB1	-4.590777283	1.68e-179	protein coding
ENSG00000047936	ROS1	-4.570727993	0	protein coding
ENSG00000138180	CEP55	-4.561598349	5.78e-170	protein coding
ENSG00000269416	LINC01224	-4.555710455	0.004180394	lincRNA
ENSG00000085999	RAD54L	-4.546001884	9.12e-18	protein coding
ENSG00000183856	IQGAP3	-4.545082966	8.99e-124	protein coding
ENSG00000115457	IGFBP2	-4.541840663	6.82e-05	protein coding
ENSG00000102854	MSLN	-4.525246948	9.11e-08	protein coding
ENSG00000156970	BUB1B	-4.511030762	2.21e-114	protein coding
ENSG00000149948	HMGA2	-4.509322773	6.76e-61	protein coding
ENSG00000080986	NDC80	-4.497076126	6.86e-99	protein coding
ENSG00000117650	NEK2	-4.48586362	4.78e-60	protein coding
ENSG00000138160	KIF11	-4.474907622	1.24e-197	protein coding
ENSG00000106366	SERPINE1	-4.472995827	2.73e-66	protein coding
ENSG00000024526	DEPDC1	-4.453699082	3.83e-175	protein coding
ENSG00000117399	CDC20	-4.453491259	6.56e-121	protein coding
ENSG00000074410	CA12	-4.451014951	0.002528525	protein coding
ENSG00000103056	SMPD3	-4.437604334	0.004904096	protein coding
ENSG00000169607	CKAP2L	-4.435622517	4.32e-80	protein coding
ENSG00000171848	RRM2	-4.426069791	7.22e-139	protein coding
ENSG00000126787	DLGAP5	-4.415714872	4.47e-178	protein coding
ENSG00000147206	NXF3	-4.41331521	5.51e-06	protein coding
ENSG00000143228	NUF2	-4.407268075	3.29e-68	protein coding
ENSG00000075218	GTSE1	-4.395668177	3.24e-81	protein coding
ENSG00000168874	ATOH8	-4.355981376	4.06e-251	protein coding
ENSG00000065328	MCM10	-4.344741148	8.45e-59	protein coding
ENSG00000106688	SLC1A1	-4.340009259	4.05e-07	protein coding
ENSG00000169679	BUB1	-4.338061358	5.84e-158	protein coding
ENSG00000134690	CDCA8	-4.328960413	2.47e-98	protein coding
ENSG00000189057	FAM111B	-4.325893737	1.85e-64	protein coding
ENSG00000105011	ASF1B	-4.322747996	8.86e-86	protein coding
ENSG00000072571	HMMR	-4.319677539	2.19e-114	protein coding
ENSG00000198901	PRC1	-4.313673955	6.22e-266	protein coding
ENSG00000182901	RGS7	-4.30846748	0.003376134	protein coding
ENSG00000087303	NID2	-4.305196611	0	protein coding
ENSG00000088325	TPX2	-4.296587831	5.41e-252	protein coding
ENSG00000122966	CIT	-4.294711541	4.83e-75	protein coding
ENSG00000112414	ADGRG6	-4.285667521	4.63e-24	protein coding
ENSG00000126218	F10	-4.28031091	4.14e-08	protein coding
ENSG00000068489	PRR11	-4.279643135	8.14e-91	protein coding
ENSG00000221852	KRTAP1-5	-4.277501071	5.7e-14	protein coding
ENSG00000163808	KIF15	-4.273274621	1.08e-78	protein coding
ENSG00000171241	SHCBP1	-4.255836626	3.01e-139	protein coding
ENSG00000167601	AXL	-4.243924017	0	protein coding
ENSG00000112742	TTK	-4.233573431	3.44e-102	protein coding
ENSG00000157456	CCNB2	-4.23159438	2.51e-118	protein coding
ENSG00000154146	NRGN	-4.224426953	0.003996587	protein coding
ENSG00000135318	NT5E	-4.221706027	0	protein coding
ENSG00000115414	FN1	-4.203851153	0	protein coding
ENSG00000101057	MYBL2	-4.199089025	2.06e-100	protein coding
ENSG00000174371	EXO1	-4.181550967	2.67e-56	protein coding
ENSG00000166851	PLK1	-4.180129673	1.02e-88	protein coding
ENSG00000092853	CLSPN	-4.173965069	1.2e-85	protein coding
ENSG00000138829	FBN2	-4.169871229	8.6e-47	protein coding
ENSG00000119681	LTBP2	-4.156335363	0	protein coding
ENSG00000173227	SYT12	-4.148650191	5.75e-17	protein coding
ENSG00000089685	BIRC5	-4.140669241	1.73e-224	protein coding
ENSG00000180332	KCTD4	-4.125652006	2.08e-06	protein coding
ENSG00000143217	NECTIN4	-4.119224418	9.96e-13	protein coding
ENSG00000171320	ESCO2	-4.110790341	2.53e-58	protein coding
ENSG00000112297	CRYBG1	-4.096486103	9.28e-109	protein coding
ENSG00000121152	NCAPH	-4.088248315	1.82e-57	protein coding
ENSG00000168078	PBK	-4.084868727	7.33e-105	protein coding
ENSG00000167900	TK1	-4.07168783	1.39e-143	protein coding
ENSG00000104419	NDRG1	-4.052593835	1.33e-169	protein coding
ENSG00000156466	GDF6	-4.046919524	1.32e-134	protein coding
ENSG00000123485	HJURP	-4.042400133	6.24e-110	protein coding
ENSG00000145386	CCNA2	-4.041963312	3.91e-214	protein coding
ENSG00000142623	PADI1	-4.037816195	3.96e-25	protein coding
ENSG00000081923	ATP8B1	-4.025007791	4.44e-247	protein coding
ENSG00000178999	AURKB	-4.02346928	1.45e-49	protein coding
ENSG00000206190	ATP10A	-4.021456216	2.37e-37	protein coding
ENSG00000119714	GPR68	-4.012507774	1.32e-19	protein coding
ENSG00000082497	SERTAD4	-3.990364229	1.14e-43	protein coding
ENSG00000166923	GREM1	-3.986957661	0	protein coding
ENSG00000186185	KIF18B	-3.985154303	3.5e-51	protein coding
ENSG00000113083	LOX	-3.982409676	1.51e-270	protein coding
ENSG00000113739	STC2	-3.972731719	2.61e-90	protein coding
ENSG00000128052	KDR	-3.96996881	5.69e-05	protein coding
ENSG00000136068	FLNB	-3.96906317	0	protein coding
ENSG00000137804	NUSAP1	-3.968849236	5.75e-166	protein coding
ENSG00000101333	PLCB4	-3.96739912	2.25e-298	protein coding
ENSG00000125730	C3	-3.965854537	1.06e-09	protein coding
ENSG00000121895	TMEM156	-3.955463101	0.008803406	protein coding
ENSG00000148344	PTGES	-3.945269121	2.28e-30	protein coding
ENSG00000114251	WNT5A	-3.943654875	0	protein coding
ENSG00000175063	UBE2C	-3.940235847	2.95e-119	protein coding
ENSG00000240476	LINC00973	-3.91558562	0.000664506	lincRNA
ENSG00000076382	SPAG5	-3.913947688	7.48e-125	protein coding
ENSG00000120156	TEK	-3.907321775	2.33e-191	protein coding
ENSG00000141052	MYOCD	-3.902782136	1.06e-05	protein coding
ENSG00000197299	BLM	-3.897798067	1.14e-35	protein coding
ENSG00000137507	LRRC32	-3.892951885	1.51e-45	protein coding
ENSG00000122641	INHBA	-3.866474931	0	protein coding
ENSG00000110660	SLC35F2	-3.850551516	5.98e-15	protein coding
ENSG00000154839	SKA1	-3.844456424	1.33e-49	protein coding
ENSG00000139734	DIAPH3	-3.82913059	5.84e-134	protein coding
ENSG00000161888	SPC24	-3.827972228	3.28e-118	protein coding
ENSG00000143476	DTL	-3.825940338	8.99e-78	protein coding
ENSG00000225826	LINC00626	-3.822942462	0.008070476	lincRNA
ENSG00000138623	SEMA7A	-3.82190696	1.86e-171	protein coding
ENSG00000274641	HIST1H2BO	-3.82049055	7.63e-177	protein coding
ENSG00000164099	PRSS12	-3.82040771	4.28e-75	protein coding
ENSG00000129195	PIMREG	-3.81907165	2.59e-70	protein coding
ENSG00000274267	HIST1H3B	-3.816918077	1.99e-63	protein coding
ENSG00000051341	POLQ	-3.812082471	4.58e-58	protein coding
ENSG00000156802	ATAD2	-3.808202195	2.64e-185	protein coding
ENSG00000283162	AL390726.6	-3.80566583	4.41e-11	transcribed unprocessed pseudogene
ENSG00000198826	ARHGAP11A	-3.801016911	4.52e-165	protein coding
ENSG00000117525	F3	-3.797546599	2.28e-84	protein coding
ENSG00000091986	CCDC80	-3.787650753	0	protein coding
ENSG00000050438	SLC4A8	-3.787407675	1.71e-17	protein coding
ENSG00000184357	HIST1H1B	-3.783656698	4.41e-302	protein coding
ENSG00000078401	EDN1	-3.77584725	1.24e-77	protein coding
ENSG00000100867	DHRS2	-3.775690862	4.63e-09	protein coding
ENSG00000170312	CDK1	-3.775655089	3.32e-132	protein coding
ENSG00000171509	RXFP1	-3.766663647	0.000178811	protein coding
ENSG00000276903	HIST1H2AL	-3.756690392	9.47e-104	protein coding
ENSG00000182261	NLRP10	-3.740292362	1.02e-58	protein coding
ENSG00000257219	LINC02407	-3.732936783	7.27e-17	lincRNA
ENSG00000011426	ANLN	-3.728198924	0	protein coding
ENSG00000144354	CDCA7	-3.71459504	6.21e-16	protein coding
ENSG00000113645	WWC1	-3.712913141	0.009595827	protein coding
ENSG00000183598	HIST2H3D	-3.712422287	4.62e-75	protein coding
ENSG00000152253	SPC25	-3.7111964	7.32e-26	protein coding
ENSG00000213030	CGB8	-3.710932098	0.009654509	protein coding
ENSG00000197046	SIGLEC15	-3.710759766	0.001387292	protein coding
ENSG00000138182	KIF20B	-3.705958935	9.72e-126	protein coding
ENSG00000065534	MYLK	-3.699450825	0	protein coding
ENSG00000144476	ACKR3	-3.691921595	2.2e-57	protein coding
ENSG00000158315	RHBDL2	-3.688639948	0.010071378	protein coding
ENSG00000278272	HIST1H3C	-3.685273418	1.4e-106	protein coding
ENSG00000144339	TMEFF2	-3.674798566	1.36e-49	protein coding
ENSG00000139832	RAB20	-3.667292295	5.23e-11	protein coding
ENSG00000197106	SLC6A17	-3.66175252	1.11e-09	protein coding
ENSG00000168497	CAVIN2	-3.651610244	1.99e-23	protein coding
ENSG00000173083	HPSE	-3.641869334	0.000270177	protein coding
ENSG00000145681	HAPLN1	-3.640176432	0.011559529	protein coding
ENSG00000170054	SERPINA9	-3.640176432	0.011559529	protein coding
ENSG00000165304	MELK	-3.634517381	1.29e-118	protein coding
ENSG00000274997	HIST1H2AH	-3.625979473	4.42e-144	protein coding
ENSG00000160255	ITGB2	-3.62316477	5.76e-146	protein coding
ENSG00000163430	FSTL1	-3.616309806	0	protein coding
ENSG00000146670	CDCA5	-3.616140925	1.24e-59	protein coding
ENSG00000178235	SLITRK1	-3.612248444	0.001843642	protein coding
ENSG00000035499	DEPDC1B	-3.61152115	2.4e-26	protein coding
ENSG00000163359	COL6A3	-3.609131519	3.6e-66	protein coding
ENSG00000136492	BRIP1	-3.608720733	1.25e-54	protein coding
ENSG00000155011	DKK2	-3.605636189	6.52e-12	protein coding
ENSG00000006016	CRLF1	-3.602585632	1.08e-14	protein coding
ENSG00000186472	PCLO	-3.599544939	1.21e-16	protein coding
ENSG00000142731	PLK4	-3.589502213	2.82e-54	protein coding
ENSG00000096696	DSP	-3.588038345	0	protein coding
ENSG00000111206	FOXM1	-3.587443509	1.5e-130	protein coding
ENSG00000175592	FOSL1	-3.569151853	3.05e-67	protein coding
ENSG00000041982	TNC	-3.547204768	3.16e-88	protein coding
ENSG00000117586	TNFSF4	-3.547106574	4.97e-99	protein coding
ENSG00000180914	OXTR	-3.546119737	7.18e-160	protein coding
ENSG00000174938	SEZ6L2	-3.545275863	9.81e-37	protein coding
ENSG00000278828	HIST1H3H	-3.544562279	2.55e-87	protein coding
ENSG00000163364	LINC01116	-3.531996586	0.012554746	lincRNA
ENSG00000186340	THBS2	-3.519134834	0	protein coding
ENSG00000115318	LOXL3	-3.513983159	2.96e-48	protein coding
ENSG00000143631	FLG	-3.513888136	0.000145751	protein coding
ENSG00000116962	NID1	-3.510868264	6.53e-193	protein coding
ENSG00000085840	ORC1	-3.509313957	3.33e-25	protein coding
ENSG00000134198	TSPAN2	-3.504431247	1.28e-67	protein coding
ENSG00000178184	PARD6G	-3.500184367	1.22e-06	protein coding
ENSG00000077942	FBLN1	-3.493368735	2.06e-54	protein coding
ENSG00000151067	CACNA1C	-3.492397916	4.94e-16	protein coding
ENSG00000175305	CCNE2	-3.484613482	2.66e-54	protein coding
ENSG00000275126	HIST1H4L	-3.482057251	5.03e-19	protein coding
ENSG00000278588	HIST1H2BI	-3.475495555	3.03e-18	protein coding
ENSG00000181104	F2R	-3.468112467	7.05e-182	protein coding
ENSG00000095203	EPB41L4B	-3.460946681	4.18e-16	protein coding
ENSG00000044524	EPHA3	-3.451060722	0.000136201	protein coding
ENSG00000171812	COL8A2	-3.445433362	1.06e-67	protein coding
ENSG00000137801	THBS1	-3.436005797	1.4e-101	protein coding
ENSG00000197153	HIST1H3J	-3.429491589	8.85e-33	protein coding
ENSG00000134871	COL4A2	-3.429141232	0	protein coding
ENSG00000049540	ELN	-3.422980728	1.52e-77	protein coding
ENSG00000134057	CCNB1	-3.422925509	1.75e-213	protein coding
ENSG00000119969	HELLS	-3.418980915	2.86e-64	protein coding
ENSG00000167513	CDT1	-3.41729436	1.62e-33	protein coding
ENSG00000149295	DRD2	-3.414003761	0.013817749	protein coding
ENSG00000141293	SKAP1	-3.414003761	0.013817749	protein coding
ENSG00000130508	PXDN	-3.412354503	0	protein coding
ENSG00000212710	CTAGE1	-3.398896559	0.015100254	protein coding
ENSG00000161800	RACGAP1	-3.381349024	7.32e-206	protein coding
ENSG00000060718	COL11A1	-3.37780842	0	protein coding
ENSG00000095752	IL11	-3.374245178	2.71e-26	protein coding
ENSG00000110427	KIAA1549L	-3.371474679	1.85e-15	protein coding
ENSG00000260549	MT1L	-3.364339153	1.48e-15	transcribed unprocessed pseudogene
ENSG00000143512	HHIPL2	-3.364127031	0.003380749	protein coding
ENSG00000164619	BMPER	-3.357487751	1.23e-45	protein coding
ENSG00000115363	EVA1A	-3.354117492	3.29e-27	protein coding
ENSG00000257167	TMPO-AS1	-3.352257929	9e-16	antisense
ENSG00000183287	CCBE1	-3.350220077	6.19e-117	protein coding
ENSG00000135476	ESPL1	-3.347805622	1.44e-36	protein coding
ENSG00000099337	KCNK6	-3.345647095	8.63e-129	protein coding
ENSG00000082126	MPP4	-3.339266766	5.45e-50	protein coding
ENSG00000138650	PCDH10	-3.329844162	8.7e-24	protein coding
ENSG00000231298	MANCR	-3.326891288	4.06e-08	lincRNA
ENSG00000174837	ADGRE1	-3.326227797	0.01663683	protein coding
ENSG00000151388	ADAMTS12	-3.315791252	0	protein coding
ENSG00000144554	FANCD2	-3.315472896	7.03e-62	protein coding
ENSG00000187474	FPR3	-3.310880059	0.004328419	protein coding
ENSG00000107984	DKK1	-3.309848901	1.55e-64	protein coding
ENSG00000166448	TMEM130	-3.303062137	1.04e-14	protein coding
ENSG00000158164	TMSB15A	-3.301382715	5.62e-15	protein coding
ENSG00000135451	TROAP	-3.295729205	8.04e-33	protein coding
ENSG00000184860	SDR42E1	-3.294467489	0.004249662	protein coding
ENSG00000140525	FANCI	-3.293957824	1.76e-94	protein coding
ENSG00000170801	HTRA3	-3.280377248	3.89e-229	protein coding
ENSG00000198053	SIRPA	-3.279885716	1.27e-125	protein coding
ENSG00000137809	ITGA11	-3.278635256	0	protein coding
ENSG00000270412	AL136084.3	-3.278308495	0.004179294	antisense
ENSG00000163815	CLEC3B	-3.270123182	0.004361838	protein coding
ENSG00000121211	MND1	-3.269790724	1.98e-09	protein coding
ENSG00000117602	RCAN3	-3.269353543	3.48e-14	protein coding
ENSG00000150556	LYPD6B	-3.26821403	2.5e-10	protein coding
ENSG00000166803	PCLAF	-3.26734432	3.43e-30	protein coding
ENSG00000150938	CRIM1	-3.26321259	0	protein coding
ENSG00000106031	HOXA13	-3.256495008	9.68e-12	protein coding
ENSG00000278981	AC079298.1	-3.250826176	0.001290928	antisense
ENSG00000050344	NFE2L3	-3.249889773	3.14e-10	protein coding
ENSG00000196787	HIST1H2AG	-3.247151109	9.24e-106	protein coding
ENSG00000013810	TACC3	-3.225599976	2.39e-96	protein coding
ENSG00000163535	SGO2	-3.224748445	1.18e-114	protein coding
ENSG00000187210	GCNT1	-3.222745273	1.99e-44	protein coding
ENSG00000138944	SHISAL1	-3.221329922	1.73e-46	protein coding
ENSG00000078098	FAP	-3.21813989	6.77e-295	protein coding
ENSG00000122952	ZWINT	-3.210454787	5.64e-84	protein coding
ENSG00000256268	LINC02454	-3.206365473	5.59e-06	lincRNA
ENSG00000163453	IGFBP7	-3.206130971	0	protein coding
ENSG00000178882	RFLNA	-3.197349115	3.41e-55	protein coding
ENSG00000187123	LYPD6	-3.19451206	1.01e-43	protein coding
ENSG00000169933	FRMPD4	-3.194063161	3.34e-38	protein coding
ENSG00000168615	ADAM9	-3.190232269	0	protein coding
ENSG00000038427	VCAN	-3.189569866	0	protein coding
ENSG00000092470	WDR76	-3.187002641	2.84e-68	protein coding
ENSG00000134222	PSRC1	-3.172939801	4.12e-40	protein coding
ENSG00000110092	CCND1	-3.169115063	0	protein coding
ENSG00000237380	HOXD-AS2	-3.166180018	0.020243011	antisense
ENSG00000160161	CILP2	-3.162459222	4.9e-16	protein coding
ENSG00000170540	ARL6IP1	-3.160733819	3.99e-293	protein coding
ENSG00000086991	NOX4	-3.159452252	1.81e-09	protein coding
ENSG00000138080	EMILIN1	-3.158448119	9.01e-91	protein coding
ENSG00000129810	SGO1	-3.15808282	5.21e-24	protein coding
ENSG00000102879	CORO1A	-3.158008736	0.000711777	protein coding
ENSG00000074800	ENO1	-3.157333723	0	protein coding
ENSG00000173546	CSPG4	-3.153245779	5.98e-111	protein coding
ENSG00000198914	POU3F3	-3.150562829	0.001812593	protein coding
ENSG00000069122	ADGRF5	-3.147200608	0.000218532	protein coding
ENSG00000110090	CPT1A	-3.145109538	3.08e-22	protein coding
ENSG00000278463	HIST1H2AB	-3.142911534	4.92e-74	protein coding
ENSG00000135919	SERPINE2	-3.138243784	2.67e-294	protein coding
ENSG00000187498	COL4A1	-3.136790176	0	protein coding
ENSG00000111247	RAD51AP1	-3.125402069	8.76e-37	protein coding
ENSG00000115884	SDC1	-3.117636454	3.25e-83	protein coding
ENSG00000013293	SLC7A14	-3.11623936	1.86e-09	protein coding
ENSG00000277775	HIST1H3F	-3.113922429	9.87e-130	protein coding
ENSG00000100162	CENPM	-3.110696252	6.32e-26	protein coding
ENSG00000130635	COL5A1	-3.107708611	0	protein coding
ENSG00000034971	MYOC	-3.106760997	0.016907669	protein coding
ENSG00000051180	RAD51	-3.10398908	1.29e-24	protein coding
ENSG00000167642	SPINT2	-3.099053602	0.000780687	protein coding
ENSG00000165490	DDIAS	-3.098250953	2.69e-26	protein coding
ENSG00000116260	QSOX1	-3.086782844	2.54e-265	protein coding
ENSG00000127564	PKMYT1	-3.083429137	6.14e-40	protein coding
ENSG00000079931	MOXD1	-3.083266562	3.3e-52	protein coding
ENSG00000165244	ZNF367	-3.080141036	1.41e-47	protein coding
ENSG00000137310	TCF19	-3.079521274	3.1e-106	protein coding
ENSG00000139618	BRCA2	-3.078920152	7.77e-62	protein coding
ENSG00000105825	TFPI2	-3.073832597	4.19e-16	protein coding
ENSG00000113389	NPR3	-3.063801941	2.81e-133	protein coding
ENSG00000136943	CTSV	-3.062524234	3.87e-17	protein coding
ENSG00000196924	FLNA	-3.061621534	0	protein coding
ENSG00000108821	COL1A1	-3.06159943	0	protein coding
ENSG00000011422	PLAUR	-3.060166313	2.79e-49	protein coding
ENSG00000240809	AC026877.1	-3.05681478	0.023103119	processed pseudogene
ENSG00000140575	IQGAP1	-3.055343164	0	protein coding
ENSG00000136542	GALNT5	-3.053513414	1.78e-285	protein coding
ENSG00000093009	CDC45	-3.050247261	7.42e-38	protein coding
ENSG00000186918	ZNF395	-3.036324706	3.47e-82	protein coding
ENSG00000183255	PTTG1IP	-3.032059818	0	protein coding
ENSG00000197646	PDCD1LG2	-3.028798193	2.15e-46	protein coding
ENSG00000120693	SMAD9	-3.025944543	1.95e-15	protein coding
ENSG00000275379	HIST1H3I	-3.019658236	1.31e-50	protein coding
ENSG00000138395	CDK15	-3.010920957	5.12e-103	protein coding
ENSG00000172927	MYEOV	-3.003606469	1.91e-12	protein coding
ENSG00000275713	HIST1H2BH	-3.000317215	3.06e-73	protein coding
ENSG00000176619	LMNB2	-2.994778754	4.65e-259	protein coding
ENSG00000066056	TIE1	-2.994513863	0.024610881	protein coding
ENSG00000279000	OR10A6	-2.994461776	8.44e-05	protein coding
ENSG00000137135	ARHGEF39	-2.994328769	8.58e-09	protein coding
ENSG00000214274	ANG	-2.992597636	0.000446667	protein coding
ENSG00000111885	MAN1A1	-2.991821116	9.32e-53	protein coding
ENSG00000166825	ANPEP	-2.991365557	3.63e-46	protein coding
ENSG00000133816	MICAL2	-2.99064328	1.77e-263	protein coding
ENSG00000184486	POU3F2	-2.988782744	0.024736905	protein coding
ENSG00000197594	ENPP1	-2.973418165	7.89e-128	protein coding
ENSG00000213654	GPSM3	-2.970014065	0.003228623	protein coding
ENSG00000162267	ITIH3	-2.969697729	1.77e-23	protein coding
ENSG00000280079	AC011447.7	-2.968368489	0.003239349	TEC
ENSG00000146205	ANO7	-2.963079805	0.000267775	protein coding
ENSG00000212724	KRTAP2-3	-2.962748719	0.000115797	protein coding
ENSG00000131386	GALNT15	-2.960680876	5.53e-28	protein coding
ENSG00000138356	AOX1	-2.946806509	3.29e-144	protein coding
ENSG00000133110	POSTN	-2.944172572	3.88e-217	protein coding
ENSG00000125898	FAM110A	-2.938955983	2.39e-08	protein coding
ENSG00000100345	MYH9	-2.93741147	0	protein coding
ENSG00000253658	LINC01592	-2.931539212	0.004024416	lincRNA
ENSG00000231752	EMBP1	-2.927254723	0.000253255	transcribed unprocessed pseudogene
ENSG00000134013	LOXL2	-2.925680077	0	protein coding
ENSG00000137807	KIF23	-2.925263797	2.03e-157	protein coding
ENSG00000183087	GAS6	-2.922958515	0	protein coding
ENSG00000151490	PTPRO	-2.919896488	5.73e-32	protein coding
ENSG00000113578	FGF1	-2.918538408	2.33e-58	protein coding
ENSG00000115339	GALNT3	-2.918029655	5.25e-05	protein coding
ENSG00000071539	TRIP13	-2.918027613	2.69e-55	protein coding
ENSG00000277157	HIST1H4D	-2.901244473	1.96e-22	protein coding
ENSG00000152661	GJA1	-2.900186255	1.14e-42	protein coding
ENSG00000007968	E2F2	-2.899523493	3.98e-16	protein coding
ENSG00000185477	GPRIN3	-2.897681203	0.027231624	protein coding
ENSG00000028137	TNFRSF1B	-2.895168865	0.002063614	protein coding
ENSG00000280241	AC079298.3	-2.894456922	3.6e-19	antisense
ENSG00000094804	CDC6	-2.892028583	1.6e-83	protein coding
ENSG00000099250	NRP1	-2.891890305	1.73e-194	protein coding
ENSG00000108370	RGS9	-2.890028969	1.1e-16	protein coding
ENSG00000196747	HIST1H2AI	-2.882745679	0.000325963	protein coding
ENSG00000111186	WNT5B	-2.879864151	1.98e-66	protein coding
ENSG00000204128	C2orf72	-2.878594652	0.004288574	protein coding
ENSG00000103888	CEMIP	-2.876805683	0	protein coding
ENSG00000111859	NEDD9	-2.873060509	1.14e-87	protein coding
ENSG00000117298	ECE1	-2.871695392	2.31e-183	protein coding
ENSG00000203706	SERTAD4-AS1	-2.859867175	3.71e-16	antisense
ENSG00000259370	AC103740.1	-2.857375585	3.29e-06	antisense
ENSG00000124575	HIST1H1D	-2.857190112	1.77e-98	protein coding
ENSG00000170017	ALCAM	-2.854994515	2.04e-229	protein coding
ENSG00000166922	SCG5	-2.854106001	1.3e-11	protein coding
ENSG00000125844	RRBP1	-2.849434519	1.75e-245	protein coding
ENSG00000146674	IGFBP3	-2.840079895	0	protein coding
ENSG00000122786	CALD1	-2.827838377	0	protein coding
ENSG00000255440	AP001085.1	-2.823315102	4.86e-06	sense intronic
ENSG00000109472	CPE	-2.817864996	1.23e-12	protein coding
ENSG00000103995	CEP152	-2.813448502	2.48e-36	protein coding
ENSG00000170425	ADORA2B	-2.811907078	4.62e-17	protein coding
ENSG00000120802	TMPO	-2.811787991	5.71e-201	protein coding
ENSG00000258976	AC013451.2	-2.802094706	0.011844176	lincRNA
ENSG00000176208	ATAD5	-2.802040184	8.7e-24	protein coding
ENSG00000273802	HIST1H2BG	-2.800376022	6.67e-14	protein coding
ENSG00000110811	P3H3	-2.799162128	9.3e-106	protein coding
ENSG00000123473	STIL	-2.798466623	2.71e-44	protein coding
ENSG00000101977	MCF2	-2.796792618	0.00119857	protein coding
ENSG00000165480	SKA3	-2.795171316	8.52e-30	protein coding
ENSG00000118971	CCND2	-2.795042486	7e-214	protein coding
ENSG00000100593	ISM2	-2.794280234	0.030258406	protein coding
ENSG00000164741	DLC1	-2.793279072	1.19e-158	protein coding
ENSG00000155816	FMN2	-2.792938924	2.16e-41	protein coding
ENSG00000147536	GINS4	-2.792745489	1.7e-32	protein coding
ENSG00000230432	AC114803.1	-2.792705942	0.019897736	antisense
ENSG00000138379	MSTN	-2.790457571	1.02e-163	protein coding
ENSG00000113810	SMC4	-2.788694555	4.55e-196	protein coding
ENSG00000105509	HAS1	-2.78852874	0.000563367	protein coding
ENSG00000183691	NOG	-2.779215097	2.55e-117	protein coding
ENSG00000148848	ADAM12	-2.778674945	1.58e-207	protein coding
ENSG00000102384	CENPI	-2.778235302	4.88e-40	protein coding
ENSG00000184270	HIST2H2AB	-2.775940074	3.32e-62	protein coding
ENSG00000164176	EDIL3	-2.774427947	0	protein coding
ENSG00000087245	MMP2	-2.774404782	1.6e-232	protein coding
ENSG00000100297	MCM5	-2.771689206	5.79e-110	protein coding
ENSG00000124635	HIST1H2BJ	-2.768004962	1.32e-108	protein coding
ENSG00000152952	PLOD2	-2.767646423	0	protein coding
ENSG00000152104	PTPN14	-2.75643423	6.74e-224	protein coding
ENSG00000268658	LINC00664	-2.748948198	8.86e-05	lincRNA
ENSG00000164087	POC1A	-2.746477297	1.51e-25	protein coding
ENSG00000057019	DCBLD2	-2.745665465	0	protein coding
ENSG00000196083	IL1RAP	-2.743798116	1.38e-97	protein coding
ENSG00000173530	TNFRSF10D	-2.738149797	6.15e-180	protein coding
ENSG00000087586	AURKA	-2.730350096	4.19e-98	protein coding
ENSG00000106484	MEST	-2.727821099	0	protein coding
ENSG00000159164	SV2A	-2.726664156	3.2e-50	protein coding
ENSG00000111665	CDCA3	-2.72520971	1.29e-48	protein coding
ENSG00000147041	SYTL5	-2.724576615	5.87e-06	protein coding
ENSG00000183853	KIRREL1	-2.718303199	2.05e-249	protein coding
ENSG00000154920	EME1	-2.717769839	3.55e-15	protein coding
ENSG00000185483	ROR1	-2.714368536	1.96e-24	protein coding
ENSG00000181072	CHRM2	-2.713885715	0.000397197	protein coding
ENSG00000116774	OLFML3	-2.712502717	7.77e-281	protein coding
ENSG00000136026	CKAP4	-2.704646332	4.59e-282	protein coding
ENSG00000146410	MTFR2	-2.702171928	1.46e-07	protein coding
ENSG00000158710	TAGLN2	-2.701758506	1.85e-274	protein coding
ENSG00000131459	GFPT2	-2.698530028	4.8e-61	protein coding
ENSG00000134531	EMP1	-2.694619878	2.09e-184	protein coding
ENSG00000113657	DPYSL3	-2.692367519	4.53e-191	protein coding
ENSG00000145431	PDGFC	-2.692331118	2.13e-218	protein coding
ENSG00000278637	HIST1H4A	-2.68944702	4.64e-30	protein coding
ENSG00000169908	TM4SF1	-2.687101128	6.11e-135	protein coding
ENSG00000101000	PROCR	-2.683172121	2.19e-13	protein coding
ENSG00000075223	SEMA3C	-2.68232891	0	protein coding
ENSG00000142949	PTPRF	-2.669737135	1.22e-203	protein coding
ENSG00000140937	CDH11	-2.666680124	2.24e-228	protein coding
ENSG00000177791	MYOZ1	-2.664361496	1.72e-07	protein coding
ENSG00000123219	CENPK	-2.663998481	2.9e-37	protein coding
ENSG00000142185	TRPM2	-2.663597505	0.007574483	protein coding
ENSG00000164692	COL1A2	-2.662790028	0	protein coding
ENSG00000117152	RGS4	-2.661432109	1.04e-66	protein coding
ENSG00000170571	EMB	-2.660996533	4.37e-93	protein coding
ENSG00000119514	GALNT12	-2.658526389	0.001567505	protein coding
ENSG00000261105	LMO7-AS1	-2.657979343	1.82e-08	antisense
ENSG00000142627	EPHA2	-2.655778696	4.47e-109	protein coding
ENSG00000109674	NEIL3	-2.655684337	3.64e-19	protein coding
ENSG00000146648	EGFR	-2.653911157	4.82e-187	protein coding
ENSG00000177602	HASPIN	-2.651187866	7.87e-19	protein coding
ENSG00000198846	TOX	-2.649580987	0.000308327	protein coding
ENSG00000167123	CERCAM	-2.644443288	1.01e-220	protein coding
ENSG00000026025	VIM	-2.644396848	0	protein coding
ENSG00000117122	MFAP2	-2.639957133	7.04e-08	protein coding
ENSG00000149548	CCDC15	-2.639227392	9.12e-24	protein coding
ENSG00000165891	E2F7	-2.637958284	8.4e-52	protein coding
ENSG00000134954	ETS1	-2.627660815	2.15e-137	protein coding
ENSG00000237686	AL109615.3	-2.623829641	0.000660006	antisense
ENSG00000187741	FANCA	-2.622461869	3.24e-30	protein coding
ENSG00000141469	SLC14A1	-2.621424276	0.00252686	protein coding
ENSG00000198554	WDHD1	-2.619913026	3.67e-59	protein coding
ENSG00000075618	FSCN1	-2.617938208	1.92e-304	protein coding
ENSG00000185962	LCE3A	-2.613763867	0.008595834	protein coding
ENSG00000198959	TGM2	-2.609825066	5.67e-34	protein coding
ENSG00000105976	MET	-2.609553337	3.78e-257	protein coding
ENSG00000196584	XRCC2	-2.604840869	5.14e-24	protein coding
ENSG00000183763	TRAIP	-2.601657828	1.32e-12	protein coding
ENSG00000203814	HIST2H2BF	-2.59489674	1.89e-137	protein coding
ENSG00000111049	MYF5	-2.591789753	6.38e-09	protein coding
ENSG00000176890	TYMS	-2.587149027	7.46e-51	protein coding
ENSG00000136244	IL6	-2.581628391	1.77e-09	protein coding
ENSG00000012048	BRCA1	-2.580055239	3.51e-63	protein coding
ENSG00000089327	FXYD5	-2.578631145	5.4e-56	protein coding
ENSG00000102057	KCND1	-2.578139809	0.005211281	protein coding
ENSG00000277075	HIST1H2AE	-2.57759143	2.68e-23	protein coding
ENSG00000163507	CIP2A	-2.57157564	2.42e-54	protein coding
ENSG00000145604	SKP2	-2.570557395	1.44e-138	protein coding
ENSG00000109265	KIAA1211	-2.566880875	1.79e-06	protein coding
ENSG00000010610	CD4	-2.565264635	0.037278088	protein coding
ENSG00000073111	MCM2	-2.564039208	4.22e-124	protein coding
ENSG00000276851	AC002401.4	-2.562313441	6.23e-07	lincRNA
ENSG00000139211	AMIGO2	-2.56010779	1.71e-37	protein coding
ENSG00000231231	LINC01423	-2.556909042	0.03753718	lincRNA
ENSG00000058668	ATP2B4	-2.556497464	1.2e-114	protein coding
ENSG00000169299	PGM2	-2.553836525	2.32e-46	protein coding
ENSG00000154856	APCDD1	-2.552707114	5.28e-12	protein coding
ENSG00000125966	MMP24	-2.551877586	2.33e-07	protein coding
ENSG00000137962	ARHGAP29	-2.549577628	9.62e-89	protein coding
ENSG00000184009	ACTG1	-2.54934306	0	protein coding
ENSG00000178031	ADAMTSL1	-2.549111322	3e-112	protein coding
ENSG00000158747	NBL1	-2.54533588	2.05e-13	protein coding
ENSG00000149554	CHEK1	-2.543718148	1.35e-40	protein coding
ENSG00000167670	CHAF1A	-2.543409069	1.79e-46	protein coding
ENSG00000145244	CORIN	-2.528939893	6.21e-23	protein coding
ENSG00000055813	CCDC85A	-2.524180335	2.16e-07	protein coding
ENSG00000152377	SPOCK1	-2.521558557	9.54e-144	protein coding
ENSG00000168918	INPP5D	-2.520507526	9.33e-07	protein coding
ENSG00000183049	CAMK1D	-2.51922982	3.47e-35	protein coding
ENSG00000162063	CCNF	-2.517333547	1.23e-54	protein coding
ENSG00000039560	RAI14	-2.516330692	3.82e-219	protein coding
ENSG00000176826	FKBP9P1	-2.515849057	4.21e-06	transcribed unprocessed pseudogene
ENSG00000103257	SLC7A5	-2.515484508	2.72e-265	protein coding
ENSG00000122707	RECK	-2.515369365	2.84e-94	protein coding
ENSG00000145242	EPHA5	-2.513332876	1.61e-39	protein coding
ENSG00000100526	CDKN3	-2.511576859	9.86e-47	protein coding
ENSG00000166897	ELFN2	-2.506728832	0.000505941	protein coding
ENSG00000182752	PAPPA	-2.505352403	1.77e-69	protein coding
ENSG00000104783	KCNN4	-2.505291484	0.000721003	protein coding
ENSG00000101911	PRPS2	-2.503395907	3.83e-53	protein coding
ENSG00000203727	SAMD5	-2.501910512	3.97e-100	protein coding
ENSG00000120217	CD274	-2.493740806	1.66e-10	protein coding
ENSG00000259207	ITGB3	-2.493230428	9.11e-05	protein coding
ENSG00000115232	ITGA4	-2.492703368	2.38e-136	protein coding
ENSG00000100065	CARD10	-2.489469226	2.85e-46	protein coding
ENSG00000172197	MBOAT1	-2.488207485	0.000585726	protein coding
ENSG00000146918	NCAPG2	-2.486978705	2.72e-113	protein coding
ENSG00000148154	UGCG	-2.486952372	5.58e-19	protein coding
ENSG00000142552	RCN3	-2.486851804	7.26e-193	protein coding
ENSG00000166801	FAM111A	-2.485329372	1.41e-85	protein coding
ENSG00000100739	BDKRB1	-2.483546923	0.007206952	protein coding
ENSG00000108846	ABCC3	-2.480761699	1.99e-31	protein coding
ENSG00000183044	ABAT	-2.474891365	3.4e-120	protein coding
ENSG00000275714	HIST1H3A	-2.47435453	1.18e-30	protein coding
ENSG00000106034	CPED1	-2.472412622	8.84e-200	protein coding
ENSG00000141753	IGFBP4	-2.469922907	2.2e-240	protein coding
ENSG00000274307	AC023449.2	-2.469286792	0.000127719	sense intronic
ENSG00000110723	EXPH5	-2.468295303	4.9e-39	protein coding
ENSG00000233822	HIST1H2BN	-2.466714951	3.72e-71	protein coding
ENSG00000124145	SDC4	-2.464673551	1.84e-94	protein coding
ENSG00000277639	AC007906.2	-2.464055301	0.000542978	protein coding
ENSG00000184743	ATL3	-2.463336289	1.71e-215	protein coding
ENSG00000159259	CHAF1B	-2.461012139	4.37e-13	protein coding
ENSG00000010292	NCAPD2	-2.457647724	6.62e-143	protein coding
ENSG00000240694	PNMA2	-2.455418698	9.59e-22	protein coding
ENSG00000080839	RBL1	-2.45511343	2.06e-42	protein coding
ENSG00000112029	FBXO5	-2.452097039	1.47e-44	protein coding
ENSG00000138615	CILP	-2.451362151	0.021683208	protein coding
ENSG00000206384	COL6A6	-2.450851347	0.021785512	protein coding
ENSG00000245067	IGFBP7-AS1	-2.447694482	3.04e-05	antisense
ENSG00000040275	SPDL1	-2.443692052	2.74e-93	protein coding
ENSG00000111305	GSG1	-2.44244153	1e-21	protein coding
ENSG00000122862	SRGN	-2.442008813	1.48e-180	protein coding
ENSG00000269378	AC022149.1	-2.441887265	1.06e-12	processed pseudogene
ENSG00000143401	ANP32E	-2.440807476	1.53e-127	protein coding
ENSG00000125148	MT2A	-2.433742815	1.44e-96	protein coding
ENSG00000168496	FEN1	-2.427019914	1.26e-84	protein coding
ENSG00000142224	IL19	-2.425620229	0.041840075	protein coding
ENSG00000110076	NRXN2	-2.421180613	3.42e-35	protein coding
ENSG00000134668	SPOCD1	-2.420249424	4.84e-17	protein coding
ENSG00000214357	NEURL1B	-2.4168101	1.24e-37	protein coding
ENSG00000177453	NIM1K	-2.413400634	4.21e-05	protein coding
ENSG00000075624	ACTB	-2.412303723	0	protein coding
ENSG00000213347	MXD3	-2.410919235	3.27e-25	protein coding
ENSG00000222022	AC112721.1	-2.407766059	0.008733679	lincRNA
ENSG00000105472	CLEC11A	-2.405595935	1.8e-35	protein coding
ENSG00000121621	KIF18A	-2.404933994	4.85e-43	protein coding
ENSG00000133169	BEX1	-2.404229967	0.005164842	protein coding
ENSG00000187951	AC091057.1	-2.403286686	2.45e-13	processed transcript
ENSG00000197903	HIST1H2BK	-2.401309318	5.9e-167	protein coding
ENSG00000153823	PID1	-2.40012243	1.36e-101	protein coding
ENSG00000120337	TNFSF18	-2.394919641	5.54e-13	protein coding
ENSG00000100234	TIMP3	-2.390873421	2.73e-29	protein coding
ENSG00000154096	THY1	-2.390443328	3.22e-200	protein coding
ENSG00000149503	INCENP	-2.390395602	4.95e-57	protein coding
ENSG00000164611	PTTG1	-2.387887292	2.73e-69	protein coding
ENSG00000049323	LTBP1	-2.387292282	7.89e-56	protein coding
ENSG00000123374	CDK2	-2.385321858	3.84e-68	protein coding
ENSG00000203668	CHML	-2.384226852	3.49e-50	protein coding
ENSG00000188641	DPYD	-2.3836553	7.29e-67	protein coding
ENSG00000140092	FBLN5	-2.381782184	9.46e-43	protein coding
ENSG00000117318	ID3	-2.377631108	4.95e-06	protein coding
ENSG00000067057	PFKP	-2.377394291	3.11e-152	protein coding
ENSG00000132031	MATN3	-2.376051763	4.17e-25	protein coding
ENSG00000176692	FOXC2	-2.372163195	1.2e-14	protein coding
ENSG00000166845	C18orf54	-2.370579628	2.54e-18	protein coding
ENSG00000029153	ARNTL2	-2.367874258	9.11e-61	protein coding
ENSG00000111348	ARHGDIB	-2.366405205	7.66e-06	protein coding
ENSG00000223865	HLA-DPB1	-2.364957923	0.024794034	protein coding
ENSG00000002834	LASP1	-2.355459628	1.89e-247	protein coding
ENSG00000113070	HBEGF	-2.354195877	2.09e-28	protein coding
ENSG00000169994	MYO7B	-2.348692584	7.14e-05	protein coding
ENSG00000139209	SLC38A4	-2.348019045	3.18e-89	protein coding
ENSG00000153904	DDAH1	-2.345846812	5.25e-109	protein coding
ENSG00000234155	LINC02535	-2.345199488	0.00104455	lincRNA
ENSG00000166396	SERPINB7	-2.344827746	1.87e-23	protein coding
ENSG00000198542	ITGBL1	-2.343972284	1.49e-238	protein coding
ENSG00000198682	PAPSS2	-2.340922068	1.59e-85	protein coding
ENSG00000117385	P3H1	-2.340851543	1.27e-160	protein coding
ENSG00000164220	F2RL2	-2.340149344	9.53e-06	protein coding
ENSG00000105246	EBI3	-2.338817859	0.016158876	protein coding
ENSG00000138061	CYP1B1	-2.338118155	1.61e-182	protein coding
ENSG00000184445	KNTC1	-2.335560745	4.91e-50	protein coding
ENSG00000276410	HIST1H2BB	-2.332565213	7.89e-08	protein coding
ENSG00000135074	ADAM19	-2.332501833	6.11e-247	protein coding
ENSG00000129038	LOXL1	-2.331452408	4.96e-241	protein coding
ENSG00000168140	VASN	-2.330090418	1.78e-61	protein coding
ENSG00000178752	ERFE	-2.328733446	1.22e-13	protein coding
ENSG00000101003	GINS1	-2.327169687	9.29e-46	protein coding
ENSG00000137573	SULF1	-2.324759804	2.65e-112	protein coding
ENSG00000088340	FER1L4	-2.324008646	0.00483706	transcribed unitary pseudogene
ENSG00000122642	FKBP9	-2.32342882	1.88e-276	protein coding
ENSG00000070614	NDST1	-2.320870912	5.88e-270	protein coding
ENSG00000166508	MCM7	-2.314812824	2.89e-129	protein coding
ENSG00000182718	ANXA2	-2.314489869	0	protein coding
ENSG00000156509	FBXO43	-2.314155543	0.003130773	protein coding
ENSG00000167325	RRM1	-2.306798701	9.42e-131	protein coding
ENSG00000166794	PPIB	-2.305320178	6.84e-241	protein coding
ENSG00000175746	C15orf54	-2.300290102	0.00090489	lincRNA
ENSG00000171017	LRRC8E	-2.290539899	0.000167793	protein coding
ENSG00000187720	THSD4	-2.288785884	1.55e-11	protein coding
ENSG00000164104	HMGB2	-2.284913542	5.59e-77	protein coding
ENSG00000131153	GINS2	-2.284471918	9.74e-34	protein coding
ENSG00000026508	CD44	-2.281032697	5.23e-203	protein coding
ENSG00000185697	MYBL1	-2.279404865	5.06e-70	protein coding
ENSG00000164045	CDC25A	-2.278680395	1.69e-19	protein coding
ENSG00000100596	SPTLC2	-2.278326077	1.96e-101	protein coding
ENSG00000231007	CDC20P1	-2.275772106	0.000201096	processed pseudogene
ENSG00000166073	GPR176	-2.275763262	7.05e-144	protein coding
ENSG00000139354	GAS2L3	-2.275709128	2.22e-38	protein coding
ENSG00000176771	NCKAP5	-2.275401853	1.72e-11	protein coding
ENSG00000170153	RNF150	-2.272503508	3.55e-11	protein coding
ENSG00000168003	SLC3A2	-2.272436772	4.57e-215	protein coding
ENSG00000083444	PLOD1	-2.268334199	3.6e-226	protein coding
ENSG00000248371	LINC02056	-2.267492359	1.04e-06	lincRNA
ENSG00000053747	LAMA3	-2.265606903	1.73e-15	protein coding
ENSG00000112655	PTK7	-2.264223252	1.11e-25	protein coding
ENSG00000074047	GLI2	-2.262953942	1.24e-08	protein coding
ENSG00000123384	LRP1	-2.258817099	1.8e-251	protein coding
ENSG00000102452	NALCN	-2.256527526	6.66e-44	protein coding
ENSG00000131236	CAP1	-2.25601058	9.72e-242	protein coding
ENSG00000130270	ATP8B3	-2.255336581	9.57e-11	protein coding
ENSG00000180801	ARSJ	-2.254589382	1.98e-61	protein coding
ENSG00000177425	PAWR	-2.254484258	1.76e-89	protein coding
ENSG00000280206	AC026401.3	-2.251588559	4.26e-08	lincRNA
ENSG00000054277	OPN3	-2.248475694	8.75e-69	protein coding
ENSG00000117600	PLPPR4	-2.245232026	3.78e-05	protein coding
ENSG00000204262	COL5A2	-2.24420377	0	protein coding
ENSG00000143369	ECM1	-2.240324895	1.63e-128	protein coding
ENSG00000188610	FAM72B	-2.238858171	0.000710767	protein coding
ENSG00000164109	MAD2L1	-2.237936379	3.33e-37	protein coding
ENSG00000115641	FHL2	-2.237913788	8.96e-92	protein coding
ENSG00000095951	HIVEP1	-2.237220072	1.5e-70	protein coding
ENSG00000091136	LAMB1	-2.235748177	4.89e-213	protein coding
ENSG00000092295	TGM1	-2.235482403	3.12e-14	protein coding
ENSG00000157168	NRG1	-2.23508028	5.05e-45	protein coding
ENSG00000153044	CENPH	-2.232691728	6.92e-31	protein coding
ENSG00000112715	VEGFA	-2.230075153	2.14e-119	protein coding
ENSG00000234810	AL603840.1	-2.229575026	0.009569319	lincRNA
ENSG00000133026	MYH10	-2.228666989	1.85e-80	protein coding
ENSG00000080031	PTPRH	-2.22357237	0.020113798	protein coding
ENSG00000184992	BRI3BP	-2.219180251	1.93e-32	protein coding
ENSG00000139926	FRMD6	-2.217817101	5.5e-176	protein coding
ENSG00000277443	MARCKS	-2.215288725	4.49e-192	protein coding
ENSG00000074696	HACD3	-2.212582731	6.4e-153	protein coding
ENSG00000182963	GJC1	-2.21013848	1e-48	protein coding
ENSG00000074527	NTN4	-2.20780203	2.03e-96	protein coding
ENSG00000150593	PDCD4	-2.205541784	5.41e-148	protein coding
ENSG00000154734	ADAMTS1	-2.203499143	1.38e-161	protein coding
ENSG00000079841	RIMS1	-2.201961577	3.72e-24	protein coding
ENSG00000157240	FZD1	-2.201921764	7.11e-84	protein coding
ENSG00000112118	MCM3	-2.201694202	2.99e-89	protein coding
ENSG00000105974	CAV1	-2.199068601	2.07e-161	protein coding
ENSG00000174600	CMKLR1	-2.197803209	2.61e-76	protein coding
ENSG00000079215	SLC1A3	-2.19374918	1.99e-42	protein coding
ENSG00000101665	SMAD7	-2.193461975	6.21e-05	protein coding
ENSG00000054356	PTPRN	-2.188637463	0.014847304	protein coding
ENSG00000197614	MFAP5	-2.187839029	3.22e-206	protein coding
ENSG00000064655	EYA2	-2.185893491	0.000209709	protein coding
ENSG00000114200	BCHE	-2.183567904	1.68e-06	protein coding
ENSG00000183023	SLC8A1	-2.18349003	3.35e-39	protein coding
ENSG00000148158	SNX30	-2.182605477	3.9e-52	protein coding
ENSG00000144749	LRIG1	-2.182022017	5.32e-32	protein coding
ENSG00000122483	CCDC18	-2.179615741	1.79e-21	protein coding
ENSG00000196639	HRH1	-2.179327567	7.41e-16	protein coding
ENSG00000091651	ORC6	-2.178664885	1.64e-19	protein coding
ENSG00000072501	SMC1A	-2.178574172	1.39e-100	protein coding
ENSG00000145416	MARCH1	-2.173661111	6.43e-42	protein coding
ENSG00000166341	DCHS1	-2.170774031	3.56e-08	protein coding
ENSG00000261061	AC092718.4	-2.170008424	1.16e-09	sense intronic
ENSG00000161921	CXCL16	-2.168995442	0.010891908	protein coding
ENSG00000092969	TGFB2	-2.166499527	3.13e-83	protein coding
ENSG00000167004	PDIA3	-2.165723399	5.99e-248	protein coding
ENSG00000132434	LANCL2	-2.164811874	6.45e-118	protein coding
ENSG00000273038	AL365203.2	-2.161738964	1.02e-10	lincRNA
ENSG00000178202	KDELC2	-2.160234491	5.88e-137	protein coding
ENSG00000170558	CDH2	-2.158684919	3.58e-148	protein coding
ENSG00000124942	AHNAK	-2.158176026	1.85e-140	protein coding
ENSG00000267201	LINC01775	-2.156201165	0.022995048	lincRNA
ENSG00000213186	TRIM59	-2.155997213	7.32e-40	protein coding
ENSG00000154229	PRKCA	-2.15543506	5.2e-92	protein coding
ENSG00000005884	ITGA3	-2.153481749	6.02e-268	protein coding
ENSG00000011304	PTBP1	-2.152506254	4.25e-188	protein coding
ENSG00000183722	LHFPL6	-2.150537135	2.9e-74	protein coding
ENSG00000278705	HIST1H4B	-2.141593286	1.3e-88	protein coding
ENSG00000173218	VANGL1	-2.139436337	6.9e-67	protein coding
ENSG00000159231	CBR3	-2.139086923	2.03e-08	protein coding
ENSG00000134250	NOTCH2	-2.139076511	1.52e-203	protein coding
ENSG00000160219	GAB3	-2.13902654	1.17e-07	protein coding
ENSG00000134986	NREP	-2.136101027	2.59e-209	protein coding
ENSG00000147065	MSN	-2.135108888	3.9e-230	protein coding
ENSG00000138594	TMOD3	-2.132217477	1.61e-121	protein coding
ENSG00000139880	CDH24	-2.131696204	4.41e-14	protein coding
ENSG00000222032	AC112721.2	-2.130320094	0.004582638	lincRNA
ENSG00000146678	IGFBP1	-2.126121616	0.017550593	protein coding
ENSG00000183186	C2CD4C	-2.125597353	0.003439129	protein coding
ENSG00000182667	NTM	-2.125547788	7.38e-141	protein coding
ENSG00000163661	PTX3	-2.125361002	1.69e-17	protein coding
ENSG00000059573	ALDH18A1	-2.123515987	1.95e-129	protein coding
ENSG00000117394	SLC2A1	-2.120144344	1.48e-180	protein coding
ENSG00000159399	HK2	-2.119469212	1.83e-41	protein coding
ENSG00000168411	RFWD3	-2.117992331	2.64e-60	protein coding
ENSG00000166598	HSP90B1	-2.11557324	5.43e-223	protein coding
ENSG00000136824	SMC2	-2.11519155	3.83e-90	protein coding
ENSG00000164985	PSIP1	-2.11494054	3.86e-74	protein coding
ENSG00000236393	AC091806.1	-2.113763324	0.00013538	lincRNA
ENSG00000166881	NEMP1	-2.113007571	8.45e-50	protein coding
ENSG00000172349	IL16	-2.110844224	0.004786867	protein coding
ENSG00000115738	ID2	-2.108775805	5.96e-51	protein coding
ENSG00000146555	SDK1	-2.105492035	1.4e-20	protein coding
ENSG00000133135	RNF128	-2.104694347	0.00049895	protein coding
ENSG00000157680	DGKI	-2.104390888	1.31e-50	protein coding
ENSG00000079819	EPB41L2	-2.103920039	1.64e-100	protein coding
ENSG00000121281	ADCY7	-2.103323456	2.8e-42	protein coding
ENSG00000177694	NAALADL2	-2.103131288	7.19e-33	protein coding
ENSG00000158373	HIST1H2BD	-2.10198387	3.31e-104	protein coding
ENSG00000136275	C7orf69	-2.098594865	0.000815344	antisense
ENSG00000069869	NEDD4	-2.097475635	7.98e-163	protein coding
ENSG00000150093	ITGB1	-2.09488538	1.11e-285	protein coding
ENSG00000128422	KRT17	-2.092184527	8.48e-05	protein coding
ENSG00000188486	H2AFX	-2.090814214	1.23e-89	protein coding
ENSG00000273311	DGCR11	-2.090474058	1.13e-06	sense intronic
ENSG00000143502	SUSD4	-2.09021367	0.00235105	protein coding
ENSG00000157227	MMP14	-2.089942354	1.11e-159	protein coding
ENSG00000140526	ABHD2	-2.089464398	2.48e-152	protein coding
ENSG00000135678	CPM	-2.088509691	4.32e-09	protein coding
ENSG00000139874	SSTR1	-2.083360975	9.17e-05	protein coding
ENSG00000155893	PXYLP1	-2.078829011	4.09e-22	protein coding
ENSG00000059804	SLC2A3	-2.078342549	4.68e-78	protein coding
ENSG00000150687	PRSS23	-2.078072793	5.92e-268	protein coding
ENSG00000181773	GPR3	-2.077042118	0.004181451	protein coding
ENSG00000176438	SYNE3	-2.075827087	9.18e-58	protein coding
ENSG00000158246	TENT5B	-2.075341207	2.39e-05	protein coding
ENSG00000107438	PDLIM1	-2.074105646	1.33e-74	protein coding
ENSG00000076513	ANKRD13A	-2.07287435	4.05e-98	protein coding
ENSG00000139278	GLIPR1	-2.072150336	3.8e-80	protein coding
ENSG00000183160	TMEM119	-2.071681849	9.85e-27	protein coding
ENSG00000163347	CLDN1	-2.071268629	3.3e-05	protein coding
ENSG00000203760	CENPW	-2.069638117	3e-18	protein coding
ENSG00000261269	AC093278.2	-2.069415611	1.6e-05	sense overlapping
ENSG00000071282	LMCD1	-2.067307478	2.51e-09	protein coding
ENSG00000104147	OIP5	-2.066741924	6.62e-10	protein coding
ENSG00000168542	COL3A1	-2.066392946	2.99e-285	protein coding
ENSG00000125266	EFNB2	-2.06629205	9.19e-58	protein coding
ENSG00000134109	EDEM1	-2.064620227	5.94e-62	protein coding
ENSG00000136044	APPL2	-2.0641427	4.84e-81	protein coding
ENSG00000232774	FLJ22447	-2.063238463	4.15e-67	lincRNA
ENSG00000125319	C17orf53	-2.062611007	4.26e-07	protein coding
ENSG00000100583	SAMD15	-2.056585588	1.75e-07	protein coding
ENSG00000244486	SCARF2	-2.056491649	2.8e-28	protein coding
ENSG00000178082	TWF1P1	-2.056227671	0.020709583	processed pseudogene
ENSG00000231991	ANXA2P2	-2.053437471	4.67e-16	processed pseudogene
ENSG00000115687	PASK	-2.053242785	5.42e-11	protein coding
ENSG00000233521	LINC01638	-2.052322366	2.38e-12	lincRNA
ENSG00000120539	MASTL	-2.052102471	6.18e-42	protein coding
ENSG00000151474	FRMD4A	-2.051881364	8.46e-65	protein coding
ENSG00000146267	FAXC	-2.05031536	0.00030133	protein coding
ENSG00000256229	ZNF486	-2.049938973	0.000314298	protein coding
ENSG00000135862	LAMC1	-2.049585154	1.63e-253	protein coding
ENSG00000186193	SAPCD2	-2.04953421	1.51e-19	protein coding
ENSG00000131470	PSMC3IP	-2.049214382	8.21e-12	protein coding
ENSG00000179954	SSC5D	-2.045936539	2.82e-05	protein coding
ENSG00000144959	NCEH1	-2.045755351	3.53e-66	protein coding
ENSG00000151239	TWF1	-2.044313203	1.85e-122	protein coding
ENSG00000107566	ERLIN1	-2.042664289	1.25e-82	protein coding
ENSG00000100196	KDELR3	-2.04046579	8.94e-66	protein coding
ENSG00000155760	FZD7	-2.037240078	1.17e-48	protein coding
ENSG00000039068	CDH1	-2.036579881	0.0011024	protein coding
ENSG00000267325	LINC01415	-2.033879637	0.012260527	lincRNA
ENSG00000101160	CTSZ	-2.033857847	9.11e-94	protein coding
ENSG00000182481	KPNA2	-2.033495721	1.88e-156	protein coding
ENSG00000104889	RNASEH2A	-2.031330957	1.43e-35	protein coding
ENSG00000150630	VEGFC	-2.028554392	6.02e-38	protein coding
ENSG00000082781	ITGB5	-2.026102722	2.76e-217	protein coding
ENSG00000137076	TLN1	-2.022929248	4.54e-200	protein coding
ENSG00000100479	POLE2	-2.020705726	3.65e-08	protein coding
ENSG00000254087	LYN	-2.019933478	0.039302568	protein coding
ENSG00000231672	DIRC3	-2.018520292	4.98e-20	lincRNA
ENSG00000095739	BAMBI	-2.018325848	0.000185273	protein coding
ENSG00000171608	PIK3CD	-2.018197324	1.1e-46	protein coding
ENSG00000169410	PTPN9	-2.015501177	1.86e-42	protein coding
ENSG00000275221	HIST1H2AK	-2.015354702	6.72e-30	protein coding
ENSG00000261468	AC096921.2	-2.012640348	0.029725968	sense overlapping
ENSG00000213859	KCTD11	-2.012399024	9.09e-54	protein coding
ENSG00000235884	LINC00941	-2.011652105	0.001798162	lincRNA
ENSG00000082482	KCNK2	-2.010931718	0.000144258	protein coding
ENSG00000269706	AC008687.6	-2.008232094	0.030716616	unprocessed pseudogene
ENSG00000187514	PTMA	-2.007254703	1.28e-162	protein coding
ENSG00000144455	SUMF1	-2.003698637	4.29e-75	protein coding
ENSG00000137404	NRM	-2.002617206	1.35e-19	protein coding
ENSG00000107338	SHB	-2.001499777	1.29e-16	protein coding
ENSG00000151617	EDNRA	-2.001230626	1.79e-36	protein coding
ENSG00000267041	ZNF850	-2.001205607	8.49e-22	protein coding
ENSG00000117245	KIF17	-2.000439672	0.000347792	protein coding
ENSG00000169855	ROBO1	-1.998837291	3.49e-70	protein coding
ENSG00000101412	E2F1	-1.998714319	4.89e-44	protein coding
ENSG00000164932	CTHRC1	-1.998563021	1.3e-12	protein coding
ENSG00000128342	LIF	-1.997980248	3.83e-90	protein coding
ENSG00000260604	AL590004.3	-1.995966984	1.37e-06	lincRNA
ENSG00000204540	PSORS1C1	-1.995956937	1.45e-05	protein coding
ENSG00000176597	B3GNT5	-1.995790879	2.56e-38	protein coding
ENSG00000152284	TCF7L1	-1.994418925	0.000272282	protein coding
ENSG00000196081	ZNF724	-1.990959733	3.76e-07	protein coding
ENSG00000141526	SLC16A3	-1.989543337	4.82e-144	protein coding
ENSG00000120868	APAF1	-1.986837186	2.23e-43	protein coding
ENSG00000111058	ACSS3	-1.984276155	0.000618107	protein coding
ENSG00000130402	ACTN4	-1.983735518	1.61e-220	protein coding
ENSG00000187957	DNER	-1.983449393	0.002741969	protein coding
ENSG00000175970	UNC119B	-1.981629512	7.68e-48	protein coding
ENSG00000141574	SECTM1	-1.980536569	4.65e-102	protein coding
ENSG00000131873	CHSY1	-1.979530147	1.11e-58	protein coding
ENSG00000156113	KCNMA1	-1.977161334	8.29e-64	protein coding
ENSG00000164687	FABP5	-1.976912982	0.024164702	protein coding
ENSG00000155561	NUP205	-1.975425647	1.23e-90	protein coding
ENSG00000113212	PCDHB7	-1.975045145	2.75e-14	protein coding
ENSG00000155660	PDIA4	-1.973992742	1.65e-200	protein coding
ENSG00000151693	ASAP2	-1.971967542	8.99e-138	protein coding
ENSG00000180340	FZD2	-1.971158567	2.46e-77	protein coding
ENSG00000259422	AC091100.1	-1.970423493	0.006646539	antisense
ENSG00000155511	GRIA1	-1.970261163	3.6e-27	protein coding
ENSG00000215012	RTL10	-1.969523459	8.28e-76	protein coding
ENSG00000268894	PLCE1-AS1	-1.969242909	1.4e-14	antisense
ENSG00000167695	FAM57A	-1.969044418	1.48e-30	protein coding
ENSG00000079616	KIF22	-1.968736961	7.07e-42	protein coding
ENSG00000149636	DSN1	-1.968520507	6.1e-32	protein coding
ENSG00000272695	GAS6-DT	-1.961100129	6.22e-22	lincRNA
ENSG00000115163	CENPA	-1.957100144	1.37e-20	protein coding
ENSG00000072422	RHOBTB1	-1.95643369	4.24e-105	protein coding
ENSG00000065485	PDIA5	-1.956268858	6.04e-21	protein coding
ENSG00000185022	MAFF	-1.95519703	2.28e-16	protein coding
ENSG00000136122	BORA	-1.954645393	5.89e-15	protein coding
ENSG00000136531	SCN2A	-1.954127592	3.58e-05	protein coding
ENSG00000128602	SMO	-1.953553709	2.75e-13	protein coding
ENSG00000128641	MYO1B	-1.952520972	1.41e-187	protein coding
ENSG00000172260	NEGR1	-1.949445315	1.06e-85	protein coding
ENSG00000137509	PRCP	-1.947931614	1.1e-63	protein coding
ENSG00000176678	FOXL1	-1.947244833	2.1e-06	protein coding
ENSG00000106236	NPTX2	-1.943870721	6.07e-121	protein coding
ENSG00000091490	SEL1L3	-1.941174393	1.25e-26	protein coding
ENSG00000147459	DOCK5	-1.941025768	1.76e-55	protein coding
ENSG00000167460	TPM4	-1.939648129	5.12e-170	protein coding
ENSG00000238117	AP000844.2	-1.939279381	0.043450052	antisense
ENSG00000188783	PRELP	-1.939116549	6.01e-05	protein coding
ENSG00000070193	FGF10	-1.937501779	5.63e-06	protein coding
ENSG00000183850	ZNF730	-1.93674373	1.76e-09	protein coding
ENSG00000148488	ST8SIA6	-1.936516407	0.034541809	protein coding
ENSG00000259623	AC125257.1	-1.935040205	1.24e-15	sense overlapping
ENSG00000104415	WISP1	-1.934865129	0.033938569	protein coding
ENSG00000146263	MMS22L	-1.933879527	6.87e-26	protein coding
ENSG00000162512	SDC3	-1.932922675	3.81e-95	protein coding
ENSG00000133119	RFC3	-1.932504674	1.97e-19	protein coding
ENSG00000087253	LPCAT2	-1.931731375	1.64e-32	protein coding
ENSG00000134817	APLNR	-1.931129263	0.028304353	protein coding
ENSG00000143924	EML4	-1.930289452	1e-77	protein coding
ENSG00000166250	CLMP	-1.928676713	1.86e-75	protein coding
ENSG00000267383	AC011447.3	-1.926664891	0.013341212	antisense
ENSG00000253768	AC008663.1	-1.92630646	0.044170116	lincRNA
ENSG00000122884	P4HA1	-1.925541144	3.74e-162	protein coding
ENSG00000106804	C5	-1.924871537	3.23e-10	protein coding
ENSG00000186310	NAP1L3	-1.924076898	4.76e-10	protein coding
ENSG00000182197	EXT1	-1.923096402	1.52e-87	protein coding
ENSG00000070950	RAD18	-1.922935302	1.57e-30	protein coding
ENSG00000198113	TOR4A	-1.919713424	0.000160155	protein coding
ENSG00000149257	SERPINH1	-1.918726909	9.4e-213	protein coding
ENSG00000173705	SUSD5	-1.918652218	2.26e-60	protein coding
ENSG00000197930	ERO1A	-1.91815231	9.24e-95	protein coding
ENSG00000198108	CHSY3	-1.917330542	1.37e-23	protein coding
ENSG00000135269	TES	-1.916627062	1.23e-06	protein coding
ENSG00000110880	CORO1C	-1.913706608	3.22e-176	protein coding
ENSG00000129534	MIS18BP1	-1.91332251	4.1e-45	protein coding
ENSG00000057252	SOAT1	-1.911079597	5.19e-78	protein coding
ENSG00000104738	MCM4	-1.907223775	3.86e-97	protein coding
ENSG00000148175	STOM	-1.9072025	1.13e-61	protein coding
ENSG00000119397	CNTRL	-1.907197755	1.01e-21	protein coding
ENSG00000152127	MGAT5	-1.905258634	4.27e-71	protein coding
ENSG00000147852	VLDLR	-1.903046231	5.21e-13	protein coding
ENSG00000164430	CGAS	-1.900503744	8.97e-12	protein coding
ENSG00000155850	SLC26A2	-1.900457264	5.11e-86	protein coding
ENSG00000154133	ROBO4	-1.899428335	1.99e-09	protein coding
ENSG00000123342	MMP19	-1.898154854	3.46e-29	protein coding
ENSG00000237803	LINC00211	-1.898055249	0.028900673	lincRNA
ENSG00000125965	GDF5	-1.89706789	5.93e-07	protein coding
ENSG00000221829	FANCG	-1.896247149	9.27e-29	protein coding
ENSG00000183935	HTR7P1	-1.8950369	1.32e-14	transcribed processed pseudogene
ENSG00000139508	SLC46A3	-1.894159254	9.93e-62	protein coding
ENSG00000138448	ITGAV	-1.89276105	2.51e-209	protein coding
ENSG00000070961	ATP2B1	-1.887111445	8.48e-191	protein coding
ENSG00000118523	CTGF	-1.885168572	2.04e-22	protein coding
ENSG00000154027	AK5	-1.883740135	7.58e-114	protein coding
ENSG00000184497	TMEM255B	-1.883019881	0.001762548	protein coding
ENSG00000112902	SEMA5A	-1.882789902	5.69e-48	protein coding
ENSG00000243753	HLA-L	-1.88162413	5.98e-06	transcribed unprocessed pseudogene
ENSG00000138092	CENPO	-1.879949947	4.83e-33	protein coding
ENSG00000134802	SLC43A3	-1.87967267	9.78e-14	protein coding
ENSG00000118762	PKD2	-1.879240037	1.03e-102	protein coding
ENSG00000146197	SCUBE3	-1.87914014	0.006671306	protein coding
ENSG00000105376	ICAM5	-1.879097545	3.61e-13	protein coding
ENSG00000181458	TMEM45A	-1.87476708	5.4e-60	protein coding
ENSG00000188112	C6orf132	-1.873619633	9.24e-05	protein coding
ENSG00000157191	NECAP2	-1.871210482	7.77e-47	protein coding
ENSG00000143418	CERS2	-1.870484384	6.83e-110	protein coding
ENSG00000185972	CCIN	-1.870082648	5.96e-06	protein coding
ENSG00000035403	VCL	-1.8690383	1.25e-164	protein coding
ENSG00000236671	PRKG1-AS1	-1.868967641	0.03767051	antisense
ENSG00000197965	MPZL1	-1.867539477	4.21e-134	protein coding
ENSG00000130147	SH3BP4	-1.866929127	1.26e-66	protein coding
ENSG00000162433	AK4	-1.86511949	2.26e-111	protein coding
ENSG00000115648	MLPH	-1.863881066	5.28e-42	protein coding
ENSG00000164930	FZD6	-1.861637774	5.03e-70	protein coding
ENSG00000254333	NDST1-AS1	-1.860172354	0.001397234	lincRNA
ENSG00000154380	ENAH	-1.859183255	1.39e-132	protein coding
ENSG00000266680	AL135905.1	-1.857299209	0.006414574	antisense
ENSG00000108604	SMARCD2	-1.856909381	1.12e-53	protein coding
ENSG00000123427	EEF1AKMT3	-1.855995067	5.52e-10	protein coding
ENSG00000180777	ANKRD30B	-1.855350827	3.62e-14	protein coding
ENSG00000092820	EZR	-1.854509241	1.29e-115	protein coding
ENSG00000185860	CCDC190	-1.853712498	0.016802922	protein coding
ENSG00000142173	COL6A2	-1.850898315	1.85e-170	protein coding
ENSG00000114270	COL7A1	-1.847895978	1.39e-32	protein coding
ENSG00000279822	AC016397.2	-1.847792212	0.000549065	TEC
ENSG00000162636	FAM102B	-1.847580135	2.69e-36	protein coding
ENSG00000110719	TCIRG1	-1.846385357	8.35e-24	protein coding
ENSG00000273186	AL359091.5	-1.846339269	0.005701663	sense intronic
ENSG00000168477	TNXB	-1.844413584	0.011309306	protein coding
ENSG00000115107	STEAP3	-1.843988194	1.58e-125	protein coding
ENSG00000159055	MIS18A	-1.843963452	4.99e-14	protein coding
ENSG00000150403	TMCO3	-1.842826102	1.2e-94	protein coding
ENSG00000123080	CDKN2C	-1.841123301	8.84e-45	protein coding
ENSG00000169715	MT1E	-1.840554845	2.29e-37	protein coding
ENSG00000188501	LCTL	-1.839418667	0.040248433	protein coding
ENSG00000171877	FRMD5	-1.839178363	2.12e-06	protein coding
ENSG00000104765	BNIP3L	-1.837709605	1.36e-169	protein coding
ENSG00000121989	ACVR2A	-1.836929488	5.76e-53	protein coding
ENSG00000171617	ENC1	-1.835305178	1.12e-40	protein coding
ENSG00000122126	OCRL	-1.832819474	6.87e-46	protein coding
ENSG00000259867	AC105411.1	-1.832222972	0.004625736	antisense
ENSG00000079337	RAPGEF3	-1.831686604	0.001972817	protein coding
ENSG00000145715	RASA1	-1.830487638	1.63e-105	protein coding
ENSG00000169105	CHST14	-1.829990484	8.77e-39	protein coding
ENSG00000179431	FJX1	-1.829345789	7.17e-68	protein coding
ENSG00000173156	RHOD	-1.829250333	0.001653676	protein coding
ENSG00000164465	DCBLD1	-1.828376478	1.15e-60	protein coding
ENSG00000137273	FOXF2	-1.827561807	1.38e-07	protein coding
ENSG00000117226	GBP3	-1.826748071	2.03e-74	protein coding
ENSG00000108852	MPP2	-1.826633934	1.23e-11	protein coding
ENSG00000139971	ARMH4	-1.82555588	7.14e-08	protein coding
ENSG00000122861	PLAU	-1.824784664	4.75e-15	protein coding
ENSG00000103647	CORO2B	-1.824375627	9.14e-11	protein coding
ENSG00000112299	VNN1	-1.821853765	5.74e-06	protein coding
ENSG00000198805	PNP	-1.821547904	4.16e-13	protein coding
ENSG00000197417	SHPK	-1.818544935	0.002076771	protein coding
ENSG00000128203	ASPHD2	-1.81854424	3.54e-08	protein coding
ENSG00000154556	SORBS2	-1.816329656	4.14e-41	protein coding
ENSG00000276043	UHRF1	-1.816003929	8.31e-65	protein coding
ENSG00000050165	DKK3	-1.81558064	2.14e-101	protein coding
ENSG00000206527	HACD2	-1.815227389	3.98e-76	protein coding
ENSG00000114019	AMOTL2	-1.81425236	2.36e-100	protein coding
ENSG00000233608	TWIST2	-1.81415624	2.66e-08	protein coding
ENSG00000132561	MATN2	-1.813077131	5.17e-13	protein coding
ENSG00000064666	CNN2	-1.812249778	1.11e-147	protein coding
ENSG00000112144	ICK	-1.811745553	4.59e-44	protein coding
ENSG00000072682	P4HA2	-1.811567171	1.89e-127	protein coding
ENSG00000100644	HIF1A	-1.811398686	1.21e-180	protein coding
ENSG00000149260	CAPN5	-1.81051065	6.84e-16	protein coding
ENSG00000013288	MAN2B2	-1.809408132	1.87e-73	protein coding
ENSG00000041353	RAB27B	-1.80888684	7.08e-15	protein coding
ENSG00000175471	MCTP1	-1.807425328	3.39e-06	protein coding
ENSG00000134247	PTGFRN	-1.806480962	2.35e-107	protein coding
ENSG00000214063	TSPAN4	-1.805903449	1.32e-78	protein coding
ENSG00000173267	SNCG	-1.805298616	0.029246805	protein coding
ENSG00000162695	SLC30A7	-1.804401838	1.86e-61	protein coding
ENSG00000267745	AC060766.7	-1.801654698	0.002317571	processed transcript
ENSG00000126001	CEP250	-1.800349376	1.33e-54	protein coding
ENSG00000006634	DBF4	-1.79896308	1.03e-35	protein coding
ENSG00000135823	STX6	-1.797611034	1.66e-44	protein coding
ENSG00000136108	CKAP2	-1.797291487	9.08e-99	protein coding
ENSG00000166813	KIF7	-1.796657682	3.57e-24	protein coding
ENSG00000165246	NLGN4Y	-1.794689701	0.042468346	protein coding
ENSG00000232871	SEC1P	-1.794398442	0.034964411	transcribed unitary pseudogene
ENSG00000115159	GPD2	-1.794060316	6.01e-54	protein coding
ENSG00000136811	ODF2	-1.792915822	1.1e-38	protein coding
ENSG00000162144	CYB561A3	-1.792870998	4.87e-112	protein coding
ENSG00000169239	CA5B	-1.79256218	3.46e-13	protein coding
ENSG00000170044	ZPLD1	-1.792396439	0.024007731	protein coding
ENSG00000128294	TPST2	-1.791547753	1.22e-67	protein coding
ENSG00000162946	DISC1	-1.791002024	2.36e-15	protein coding
ENSG00000103187	COTL1	-1.790437109	3.46e-54	protein coding
ENSG00000131351	HAUS8	-1.790200101	3.85e-11	protein coding
ENSG00000077514	POLD3	-1.787879809	8.07e-28	protein coding
ENSG00000261888	AC144831.1	-1.787496389	0.000108753	lincRNA
ENSG00000090020	SLC9A1	-1.787369376	1.92e-13	protein coding
ENSG00000121578	B4GALT4	-1.785518744	4.35e-30	protein coding
ENSG00000101680	LAMA1	-1.783769227	0.000157431	protein coding
ENSG00000101974	ATP11C	-1.783445401	5.57e-26	protein coding
ENSG00000141756	FKBP10	-1.782762276	3.71e-112	protein coding
ENSG00000182158	CREB3L2	-1.781958932	1.03e-58	protein coding
ENSG00000075213	SEMA3A	-1.780312705	1.34e-12	protein coding
ENSG00000128791	TWSG1	-1.775984539	4.9e-98	protein coding
ENSG00000268357	VN1R81P	-1.774742336	0.002567389	unprocessed pseudogene
ENSG00000105419	MEIS3	-1.773853824	5.41e-19	protein coding
ENSG00000103966	EHD4	-1.773438973	2.98e-42	protein coding
ENSG00000218336	TENM3	-1.772960289	5.53e-97	protein coding
ENSG00000145246	ATP10D	-1.77094348	1.81e-86	protein coding
ENSG00000146666	LINC00525	-1.770781027	0.002023189	antisense
ENSG00000132383	RPA1	-1.770750047	6.8e-54	protein coding
ENSG00000160298	C21orf58	-1.769645696	1.13e-15	protein coding
ENSG00000072864	NDE1	-1.768174468	3.66e-24	protein coding
ENSG00000089597	GANAB	-1.765451435	1.2e-137	protein coding
ENSG00000186638	KIF24	-1.762720025	2.42e-12	protein coding
ENSG00000054967	RELT	-1.762540066	6.47e-11	protein coding
ENSG00000263528	IKBKE	-1.76187562	4.42e-09	protein coding
ENSG00000171603	CLSTN1	-1.760576303	1.08e-69	protein coding
ENSG00000197635	DPP4	-1.760504224	4.34e-09	protein coding
ENSG00000145730	PAM	-1.75966208	1.9e-164	protein coding
ENSG00000106991	ENG	-1.756816907	2.9e-31	protein coding
ENSG00000113721	PDGFRB	-1.754717027	5.2e-109	protein coding
ENSG00000227039	ITGB2-AS1	-1.754098992	0.003002343	antisense
ENSG00000148019	CEP78	-1.752532283	3.68e-48	protein coding
ENSG00000267534	S1PR2	-1.749054333	3.39e-06	protein coding
ENSG00000143473	KCNH1	-1.74768923	4.05e-40	protein coding
ENSG00000167397	VKORC1	-1.746839963	6.44e-39	protein coding
ENSG00000225205	AC078883.1	-1.746175761	6.85e-06	antisense
ENSG00000213763	ACTBP2	-1.745043584	0.040144432	processed pseudogene
ENSG00000116641	DOCK7	-1.745034155	5.05e-74	protein coding
ENSG00000118655	DCLRE1B	-1.744452927	8.87e-22	protein coding
ENSG00000260910	LINC00565	-1.743576708	5.98e-05	lincRNA
ENSG00000107789	MINPP1	-1.743052049	1.18e-28	protein coding
ENSG00000162576	MXRA8	-1.742687729	1.9e-120	protein coding
ENSG00000197472	ZNF695	-1.742073128	0.007479348	protein coding
ENSG00000111817	DSE	-1.741457462	1.25e-96	protein coding
ENSG00000143344	RGL1	-1.741125053	8.3e-29	protein coding
ENSG00000100100	PIK3IP1	-1.740871011	3.81e-22	protein coding
ENSG00000205978	NYNRIN	-1.739347248	0.027812777	protein coding
ENSG00000106462	EZH2	-1.739289061	1.37e-33	protein coding
ENSG00000181744	DIPK2A	-1.739259207	2.77e-60	protein coding
ENSG00000152056	AP1S3	-1.73640906	0.006153385	protein coding
ENSG00000197061	HIST1H4C	-1.735319784	5.01e-83	protein coding
ENSG00000140545	MFGE8	-1.734409419	2.77e-107	protein coding
ENSG00000150347	ARID5B	-1.734218563	1.09e-37	protein coding
ENSG00000253729	PRKDC	-1.734036368	3.96e-112	protein coding
ENSG00000198951	NAGA	-1.733698386	3.36e-35	protein coding
ENSG00000166451	CENPN	-1.730657865	4.59e-26	protein coding
ENSG00000111788	AC009533.1	-1.728323645	0.016897844	unprocessed pseudogene
ENSG00000076003	MCM6	-1.727922158	2.39e-35	protein coding
ENSG00000180867	PDIA3P1	-1.727815493	2.22e-07	transcribed processed pseudogene
ENSG00000164111	ANXA5	-1.727470574	2.34e-181	protein coding
ENSG00000175643	RMI2	-1.725904878	6.73e-07	protein coding
ENSG00000157557	ETS2	-1.724225892	2.36e-26	protein coding
ENSG00000120594	PLXDC2	-1.721184509	2.02e-63	protein coding
ENSG00000125869	LAMP5	-1.719411296	8.75e-07	protein coding
ENSG00000152527	PLEKHH2	-1.718993398	1.43e-06	protein coding
ENSG00000185033	SEMA4B	-1.717165634	1.27e-08	protein coding
ENSG00000198855	FICD	-1.716526811	1.69e-15	protein coding
ENSG00000156299	TIAM1	-1.714397198	3.04e-27	protein coding
ENSG00000116062	MSH6	-1.7143907	6.59e-67	protein coding
ENSG00000262576	PCDHGA4	-1.711546846	2.36e-05	protein coding
ENSG00000084234	APLP2	-1.710875324	4.45e-113	protein coding
ENSG00000153395	LPCAT1	-1.709929177	5.74e-21	protein coding
ENSG00000196230	TUBB	-1.708011187	2.89e-170	protein coding
ENSG00000125354	SEPT6	-1.707603659	2.87e-15	protein coding
ENSG00000122870	BICC1	-1.707378249	1.96e-49	protein coding
ENSG00000197122	SRC	-1.706469893	8.61e-16	protein coding
ENSG00000162551	ALPL	-1.706258851	1.33e-24	protein coding
ENSG00000140443	IGF1R	-1.705759808	1.42e-56	protein coding
ENSG00000000460	C1orf112	-1.705104501	1.39e-12	protein coding
ENSG00000143147	GPR161	-1.704468591	1.96e-41	protein coding
ENSG00000149177	PTPRJ	-1.704090631	7.9e-08	protein coding
ENSG00000198087	CD2AP	-1.704048927	6.89e-33	protein coding
ENSG00000101955	SRPX	-1.703331094	2.03e-49	protein coding
ENSG00000141367	CLTC	-1.702300211	1.62e-172	protein coding
ENSG00000013619	MAMLD1	-1.699248317	2.31e-11	protein coding
ENSG00000153214	TMEM87B	-1.699178559	4.29e-39	protein coding
ENSG00000102580	DNAJC3	-1.697749849	1.46e-92	protein coding
ENSG00000071127	WDR1	-1.697556678	7.26e-127	protein coding
ENSG00000187554	TLR5	-1.697346149	0.002553606	protein coding
ENSG00000175832	ETV4	-1.69710112	5.85e-08	protein coding
ENSG00000242265	PEG10	-1.696326507	4.37e-88	protein coding
ENSG00000119900	OGFRL1	-1.696031463	6.7e-115	protein coding
ENSG00000119139	TJP2	-1.695874536	1.41e-24	protein coding
ENSG00000179071	CCDC89	-1.695006445	0.000330366	protein coding
ENSG00000120885	CLU	-1.693002644	6.07e-05	protein coding
ENSG00000178295	GEN1	-1.691819808	9.07e-24	protein coding
ENSG00000112977	DAP	-1.690992518	9.56e-72	protein coding
ENSG00000174799	CEP135	-1.690863941	5.02e-17	protein coding
ENSG00000184838	PRR16	-1.689971179	1.29e-37	protein coding
ENSG00000170379	TCAF2	-1.689040764	4.03e-10	protein coding
ENSG00000166130	IKBIP	-1.688432203	2.78e-64	protein coding
ENSG00000184588	PDE4B	-1.688006717	0.003831351	protein coding
ENSG00000125355	TMEM255A	-1.687708626	0.000264069	protein coding
ENSG00000176788	BASP1	-1.687282413	3.09e-48	protein coding
ENSG00000273604	EPOP	-1.687003588	6.04e-08	protein coding
ENSG00000178175	ZNF366	-1.686899314	0.000172759	protein coding
ENSG00000114450	GNB4	-1.685678289	4.95e-73	protein coding
ENSG00000039139	DNAH5	-1.684964333	7.08e-09	protein coding
ENSG00000117143	UAP1	-1.684712108	4.1e-63	protein coding
ENSG00000204516	MICB	-1.682760272	3.6e-11	protein coding
ENSG00000100292	HMOX1	-1.682619038	8.25e-51	protein coding
ENSG00000139350	NEDD1	-1.681493719	1.12e-36	protein coding
ENSG00000227053	AC105446.1	-1.680107357	0.026924964	antisense
ENSG00000151348	EXT2	-1.679378484	2.46e-81	protein coding
ENSG00000005448	WDR54	-1.67874232	5.93e-18	protein coding
ENSG00000279528	AC115618.3	-1.678328874	0.00485822	TEC
ENSG00000119403	PHF19	-1.675893235	2.32e-40	protein coding
ENSG00000049541	RFC2	-1.675343579	1.73e-32	protein coding
ENSG00000065308	TRAM2	-1.674732912	6.23e-122	protein coding
ENSG00000166689	PLEKHA7	-1.673635025	5.34e-05	protein coding
ENSG00000169379	ARL13B	-1.672829854	1.1e-27	protein coding
ENSG00000197208	SLC22A4	-1.67205878	2.44e-12	protein coding
ENSG00000129219	PLD2	-1.667478898	1.28e-14	protein coding
ENSG00000169758	TMEM266	-1.667262768	0.041029086	protein coding
ENSG00000008300	CELSR3	-1.667165604	5.09e-22	protein coding
ENSG00000075702	WDR62	-1.666334365	2.09e-17	protein coding
ENSG00000072110	ACTN1	-1.663443954	2.35e-148	protein coding
ENSG00000162607	USP1	-1.662824676	3.93e-54	protein coding
ENSG00000177663	IL17RA	-1.662643739	8.11e-25	protein coding
ENSG00000153029	MR1	-1.662438011	4.69e-28	protein coding
ENSG00000159176	CSRP1	-1.66159479	5.91e-109	protein coding
ENSG00000110675	ELMOD1	-1.660851034	2.58e-33	protein coding
ENSG00000153930	ANKFN1	-1.659614407	0.024348216	protein coding
ENSG00000213967	ZNF726	-1.659124642	0.002321706	protein coding
ENSG00000015532	XYLT2	-1.65764971	3.18e-47	protein coding
ENSG00000169126	ARMC4	-1.657283901	0.039745327	protein coding
ENSG00000157551	KCNJ15	-1.655921915	2.88e-17	protein coding
ENSG00000087448	KLHL42	-1.655865687	1.73e-35	protein coding
ENSG00000108797	CNTNAP1	-1.655391093	2.7e-10	protein coding
ENSG00000176658	MYO1D	-1.655287555	2.12e-71	protein coding
ENSG00000154864	PIEZO2	-1.654859672	1.2e-69	protein coding
ENSG00000126215	XRCC3	-1.654128293	4.75e-15	protein coding
ENSG00000151012	SLC7A11	-1.654097385	1.38e-85	protein coding
ENSG00000213700	RPL17P50	-1.653105041	0.000375769	processed pseudogene
ENSG00000092964	DPYSL2	-1.652844771	1.54e-98	protein coding
ENSG00000083857	FAT1	-1.652062224	1.48e-139	protein coding
ENSG00000198796	ALPK2	-1.649454892	8.13e-91	protein coding
ENSG00000101945	SUV39H1	-1.648320467	5.16e-11	protein coding
ENSG00000067715	SYT1	-1.646785498	7.85e-40	protein coding
ENSG00000214353	VAC14-AS1	-1.64490003	0.025967611	antisense
ENSG00000131711	MAP1B	-1.643649325	6.19e-103	protein coding
ENSG00000125505	MBOAT7	-1.642922072	7.75e-42	protein coding
ENSG00000155363	MOV10	-1.642705433	4.54e-31	protein coding
ENSG00000126821	SGPP1	-1.642672948	1.08e-23	protein coding
ENSG00000075711	DLG1	-1.642266908	4.27e-77	protein coding
ENSG00000270956	AC009948.3	-1.641888418	0.047074201	antisense
ENSG00000111269	CREBL2	-1.641647544	1.2e-39	protein coding
ENSG00000134287	ARF3	-1.64131641	3.41e-40	protein coding
ENSG00000138675	FGF5	-1.640782835	4.04e-12	protein coding
ENSG00000152229	PSTPIP2	-1.638442011	7.97e-08	protein coding
ENSG00000236609	ZNF853	-1.637889484	4.96e-08	protein coding
ENSG00000102531	FNDC3A	-1.637453004	1.15e-76	protein coding
ENSG00000117228	GBP1	-1.634418264	1.29e-48	protein coding
ENSG00000106080	FKBP14	-1.633144388	7.81e-64	protein coding
ENSG00000106144	CASP2	-1.631645427	1.38e-16	protein coding
ENSG00000237515	SHISA9	-1.63102938	3.75e-33	protein coding
ENSG00000161791	FMNL3	-1.629133447	1.04e-34	protein coding
ENSG00000248927	AC114284.1	-1.628774623	2.43e-07	lincRNA
ENSG00000111445	RFC5	-1.627357485	1.01e-18	protein coding
ENSG00000170734	POLH	-1.627158018	3.24e-37	protein coding
ENSG00000197943	PLCG2	-1.625639424	0.000842637	protein coding
ENSG00000256663	AC112777.1	-1.625367651	0.001621725	processed pseudogene
ENSG00000178502	KLHL11	-1.623966728	1.96e-15	protein coding
ENSG00000166965	RCCD1	-1.623626469	2.35e-13	protein coding
ENSG00000108055	SMC3	-1.623534249	1.77e-58	protein coding
ENSG00000158560	DYNC1I1	-1.622819214	5.07e-11	protein coding
ENSG00000065154	OAT	-1.622323799	4.63e-81	protein coding
ENSG00000274825	AL023803.2	-1.622294434	0.029947892	lincRNA
ENSG00000119865	CNRIP1	-1.621885311	3.44e-12	protein coding
ENSG00000067798	NAV3	-1.618770795	6.31e-88	protein coding
ENSG00000132967	HMGB1P5	-1.618289538	1.14e-06	transcribed processed pseudogene
ENSG00000163083	INHBB	-1.616976958	4.75e-10	protein coding
ENSG00000161653	NAGS	-1.615890746	0.018125356	protein coding
ENSG00000084112	SSH1	-1.615269823	2.78e-81	protein coding
ENSG00000145491	ROPN1L	-1.612968292	0.038810425	protein coding
ENSG00000145860	RNF145	-1.612667275	1.8e-60	protein coding
ENSG00000049239	H6PD	-1.612304907	3.62e-60	protein coding
ENSG00000103196	CRISPLD2	-1.61001241	1.2e-10	protein coding
ENSG00000186575	NF2	-1.609820682	1.08e-114	protein coding
ENSG00000106086	PLEKHA8	-1.609600263	1.85e-36	protein coding
ENSG00000129317	PUS7L	-1.608776976	1.81e-45	protein coding
ENSG00000179051	RCC2	-1.607634507	4.55e-73	protein coding
ENSG00000118620	ZNF430	-1.60724083	5.78e-22	protein coding
ENSG00000176399	DMRTA1	-1.607225622	2.26e-11	protein coding
ENSG00000076770	MBNL3	-1.606829122	0.005553938	protein coding
ENSG00000106003	LFNG	-1.60677303	0.000520831	protein coding
ENSG00000134910	STT3A	-1.606433417	4.09e-101	protein coding
ENSG00000184584	TMEM173	-1.605709872	2.04e-37	protein coding
ENSG00000229124	VIM-AS1	-1.605460491	0.000409269	antisense
ENSG00000271936	AC012073.1	-1.605298123	0.009799199	antisense
ENSG00000175216	CKAP5	-1.60509925	7.55e-86	protein coding
ENSG00000010704	HFE	-1.604165958	6.89e-15	protein coding
ENSG00000205060	SLC35B4	-1.603739575	9.39e-45	protein coding
ENSG00000156675	RAB11FIP1	-1.599508618	1.76e-20	protein coding
ENSG00000003436	TFPI	-1.599481933	4.61e-70	protein coding
ENSG00000135749	PCNX2	-1.596579694	1.21e-08	protein coding
ENSG00000188580	NKAIN2	-1.594725465	0.000862652	protein coding
ENSG00000196526	AFAP1	-1.594247632	1.94e-83	protein coding
ENSG00000132780	NASP	-1.59400949	4.19e-41	protein coding
ENSG00000114353	GNAI2	-1.593760875	2.46e-122	protein coding
ENSG00000173432	SAA1	-1.593552043	0.000179679	protein coding
ENSG00000173905	GOLIM4	-1.593283904	1.56e-53	protein coding
ENSG00000138031	ADCY3	-1.592797686	3.3e-23	protein coding
ENSG00000134318	ROCK2	-1.59236905	4.11e-91	protein coding
ENSG00000137331	IER3	-1.592049015	5.66e-08	protein coding
ENSG00000185896	LAMP1	-1.591693242	1.78e-119	protein coding
ENSG00000104805	NUCB1	-1.591421204	3.32e-93	protein coding
ENSG00000125170	DOK4	-1.591348538	5.05e-34	protein coding
ENSG00000173706	HEG1	-1.589401493	6.16e-71	protein coding
ENSG00000168785	TSPAN5	-1.58904991	1.9e-25	protein coding
ENSG00000179218	CALR	-1.587561111	9.09e-166	protein coding
ENSG00000149428	HYOU1	-1.585726302	4.7e-94	protein coding
ENSG00000171940	ZNF217	-1.583492133	4.35e-52	protein coding
ENSG00000153404	PLEKHG4B	-1.583172174	0.007498069	protein coding
ENSG00000134901	KDELC1	-1.582455005	5.03e-20	protein coding
ENSG00000133138	TBC1D8B	-1.582320921	1.13e-19	protein coding
ENSG00000145287	PLAC8	-1.58207847	0.013120209	protein coding
ENSG00000091317	CMTM6	-1.581985457	1.6e-63	protein coding
ENSG00000171914	TLN2	-1.581709618	7.45e-37	protein coding
ENSG00000184363	PKP3	-1.581691283	0.00050534	protein coding
ENSG00000151849	CENPJ	-1.581573537	1.88e-13	protein coding
ENSG00000108854	SMURF2	-1.58151414	3.56e-86	protein coding
ENSG00000131094	C1QL1	-1.580568018	0.005923929	protein coding
ENSG00000156535	CD109	-1.579369833	2.87e-52	protein coding
ENSG00000172638	EFEMP2	-1.579204269	1.11e-114	protein coding
ENSG00000223459	TCAF1P1	-1.578540612	1.19e-11	unprocessed pseudogene
ENSG00000148908	RGS10	-1.578228095	3.02e-06	protein coding
ENSG00000168016	TRANK1	-1.57719056	4.8e-16	protein coding
ENSG00000144792	ZNF660	-1.577154215	2.57e-09	protein coding
ENSG00000183840	GPR39	-1.576486287	1.95e-05	protein coding
ENSG00000174332	GLIS1	-1.576220837	6.82e-05	protein coding
ENSG00000164032	H2AFZ	-1.576214434	5.26e-93	protein coding
ENSG00000177283	FZD8	-1.576048768	2.58e-16	protein coding
ENSG00000241634	AC069499.1	-1.576045855	0.046579916	processed pseudogene
ENSG00000038210	PI4K2B	-1.574864916	8.4e-16	protein coding
ENSG00000138119	MYOF	-1.573921855	1.62e-101	protein coding
ENSG00000100106	TRIOBP	-1.573435082	5.29e-62	protein coding
ENSG00000204592	HLA-E	-1.57204698	1.97e-82	protein coding
ENSG00000031081	ARHGAP31	-1.570709875	9.72e-48	protein coding
ENSG00000213846	AC098614.1	-1.57055141	6.55e-06	transcribed processed pseudogene
ENSG00000164574	GALNT10	-1.570449886	1.02e-77	protein coding
ENSG00000082458	DLG3	-1.569827456	3.23e-08	protein coding
ENSG00000054654	SYNE2	-1.569346946	2.79e-26	protein coding
ENSG00000254300	LINC01111	-1.565440942	0.002775325	lincRNA
ENSG00000169604	ANTXR1	-1.564236827	1.14e-133	protein coding
ENSG00000196569	LAMA2	-1.564104379	3.39e-94	protein coding
ENSG00000118257	NRP2	-1.563460176	2.7e-22	protein coding
ENSG00000206560	ANKRD28	-1.561946554	4.63e-99	protein coding
ENSG00000109814	UGDH	-1.561290408	1.35e-49	protein coding
ENSG00000187676	B3GLCT	-1.560551094	1.52e-17	protein coding
ENSG00000183688	RFLNB	-1.559661094	1.91e-61	protein coding
ENSG00000181544	FANCB	-1.559499751	6.23e-08	protein coding
ENSG00000110917	MLEC	-1.559101665	7.14e-100	protein coding
ENSG00000115419	GLS	-1.558582769	2.04e-126	protein coding
ENSG00000099139	PCSK5	-1.558337763	9.84e-12	protein coding
ENSG00000160062	ZBTB8A	-1.558246194	1.44e-08	protein coding
ENSG00000138685	FGF2	-1.557553892	1.85e-50	protein coding
ENSG00000186767	SPIN4	-1.557079389	3.4e-14	protein coding
ENSG00000160710	ADAR	-1.556783882	8.69e-90	protein coding
ENSG00000185070	FLRT2	-1.555600765	3.5e-51	protein coding
ENSG00000198598	MMP17	-1.555456295	3.66e-17	protein coding
ENSG00000205581	HMGN1	-1.553290564	1.39e-92	protein coding
ENSG00000235711	ANKRD34C	-1.552365605	0.045053752	protein coding
ENSG00000089472	HEPH	-1.551509958	1.21e-37	protein coding
ENSG00000124212	PTGIS	-1.549221616	5.36e-09	protein coding
ENSG00000224578	HNRNPA1P48	-1.546608567	0.000190957	protein coding
ENSG00000122694	GLIPR2	-1.546287264	1.03e-50	protein coding
ENSG00000163975	MELTF	-1.546105167	0.00029281	protein coding
ENSG00000151503	NCAPD3	-1.545152462	4.59e-34	protein coding
ENSG00000143515	ATP8B2	-1.543737691	3e-68	protein coding
ENSG00000095539	SEMA4G	-1.542506288	0.030178122	protein coding
ENSG00000139624	CERS5	-1.541178546	1.81e-26	protein coding
ENSG00000165501	LRR1	-1.54097307	9.45e-17	protein coding
ENSG00000241935	HOGA1	-1.540245371	0.023136609	protein coding
ENSG00000113194	FAF2	-1.537635373	4.71e-49	protein coding
ENSG00000134955	SLC37A2	-1.537304791	6.3e-05	protein coding
ENSG00000132470	ITGB4	-1.536559147	0.002826237	protein coding
ENSG00000149115	TNKS1BP1	-1.536045008	4.51e-82	protein coding
ENSG00000116701	NCF2	-1.535296224	4.28e-05	protein coding
ENSG00000140553	UNC45A	-1.534772215	1.06e-45	protein coding
ENSG00000047230	CTPS2	-1.534214945	1.66e-15	protein coding
ENSG00000166997	CNPY4	-1.533213437	7.63e-30	protein coding
ENSG00000076067	RBMS2	-1.532469668	5.83e-34	protein coding
ENSG00000186854	TRABD2A	-1.532143693	0.013937416	protein coding
ENSG00000125885	MCM8	-1.529237483	2.34e-29	protein coding
ENSG00000124120	TTPAL	-1.527802829	1.97e-31	protein coding
ENSG00000179841	AKAP5	-1.525399708	0.000711479	protein coding
ENSG00000084652	TXLNA	-1.525059161	6.66e-69	protein coding
ENSG00000108582	CPD	-1.525053769	7.04e-87	protein coding
ENSG00000143641	GALNT2	-1.525043005	2.26e-98	protein coding
ENSG00000173456	RNF26	-1.524693339	9.67e-19	protein coding
ENSG00000267886	AC074135.1	-1.524659433	0.011243021	lincRNA
ENSG00000260944	FOXC2-AS1	-1.524582937	0.035040712	antisense
ENSG00000171388	APLN	-1.524440795	3.3e-20	protein coding
ENSG00000100626	GALNT16	-1.524221738	7.4e-25	protein coding
ENSG00000180875	GREM2	-1.523690406	0.0306449	protein coding
ENSG00000127863	TNFRSF19	-1.523309495	7.86e-36	protein coding
ENSG00000133216	EPHB2	-1.522176961	2.26e-41	protein coding
ENSG00000172175	MALT1	-1.521465898	2.14e-41	protein coding
ENSG00000178773	CPNE7	-1.521149794	5.93e-13	protein coding
ENSG00000179542	SLITRK4	-1.520080437	1.98e-16	protein coding
ENSG00000225830	ERCC6	-1.519829793	8.32e-39	protein coding
ENSG00000176853	FAM91A1	-1.519772474	3.43e-45	protein coding
ENSG00000198142	SOWAHC	-1.519181274	5.99e-14	protein coding
ENSG00000248458	AL139147.1	-1.518833712	0.02963948	antisense
ENSG00000111602	TIMELESS	-1.518349883	2.26e-30	protein coding
ENSG00000119541	VPS4B	-1.517606903	3.95e-43	protein coding
ENSG00000159363	ATP13A2	-1.517559071	9.74e-64	protein coding
ENSG00000133739	LRRCC1	-1.51674054	4.45e-11	protein coding
ENSG00000213977	TAX1BP3	-1.516721572	2.59e-07	protein coding
ENSG00000011028	MRC2	-1.516654114	4.26e-124	protein coding
ENSG00000105486	LIG1	-1.512803495	4.06e-23	protein coding
ENSG00000093000	NUP50	-1.512256377	7.36e-41	protein coding
ENSG00000118898	PPL	-1.511966876	1.91e-17	protein coding
ENSG00000128595	CALU	-1.511379623	4.27e-158	protein coding
ENSG00000108175	ZMIZ1	-1.511173389	3.05e-30	protein coding
ENSG00000137713	PPP2R1B	-1.510360701	3.59e-31	protein coding
ENSG00000110756	HPS5	-1.508537941	8.35e-61	protein coding
ENSG00000143537	ADAM15	-1.508251085	3.95e-45	protein coding
ENSG00000100580	TMED8	-1.50748413	3.24e-25	protein coding
ENSG00000138758	SEPT11	-1.506021137	1.43e-121	protein coding
ENSG00000096433	ITPR3	-1.504867346	5.65e-78	protein coding
ENSG00000111786	SRSF9	-1.504520288	2.83e-53	protein coding
ENSG00000136231	IGF2BP3	-1.503794457	1.94e-47	protein coding
ENSG00000197747	S100A10	-1.502632359	1.29e-60	protein coding
ENSG00000123975	CKS2	-1.502273942	2.83e-34	protein coding
ENSG00000135636	DYSF	-1.502265803	1.35e-110	protein coding
ENSG00000069974	RAB27A	-1.501737029	2.89e-06	protein coding
ENSG00000196586	MYO6	-1.500627812	2.39e-22	protein coding
ENSG00000167202	TBC1D2B	-1.499246056	1.87e-11	protein coding
ENSG00000154319	FAM167A	-1.498303564	0.009449435	protein coding
ENSG00000127955	GNAI1	-1.49810976	1.72e-35	protein coding
ENSG00000165124	SVEP1	-1.497863221	3.55e-09	protein coding
ENSG00000261051	AC107021.2	-1.497668872	0.033373759	sense overlapping
ENSG00000188229	TUBB4B	-1.497255715	3.93e-111	protein coding
ENSG00000090863	GLG1	-1.497205662	2.79e-83	protein coding
ENSG00000162783	IER5	-1.496838158	2.06e-45	protein coding
ENSG00000172296	SPTLC3	-1.496584083	1.66e-15	protein coding
ENSG00000132646	PCNA	-1.496331239	5.97e-69	protein coding
ENSG00000099783	HNRNPM	-1.496194671	4.41e-59	protein coding
ENSG00000077097	TOP2B	-1.495232213	2.18e-79	protein coding
ENSG00000101109	STK4	-1.495211763	2.8e-30	protein coding
ENSG00000135486	HNRNPA1	-1.494964883	7.47e-92	protein coding
ENSG00000004700	RECQL	-1.493173574	3.27e-55	protein coding
ENSG00000270055	AC127502.2	-1.492812354	0.001961218	sense intronic
ENSG00000120318	ARAP3	-1.492751557	0.002258328	protein coding
ENSG00000101577	LPIN2	-1.492733584	5.2e-46	protein coding
ENSG00000142669	SH3BGRL3	-1.49242783	2.31e-68	protein coding
ENSG00000073712	FERMT2	-1.490487206	6.84e-104	protein coding
ENSG00000182220	ATP6AP2	-1.489898997	1.71e-71	protein coding
ENSG00000144152	FBLN7	-1.489599812	1.74e-12	protein coding
ENSG00000261189	AL031058.1	-1.489328253	0.000313498	antisense
ENSG00000163362	INAVA	-1.488909405	0.036852247	protein coding
ENSG00000253910	PCDHGB2	-1.488884307	9.87e-09	protein coding
ENSG00000014138	POLA2	-1.488865083	2.87e-25	protein coding
ENSG00000082438	COBLL1	-1.488727396	1.88e-20	protein coding
ENSG00000164733	CTSB	-1.488583985	5.91e-107	protein coding
ENSG00000172380	GNG12	-1.486265542	8.95e-84	protein coding
ENSG00000171649	ZIK1	-1.485866152	1.44e-08	protein coding
ENSG00000136770	DNAJC1	-1.485550345	1.46e-18	protein coding
ENSG00000047932	GOPC	-1.481902112	1.49e-80	protein coding
ENSG00000173852	DPY19L1	-1.481392775	4.69e-56	protein coding
ENSG00000163932	PRKCD	-1.480283574	2.44e-10	protein coding
ENSG00000130816	DNMT1	-1.479819189	1.34e-53	protein coding
ENSG00000114268	PFKFB4	-1.479644625	1.53e-22	protein coding
ENSG00000151229	SLC2A13	-1.479514216	1.92e-11	protein coding
ENSG00000124795	DEK	-1.478767694	1.11e-99	protein coding
ENSG00000104356	POP1	-1.47868351	7.62e-12	protein coding
ENSG00000140950	MEAK7	-1.47765426	3.71e-22	protein coding
ENSG00000130175	PRKCSH	-1.477076553	1.38e-79	protein coding
ENSG00000167034	NKX3-1	-1.476428641	1.54e-12	protein coding
ENSG00000135506	OS9	-1.476166547	2.19e-93	protein coding
ENSG00000232692	AP001596.1	-1.475830804	0.032989602	antisense
ENSG00000182704	TSKU	-1.475363443	2.2e-13	protein coding
ENSG00000167130	DOLPP1	-1.474959891	6.93e-14	protein coding
ENSG00000164112	TMEM155	-1.474513616	0.036990098	protein coding
ENSG00000177469	CAVIN1	-1.473419864	6.64e-134	protein coding
ENSG00000090054	SPTLC1	-1.472612277	8.03e-44	protein coding
ENSG00000116005	PCYOX1	-1.472150655	1.02e-66	protein coding
ENSG00000167645	YIF1B	-1.472026212	5.3e-43	protein coding
ENSG00000237819	AC002454.1	-1.47139092	2.49e-05	antisense
ENSG00000152291	TGOLN2	-1.471144995	3.82e-67	protein coding
ENSG00000136982	DSCC1	-1.470639325	6.47e-09	protein coding
ENSG00000119523	ALG2	-1.470535322	9.97e-27	protein coding
ENSG00000169871	TRIM56	-1.469844277	4e-38	protein coding
ENSG00000167461	RAB8A	-1.468389997	3.3e-45	protein coding
ENSG00000181588	MEX3D	-1.467795653	1.73e-41	protein coding
ENSG00000170779	CDCA4	-1.46761358	1.3e-29	protein coding
ENSG00000160957	RECQL4	-1.467248315	1.93e-16	protein coding
ENSG00000134072	CAMK1	-1.466875743	1.92e-11	protein coding
ENSG00000123416	TUBA1B	-1.466436175	1.16e-117	protein coding
ENSG00000157617	C2CD2	-1.466239991	3.22e-23	protein coding
ENSG00000259953	AL138756.1	-1.466122032	0.042722338	sense overlapping
ENSG00000154654	NCAM2	-1.465713323	0.014932544	protein coding
ENSG00000177084	POLE	-1.464352947	5.68e-28	protein coding
ENSG00000102802	MEDAG	-1.462980455	1.42e-15	protein coding
ENSG00000145012	LPP	-1.462166937	2.46e-53	protein coding
ENSG00000105290	APLP1	-1.46097431	3.9e-22	protein coding
ENSG00000106397	PLOD3	-1.46083943	1.76e-65	protein coding
ENSG00000151233	GXYLT1	-1.4604507	5.67e-16	protein coding
ENSG00000158290	CUL4B	-1.458492731	5.24e-51	protein coding
ENSG00000163171	CDC42EP3	-1.458488405	2.62e-131	protein coding
ENSG00000198363	ASPH	-1.458316769	4.96e-97	protein coding
ENSG00000198056	PRIM1	-1.457879682	1.88e-08	protein coding
ENSG00000131778	CHD1L	-1.457614732	6.78e-27	protein coding
ENSG00000147526	TACC1	-1.457127111	6.7e-85	protein coding
ENSG00000187688	TRPV2	-1.456914185	5.02e-16	protein coding
ENSG00000179715	PCED1B	-1.45667503	5.22e-05	protein coding
ENSG00000164403	SHROOM1	-1.456502084	5.45e-07	protein coding
ENSG00000109685	NSD2	-1.455601665	5.31e-64	protein coding
ENSG00000163521	GLB1L	-1.455464231	7.25e-07	protein coding
ENSG00000163933	RFT1	-1.454638767	4.43e-14	protein coding
ENSG00000162630	B3GALT2	-1.454270578	1.09e-08	protein coding
ENSG00000163683	SMIM14	-1.451863764	1.3e-32	protein coding
ENSG00000143933	CALM2	-1.450889602	1.73e-118	protein coding
ENSG00000085117	CD82	-1.450656306	1.02e-89	protein coding
ENSG00000102265	TIMP1	-1.450490654	1.84e-75	protein coding
ENSG00000021826	CPS1	-1.44981778	1.41e-24	protein coding
ENSG00000153989	NUS1	-1.449700777	5.39e-25	protein coding
ENSG00000012983	MAP4K5	-1.448442458	3.9e-56	protein coding
ENSG00000164849	GPR146	-1.448427863	2.61e-05	protein coding
ENSG00000180398	MCFD2	-1.448425788	3.05e-81	protein coding
ENSG00000177707	NECTIN3	-1.448408532	3.35e-53	protein coding
ENSG00000092201	SUPT16H	-1.447298675	3.45e-66	protein coding
ENSG00000182095	TNRC18	-1.44547627	4.84e-66	protein coding
ENSG00000157637	SLC38A10	-1.445287121	1.14e-55	protein coding
ENSG00000184384	MAML2	-1.443071629	6.1e-21	protein coding
ENSG00000163431	LMOD1	-1.441680117	8.31e-09	protein coding
ENSG00000166224	SGPL1	-1.441568177	1.28e-50	protein coding
ENSG00000174564	IL20RB	-1.441529184	0.001822665	protein coding
ENSG00000198730	CTR9	-1.441208364	1.08e-37	protein coding
ENSG00000228716	DHFR	-1.440687228	1.37e-32	protein coding
ENSG00000110047	EHD1	-1.44026033	2.75e-59	protein coding
ENSG00000102218	RP2	-1.439410408	5.12e-20	protein coding
ENSG00000157613	CREB3L1	-1.43925248	1.64e-31	protein coding
ENSG00000183775	KCTD16	-1.438825722	3.04e-05	protein coding
ENSG00000110395	CBL	-1.438753871	4.49e-23	protein coding
ENSG00000179604	CDC42EP4	-1.438639236	5e-10	protein coding
ENSG00000153187	HNRNPU	-1.437700405	2.7e-92	protein coding
ENSG00000188766	SPRED3	-1.436858442	0.000336813	protein coding
ENSG00000138071	ACTR2	-1.43673555	1.21e-83	protein coding
ENSG00000102024	PLS3	-1.436457399	2.59e-70	protein coding
ENSG00000074621	SLC24A1	-1.436045498	5.41e-11	protein coding
ENSG00000273542	HIST1H4K	-1.434511628	0.004539131	protein coding
ENSG00000172469	MANEA	-1.433674589	5.34e-21	protein coding
ENSG00000187266	EPOR	-1.433370163	1.02e-05	protein coding
ENSG00000162704	ARPC5	-1.431927962	2.21e-68	protein coding
ENSG00000138801	PAPSS1	-1.431911612	1.71e-51	protein coding
ENSG00000184232	OAF	-1.431877697	0.000246556	protein coding
ENSG00000165609	NUDT5	-1.430977617	1.79e-34	protein coding
ENSG00000101310	SEC23B	-1.430728981	7.37e-36	protein coding
ENSG00000155903	RASA2	-1.430195709	2.11e-16	protein coding
ENSG00000095383	TBC1D2	-1.429574288	2.26e-40	protein coding
ENSG00000151208	DLG5	-1.429257743	1.52e-52	protein coding
ENSG00000132000	PODNL1	-1.428676666	4.08e-08	protein coding
ENSG00000075539	FRYL	-1.42849253	1.21e-44	protein coding
ENSG00000141424	SLC39A6	-1.428483047	3.18e-76	protein coding
ENSG00000214189	ZNF788P	-1.428420576	1.51e-06	transcribed unprocessed pseudogene
ENSG00000240184	PCDHGC3	-1.427541708	6.54e-31	protein coding
ENSG00000104205	SGK3	-1.427062645	0.000616256	protein coding
ENSG00000235162	C12orf75	-1.427028193	2.38e-30	protein coding
ENSG00000001460	STPG1	-1.425991	0.000280686	protein coding
ENSG00000225614	ZNF469	-1.425589417	4.96e-17	protein coding
ENSG00000162105	SHANK2	-1.425491255	1.66e-19	protein coding
ENSG00000071537	SEL1L	-1.425474711	1.32e-72	protein coding
ENSG00000161638	ITGA5	-1.425414154	2.5e-97	protein coding
ENSG00000177570	SAMD12	-1.425235917	2.18e-12	protein coding
ENSG00000029364	SLC39A9	-1.425074726	7.58e-62	protein coding
ENSG00000169180	XPO6	-1.424712852	3.21e-60	protein coding
ENSG00000270062	AL606834.2	-1.424388813	0.044096211	sense intronic
ENSG00000114331	ACAP2	-1.423663397	2.69e-44	protein coding
ENSG00000149591	TAGLN	-1.422710621	1.5e-97	protein coding
ENSG00000172071	EIF2AK3	-1.422107773	1.07e-18	protein coding
ENSG00000124733	MEA1	-1.421922417	1.99e-44	protein coding
ENSG00000143322	ABL2	-1.421305083	1.31e-55	protein coding
ENSG00000107731	UNC5B	-1.419622524	0.000201323	protein coding
ENSG00000122691	TWIST1	-1.418110704	2.59e-22	protein coding
ENSG00000233452	STXBP5-AS1	-1.417353213	0.008839738	antisense
ENSG00000129474	AJUBA	-1.416220707	5.57e-78	protein coding
ENSG00000138604	GLCE	-1.415552412	3.49e-23	protein coding
ENSG00000152223	EPG5	-1.414130068	6.84e-63	protein coding
ENSG00000156876	SASS6	-1.414071494	1.47e-06	protein coding
ENSG00000104368	PLAT	-1.413892121	9.12e-38	protein coding
ENSG00000080819	CPOX	-1.413291512	2.58e-18	protein coding
ENSG00000165449	SLC16A9	-1.412354634	0.010382703	protein coding
ENSG00000132718	SYT11	-1.41173641	2.25e-29	protein coding
ENSG00000077147	TM9SF3	-1.41039861	5.68e-92	protein coding
ENSG00000233966	UBE2SP1	-1.410361301	0.003425601	processed pseudogene
ENSG00000137502	RAB30	-1.409733871	7.41e-31	protein coding
ENSG00000143815	LBR	-1.409497692	5.26e-26	protein coding
ENSG00000163558	PRKCI	-1.409368225	1.94e-46	protein coding
ENSG00000144648	ACKR2	-1.409043094	0.040725321	protein coding
ENSG00000196950	SLC39A10	-1.408672512	7.57e-44	protein coding
ENSG00000141380	SS18	-1.408135565	1.07e-57	protein coding
ENSG00000169282	KCNAB1	-1.408094295	7.6e-06	protein coding
ENSG00000267102	AC060766.1	-1.407360754	0.000441827	transcribed processed pseudogene
ENSG00000229647	MYOSLID	-1.40708719	0.004276781	lincRNA
ENSG00000105255	FSD1	-1.407010962	0.000931794	protein coding
ENSG00000174442	ZWILCH	-1.406702408	1.04e-26	protein coding
ENSG00000152894	PTPRK	-1.406049892	3.16e-68	protein coding
ENSG00000145375	SPATA5	-1.405365493	1.91e-22	protein coding
ENSG00000176595	KBTBD11	-1.405023752	1.42e-09	protein coding
ENSG00000143079	CTTNBP2NL	-1.404762697	1.13e-30	protein coding
ENSG00000196110	ZNF699	-1.404357783	2.9e-23	protein coding
ENSG00000103942	HOMER2	-1.403625575	2.88e-25	protein coding
ENSG00000196172	ZNF681	-1.403059961	4.05e-05	protein coding
ENSG00000110042	DTX4	-1.400165564	5.46e-35	protein coding
ENSG00000134333	LDHA	-1.40002988	8.81e-96	protein coding
ENSG00000206053	JPT2	-1.39893943	3.2e-41	protein coding
ENSG00000094916	CBX5	-1.398532837	1.12e-84	protein coding
ENSG00000279369	AC046185.3	-1.397346771	0.008605752	TEC
ENSG00000168404	MLKL	-1.396242705	0.005854277	protein coding
ENSG00000185624	P4HB	-1.396231938	5.78e-113	protein coding
ENSG00000100968	NFATC4	-1.395299276	6.93e-18	protein coding
ENSG00000106367	AP1S1	-1.393866585	3.55e-39	protein coding
ENSG00000260578	AC110597.1	-1.393394051	0.000175342	lincRNA
ENSG00000258457	AL132780.2	-1.392754227	0.006172913	antisense
ENSG00000174939	ASPHD1	-1.39240256	0.003502168	protein coding
ENSG00000165617	DACT1	-1.392178563	7.75e-31	protein coding
ENSG00000213390	ARHGAP19	-1.391001016	6.8e-09	protein coding
ENSG00000089057	SLC23A2	-1.390130188	1.44e-24	protein coding
ENSG00000148926	ADM	-1.389194902	1.92e-29	protein coding
ENSG00000136518	ACTL6A	-1.388051525	7.77e-30	protein coding
ENSG00000198934	MAGEE1	-1.387203995	1.1e-05	protein coding
ENSG00000142694	EVA1B	-1.387150606	1.54e-14	protein coding
ENSG00000163659	TIPARP	-1.387053528	4.35e-60	protein coding
ENSG00000172123	SLFN12	-1.386814388	1.55e-18	protein coding
ENSG00000065357	DGKA	-1.386622593	3.48e-20	protein coding
ENSG00000165046	LETM2	-1.386474063	0.000122251	protein coding
ENSG00000134285	FKBP11	-1.385130989	5.62e-09	protein coding
ENSG00000109756	RAPGEF2	-1.384443918	3.22e-31	protein coding
ENSG00000119401	TRIM32	-1.383345093	5.78e-22	protein coding
ENSG00000263731	AC145207.5	-1.382751894	2.78e-10	lincRNA
ENSG00000198420	TCAF1	-1.382517981	8.36e-61	protein coding
ENSG00000138821	SLC39A8	-1.380445538	4.62e-13	protein coding
ENSG00000214110	LDHAP4	-1.380362405	7.21e-06	processed pseudogene
ENSG00000150457	LATS2	-1.380286343	1.89e-56	protein coding
ENSG00000184226	PCDH9	-1.379834237	1.02e-56	protein coding
ENSG00000097007	ABL1	-1.378718261	1.26e-73	protein coding
ENSG00000090612	ZNF268	-1.378677354	1.22e-24	protein coding
ENSG00000150961	SEC24D	-1.378522123	2.94e-59	protein coding
ENSG00000128872	TMOD2	-1.377815729	3.47e-08	protein coding
ENSG00000256043	CTSO	-1.377511366	1.32e-19	protein coding
ENSG00000054793	ATP9A	-1.3772802	1.28e-23	protein coding
ENSG00000162430	SELENON	-1.377268742	1.02e-22	protein coding
ENSG00000157827	FMNL2	-1.377263454	6.28e-19	protein coding
ENSG00000150594	ADRA2A	-1.376478841	0.014932544	protein coding
ENSG00000100003	SEC14L2	-1.37566875	5.63e-10	protein coding
ENSG00000168393	DTYMK	-1.374528609	1.01e-33	protein coding
ENSG00000176393	RNPEP	-1.374261255	5.56e-24	protein coding
ENSG00000058262	SEC61A1	-1.373997823	2.18e-101	protein coding
ENSG00000065135	GNAI3	-1.373633545	5.6e-56	protein coding
ENSG00000175183	CSRP2	-1.372896699	1.02e-57	protein coding
ENSG00000014914	MTMR11	-1.372304394	6.3e-07	protein coding
ENSG00000164171	ITGA2	-1.371990812	0.0258269	protein coding
ENSG00000144488	ESPNL	-1.370597141	0.000303647	protein coding
ENSG00000120647	CCDC77	-1.37048468	1.67e-10	protein coding
ENSG00000155366	RHOC	-1.369361829	6.71e-59	protein coding
ENSG00000154767	XPC	-1.366474687	1.69e-28	protein coding
ENSG00000204248	COL11A2	-1.365504385	0.000500742	protein coding
ENSG00000107854	TNKS2	-1.365225367	1.14e-43	protein coding
ENSG00000128245	YWHAH	-1.364681756	8.47e-62	protein coding
ENSG00000139263	LRIG3	-1.364517002	9.69e-16	protein coding
ENSG00000136295	TTYH3	-1.36432057	2.46e-45	protein coding
ENSG00000167693	NXN	-1.364235055	1.82e-24	protein coding
ENSG00000172270	BSG	-1.363955334	1.99e-86	protein coding
ENSG00000180776	ZDHHC20	-1.363687049	7.45e-53	protein coding
ENSG00000139304	PTPRQ	-1.363599446	3.4e-07	protein coding
ENSG00000152256	PDK1	-1.36263049	8.16e-40	protein coding
ENSG00000170037	CNTROB	-1.362591365	2.63e-22	protein coding
ENSG00000187231	SESTD1	-1.362048241	4.14e-19	protein coding
ENSG00000118985	ELL2	-1.361861304	2.24e-54	protein coding
ENSG00000213694	S1PR3	-1.361256362	0.003465673	protein coding
ENSG00000185950	IRS2	-1.361105289	1.15e-24	protein coding
ENSG00000166450	PRTG	-1.360343238	0.000173231	protein coding
ENSG00000151422	FER	-1.360226227	4.02e-42	protein coding
ENSG00000100889	PCK2	-1.359670851	2.26e-12	protein coding
ENSG00000101346	POFUT1	-1.359304431	8.76e-57	protein coding
ENSG00000127990	SGCE	-1.358392599	1.68e-35	protein coding
ENSG00000131504	DIAPH1	-1.358217386	4.75e-23	protein coding
ENSG00000203497	PDCD4-AS1	-1.355965275	0.0012295	antisense
ENSG00000164040	PGRMC2	-1.355166068	4.07e-32	protein coding
ENSG00000164924	YWHAZ	-1.355015905	4.61e-93	protein coding
ENSG00000147202	DIAPH2	-1.354943744	3.07e-11	protein coding
ENSG00000111581	NUP107	-1.354777273	4.54e-31	protein coding
ENSG00000182985	CADM1	-1.35430108	0.005273536	protein coding
ENSG00000102144	PGK1	-1.354171822	2.29e-126	protein coding
ENSG00000137563	GGH	-1.354131589	1.46e-32	protein coding
ENSG00000069275	NUCKS1	-1.353941987	1.88e-93	protein coding
ENSG00000115355	CCDC88A	-1.352476903	1.17e-49	protein coding
ENSG00000139218	SCAF11	-1.352204188	7.35e-66	protein coding
ENSG00000166272	WBP1L	-1.352139192	4.87e-43	protein coding
ENSG00000122218	COPA	-1.351770147	2.06e-86	protein coding
ENSG00000085719	CPNE3	-1.351576798	1.33e-53	protein coding
ENSG00000116704	SLC35D1	-1.35115609	6.3e-25	protein coding
ENSG00000143157	POGK	-1.350790048	6.51e-29	protein coding
ENSG00000084444	FAM234B	-1.350769154	3.46e-08	protein coding
ENSG00000021776	AQR	-1.350039108	1.45e-41	protein coding
ENSG00000138378	STAT4	-1.350033978	0.009507576	protein coding
ENSG00000183671	GPR1	-1.349681962	3.86e-15	protein coding
ENSG00000038382	TRIO	-1.349664543	3.99e-91	protein coding
ENSG00000280798	LINC00294	-1.34949154	1.67e-09	lincRNA
ENSG00000168778	TCTN2	-1.349024492	1.08e-11	protein coding
ENSG00000092096	SLC22A17	-1.349000905	6.28e-08	protein coding
ENSG00000136830	FAM129B	-1.348555076	6e-95	protein coding
ENSG00000176624	MEX3C	-1.348539501	3.54e-39	protein coding
ENSG00000172379	ARNT2	-1.348468421	1.72e-57	protein coding
ENSG00000086827	ZW10	-1.347998597	2.79e-23	protein coding
ENSG00000102312	PORCN	-1.346077629	2.72e-33	protein coding
ENSG00000012963	UBR7	-1.34538568	2.16e-26	protein coding
ENSG00000104635	SLC39A14	-1.344684459	8.94e-51	protein coding
ENSG00000095139	ARCN1	-1.344491633	1.02e-63	protein coding
ENSG00000148841	ITPRIP	-1.342838642	6.85e-12	protein coding
ENSG00000164308	ERAP2	-1.341677891	1.32e-21	protein coding
ENSG00000168297	PXK	-1.33932087	1.4e-26	protein coding
ENSG00000188153	COL4A5	-1.337172156	3.83e-53	protein coding
ENSG00000008086	CDKL5	-1.336870996	3.24e-11	protein coding
ENSG00000122729	ACO1	-1.336439089	1.57e-48	protein coding
ENSG00000103642	LACTB	-1.33552029	1.21e-24	protein coding
ENSG00000134138	MEIS2	-1.334545735	1.27e-08	protein coding
ENSG00000261662	AL359752.1	-1.334488571	0.042811739	sense overlapping
ENSG00000164307	ERAP1	-1.334227352	2.66e-32	protein coding
ENSG00000117242	PINK1-AS	-1.333928181	5.8e-08	antisense
ENSG00000160014	CALM3	-1.333402637	8.01e-53	protein coding
ENSG00000100320	RBFOX2	-1.333216094	5.81e-76	protein coding
ENSG00000180198	RCC1	-1.333048105	6.28e-26	protein coding
ENSG00000171451	DSEL	-1.332676128	2.99e-75	protein coding
ENSG00000152818	UTRN	-1.332549787	6.19e-64	protein coding
ENSG00000246273	SBF2-AS1	-1.332525129	2.15e-23	antisense
ENSG00000164649	CDCA7L	-1.332030606	3.57e-22	protein coding
ENSG00000142002	DPP9	-1.331026086	3.04e-47	protein coding
ENSG00000142156	COL6A1	-1.329961719	1.18e-94	protein coding
ENSG00000276649	AL117335.1	-1.329924667	0.044304557	antisense
ENSG00000116273	PHF13	-1.329164496	5.72e-14	protein coding
ENSG00000251350	LINC02475	-1.327154418	0.044773993	lincRNA
ENSG00000197948	FCHSD1	-1.327052113	0.002278278	protein coding
ENSG00000279519	AC007382.1	-1.32678503	0.012076238	TEC
ENSG00000197555	SIPA1L1	-1.3264911	5.85e-29	protein coding
ENSG00000251322	SHANK3	-1.32648747	0.009801389	protein coding
ENSG00000160211	G6PD	-1.326231694	2.03e-40	protein coding
ENSG00000159322	ADPGK	-1.32551476	1.59e-28	protein coding
ENSG00000249115	HAUS5	-1.325510465	1.02e-09	protein coding
ENSG00000071242	RPS6KA2	-1.32480499	2.7e-22	protein coding
ENSG00000141577	CEP131	-1.324616104	5.37e-11	protein coding
ENSG00000214753	HNRNPUL2	-1.324455163	1.15e-11	protein coding
ENSG00000008256	CYTH3	-1.324418549	1.16e-56	protein coding
ENSG00000080200	CRYBG3	-1.324266576	3.95e-28	protein coding
ENSG00000132849	PATJ	-1.324034854	8.63e-08	protein coding
ENSG00000146833	TRIM4	-1.322455953	9.04e-28	protein coding
ENSG00000169594	BNC1	-1.322444511	1.31e-09	protein coding
ENSG00000085733	CTTN	-1.32223073	3.52e-75	protein coding
ENSG00000120820	GLT8D2	-1.322059665	7.48e-19	protein coding
ENSG00000163918	RFC4	-1.320757787	5.16e-12	protein coding
ENSG00000132334	PTPRE	-1.320632109	1.5e-08	protein coding
ENSG00000162733	DDR2	-1.320472458	2.57e-48	protein coding
ENSG00000102317	RBM3	-1.320012804	1.66e-54	protein coding
ENSG00000099331	MYO9B	-1.320011316	5.84e-43	protein coding
ENSG00000101474	APMAP	-1.319434149	2.16e-46	protein coding
ENSG00000112619	PRPH2	-1.318971995	3.33e-05	protein coding
ENSG00000105281	SLC1A5	-1.317067823	1.23e-31	protein coding
ENSG00000074695	LMAN1	-1.316731121	2.59e-70	protein coding
ENSG00000143545	RAB13	-1.31659615	1.71e-27	protein coding
ENSG00000198825	INPP5F	-1.315293169	7.61e-31	protein coding
ENSG00000112312	GMNN	-1.312930305	1.34e-14	protein coding
ENSG00000253837	AC090197.1	-1.312250238	0.000217082	processed transcript
ENSG00000203805	PLPP4	-1.308832974	0.036022476	protein coding
ENSG00000171385	KCND3	-1.3079285	0.046620493	protein coding
ENSG00000074842	MYDGF	-1.307473136	3.37e-39	protein coding
ENSG00000136732	GYPC	-1.306969091	3.03e-14	protein coding
ENSG00000148248	SURF4	-1.306849202	4.24e-85	protein coding
ENSG00000189143	CLDN4	-1.306556772	0.044661949	protein coding
ENSG00000076928	ARHGEF1	-1.306382629	6.67e-26	protein coding
ENSG00000117139	KDM5B	-1.306359872	1.06e-55	protein coding
ENSG00000160789	LMNA	-1.305513175	3.85e-102	protein coding
ENSG00000247596	TWF2	-1.305424207	2.52e-14	protein coding
ENSG00000136630	HLX	-1.305227446	7.99e-07	protein coding
ENSG00000184785	SMIM10	-1.304842186	4.37e-07	protein coding
ENSG00000110274	CEP164	-1.304559628	4.14e-21	protein coding
ENSG00000168743	NPNT	-1.30385997	2.35e-18	protein coding
ENSG00000099364	FBXL19	-1.303835985	1.07e-17	protein coding
ENSG00000104067	TJP1	-1.303548616	4.21e-53	protein coding
ENSG00000101384	JAG1	-1.302882219	6.65e-23	protein coding
ENSG00000189410	SH2D5	-1.302822847	0.003039725	protein coding
ENSG00000108106	UBE2S	-1.302636402	3.23e-40	protein coding
ENSG00000220848	RPS18P9	-1.302574418	0.021912843	transcribed processed pseudogene
ENSG00000108829	LRRC59	-1.302488567	2.5e-67	protein coding
ENSG00000213626	LBH	-1.302405002	2.06e-52	protein coding
ENSG00000101596	SMCHD1	-1.301853275	5.77e-44	protein coding
ENSG00000196739	COL27A1	-1.301733885	6.45e-09	protein coding
ENSG00000132436	FIGNL1	-1.301446464	3.26e-18	protein coding
ENSG00000134369	NAV1	-1.301011815	8.41e-38	protein coding
ENSG00000123094	RASSF8	-1.300978791	1.9e-25	protein coding
ENSG00000128805	ARHGAP22	-1.30080135	2.2e-31	protein coding
ENSG00000245571	FAM111A-DT	-1.300105302	0.003109184	lincRNA
ENSG00000104880	ARHGEF18	-1.299875233	0.000130987	protein coding
ENSG00000154127	UBASH3B	-1.298585636	2.09e-11	protein coding
ENSG00000172167	MTBP	-1.298526819	8.76e-06	protein coding
ENSG00000283154	IQCJ-SCHIP1	-1.297325468	3.11e-08	protein coding
ENSG00000125304	TM9SF2	-1.29574377	9.41e-67	protein coding
ENSG00000099204	ABLIM1	-1.295707513	5.26e-27	protein coding
ENSG00000185904	LINC00839	-1.294873906	1.45e-09	lincRNA
ENSG00000109686	SH3D19	-1.294644955	1.66e-46	protein coding
ENSG00000156103	MMP16	-1.294002771	0.002529208	protein coding
ENSG00000253368	TRNP1	-1.293696836	1.42e-07	protein coding
ENSG00000271601	LIX1L	-1.292692028	1.72e-31	protein coding
ENSG00000131446	MGAT1	-1.292474124	1.85e-68	protein coding
ENSG00000117519	CNN3	-1.292117746	3.81e-103	protein coding
ENSG00000120742	SERP1	-1.290663864	8.71e-47	protein coding
ENSG00000168487	BMP1	-1.290363281	1.36e-61	protein coding
ENSG00000151553	FAM160B1	-1.290193197	2.35e-37	protein coding
ENSG00000146242	TPBG	-1.289079769	0.000190073	protein coding
ENSG00000166484	MAPK7	-1.288567783	2.76e-14	protein coding
ENSG00000011332	DPF1	-1.288211115	0.000507453	protein coding
ENSG00000088812	ATRN	-1.287102979	4.61e-49	protein coding
ENSG00000229720	AL109924.2	-1.283805161	0.033952582	lincRNA
ENSG00000108960	MMD	-1.283513042	1.99e-10	protein coding
ENSG00000132932	ATP8A2	-1.283117282	1.73e-05	protein coding
ENSG00000171475	WIPF2	-1.282076991	1.99e-18	protein coding
ENSG00000227825	SLC9A7P1	-1.282020802	0.000121899	transcribed processed pseudogene
ENSG00000119943	PYROXD2	-1.281321004	1.93e-08	protein coding
ENSG00000087116	ADAMTS2	-1.281108967	5.54e-60	protein coding
ENSG00000124151	NCOA3	-1.280420785	7.68e-39	protein coding
ENSG00000156011	PSD3	-1.279809504	1.45e-51	protein coding
ENSG00000162407	PLPP3	-1.279339156	4.74e-14	protein coding
ENSG00000262801	U91319.1	-1.279010488	0.028938491	lincRNA
ENSG00000254221	PCDHGB1	-1.277723515	0.000113801	protein coding
ENSG00000169255	B3GALNT1	-1.277349301	0.019341813	protein coding
ENSG00000071794	HLTF	-1.276447548	8.8e-41	protein coding
ENSG00000120008	WDR11	-1.275168343	6.05e-35	protein coding
ENSG00000141449	GREB1L	-1.274298249	1.25e-27	protein coding
ENSG00000109944	JHY	-1.273705959	0.033899309	protein coding
ENSG00000106803	SEC61B	-1.272867232	5.64e-33	protein coding
ENSG00000103047	TANGO6	-1.27210952	3.37e-25	protein coding
ENSG00000075391	RASAL2	-1.271911988	3.28e-38	protein coding
ENSG00000089723	OTUB2	-1.271637037	0.006283225	protein coding
ENSG00000177311	ZBTB38	-1.271198926	1.78e-49	protein coding
ENSG00000169919	GUSB	-1.270976871	3.28e-20	protein coding
ENSG00000080345	RIF1	-1.270932697	5.77e-47	protein coding
ENSG00000127824	TUBA4A	-1.270326983	7.87e-49	protein coding
ENSG00000058063	ATP11B	-1.270284126	1.11e-48	protein coding
ENSG00000096063	SRPK1	-1.269996184	1.8e-28	protein coding
ENSG00000037965	HOXC8	-1.269376821	1.69e-15	protein coding
ENSG00000221944	TIGD1	-1.268247071	0.00017877	protein coding
ENSG00000143590	EFNA3	-1.267796546	0.025403634	protein coding
ENSG00000105699	LSR	-1.26745572	0.000640496	protein coding
ENSG00000149480	MTA2	-1.266928235	1.61e-47	protein coding
ENSG00000114573	ATP6V1A	-1.265779505	4.65e-55	protein coding
ENSG00000106546	AHR	-1.263188246	6.77e-33	protein coding
ENSG00000196968	FUT11	-1.262196152	1.27e-34	protein coding
ENSG00000184985	SORCS2	-1.261920246	0.00028645	protein coding
ENSG00000105939	ZC3HAV1	-1.261742826	1.17e-35	protein coding
ENSG00000165072	MAMDC2	-1.259091276	1.29e-60	protein coding
ENSG00000163960	UBXN7	-1.259029677	4.14e-31	protein coding
ENSG00000280219	AC093908.1	-1.258748687	0.007105921	TEC
ENSG00000100258	LMF2	-1.258576524	9.22e-35	protein coding
ENSG00000197375	SLC22A5	-1.258488248	2.43e-15	protein coding
ENSG00000070269	TMEM260	-1.258247286	1.87e-12	protein coding
ENSG00000170266	GLB1	-1.257734767	5.48e-37	protein coding
ENSG00000186314	PRELID2	-1.257447148	2.32e-05	protein coding
ENSG00000143753	DEGS1	-1.257166231	2.05e-46	protein coding
ENSG00000114346	ECT2	-1.257046615	1.32e-39	protein coding
ENSG00000138771	SHROOM3	-1.256832735	1.21e-10	protein coding
ENSG00000166949	SMAD3	-1.256064338	1.36e-36	protein coding
ENSG00000152455	SUV39H2	-1.254965552	4.19e-13	protein coding
ENSG00000061656	SPAG4	-1.254244793	6.05e-07	protein coding
ENSG00000205683	DPF3	-1.254175927	7.51e-09	protein coding
ENSG00000138587	MNS1	-1.253960997	4.4e-05	protein coding
ENSG00000112249	ASCC3	-1.253883444	8.39e-52	protein coding
ENSG00000006125	AP2B1	-1.253217512	2.3e-56	protein coding
ENSG00000001461	NIPAL3	-1.25271023	1.01e-18	protein coding
ENSG00000124207	CSE1L	-1.252147992	1.66e-58	protein coding
ENSG00000120334	CENPL	-1.252064426	8.15e-13	protein coding
ENSG00000100422	CERK	-1.251694959	3.78e-45	protein coding
ENSG00000198887	SMC5	-1.251082328	1.8e-35	protein coding
ENSG00000137275	RIPK1	-1.250987289	5.92e-17	protein coding
ENSG00000106477	CEP41	-1.250927952	8.65e-20	protein coding
ENSG00000135905	DOCK10	-1.250869286	3.67e-23	protein coding
ENSG00000169895	SYAP1	-1.250566734	1.08e-35	protein coding
ENSG00000158301	GPRASP2	-1.249936671	9.65e-11	protein coding
ENSG00000197937	ZNF347	-1.249746141	8.47e-13	protein coding
ENSG00000188342	GTF2F2	-1.249262868	2.88e-36	protein coding
ENSG00000241472	PTPRG-AS1	-1.248943286	0.027738943	processed transcript
ENSG00000113971	NPHP3	-1.248913666	1.63e-06	protein coding
ENSG00000067167	TRAM1	-1.24816029	3.25e-56	protein coding
ENSG00000081913	PHLPP1	-1.247735537	3.9e-06	protein coding
ENSG00000264301	LINC01444	-1.247336172	0.000186036	lincRNA
ENSG00000116747	TROVE2	-1.247080757	7.12e-44	protein coding
ENSG00000144645	OSBPL10	-1.246714292	1.78e-23	protein coding
ENSG00000189403	HMGB1	-1.246652079	3.24e-63	protein coding
ENSG00000147649	MTDH	-1.245424099	7.95e-60	protein coding
ENSG00000130150	MOSPD2	-1.245423572	4.86e-18	protein coding
ENSG00000174705	SH3PXD2B	-1.245413196	2.91e-36	protein coding
ENSG00000100503	NIN	-1.243504924	8.16e-44	protein coding
ENSG00000122705	CLTA	-1.241735256	1.89e-62	protein coding
ENSG00000013588	GPRC5A	-1.241621065	0.021260349	protein coding
ENSG00000134352	IL6ST	-1.241533532	1.24e-69	protein coding
ENSG00000125834	STK35	-1.24121774	2.44e-12	protein coding
ENSG00000114978	MOB1A	-1.239449286	1.41e-55	protein coding
ENSG00000112541	PDE10A	-1.238414918	6.63e-29	protein coding
ENSG00000146143	PRIM2	-1.235240372	8.54e-13	protein coding
ENSG00000269044	AC024075.2	-1.234926488	0.003586305	sense intronic
ENSG00000070404	FSTL3	-1.234919056	2.21e-44	protein coding
ENSG00000163697	APBB2	-1.234803359	2.44e-53	protein coding
ENSG00000154736	ADAMTS5	-1.234173371	4.31e-07	protein coding
ENSG00000115825	PRKD3	-1.234105367	5.09e-34	protein coding
ENSG00000109113	RAB34	-1.233894691	6.7e-50	protein coding
ENSG00000069702	TGFBR3	-1.23294629	0.007500216	protein coding
ENSG00000278962	AC092645.1	-1.23260737	0.019030931	TEC
ENSG00000006788	MYH13	-1.231530206	0.036871417	protein coding
ENSG00000067900	ROCK1	-1.231409147	5.23e-35	protein coding
ENSG00000023608	SNAPC1	-1.230624828	6.11e-14	protein coding
ENSG00000226087	AC073283.2	-1.230362313	0.005412759	lincRNA
ENSG00000172939	OXSR1	-1.230033742	6.26e-54	protein coding
ENSG00000163602	RYBP	-1.229768044	8.47e-22	protein coding
ENSG00000154429	CCSAP	-1.229703112	1.26e-17	protein coding
ENSG00000160352	ZNF714	-1.228865305	7.76e-25	protein coding
ENSG00000135766	EGLN1	-1.228628286	1.2e-41	protein coding
ENSG00000170689	HOXB9	-1.227835626	0.000467253	protein coding
ENSG00000104626	ERI1	-1.227187185	1.17e-17	protein coding
ENSG00000247240	UBL7-AS1	-1.227069625	0.00580488	antisense
ENSG00000057657	PRDM1	-1.226838435	0.025057852	protein coding
ENSG00000149499	EML3	-1.226645136	1.56e-14	protein coding
ENSG00000081320	STK17B	-1.225861812	1.49e-58	protein coding
ENSG00000114491	UMPS	-1.224594092	1.37e-16	protein coding
ENSG00000242498	ARPIN	-1.222585393	7.2e-17	protein coding
ENSG00000197771	MCMBP	-1.222572021	7.29e-39	protein coding
ENSG00000185480	PARPBP	-1.222395917	5.76e-09	protein coding
ENSG00000138134	STAMBPL1	-1.222189346	2.44e-10	protein coding
ENSG00000178033	CALHM5	-1.222115881	6.39e-36	protein coding
ENSG00000138641	HERC3	-1.221647668	3.61e-14	protein coding
ENSG00000228451	SDAD1P1	-1.220786652	2.39e-05	transcribed processed pseudogene
ENSG00000175600	SUGCT	-1.220543333	1.52e-16	protein coding
ENSG00000271643	AC112220.2	-1.219840646	0.001258669	bidirectional promoter lncRNA
ENSG00000077684	JADE1	-1.219454328	4.29e-18	protein coding
ENSG00000263535	AK4P1	-1.218969453	0.010497553	processed pseudogene
ENSG00000251493	FOXD1	-1.218518833	2.04e-22	protein coding
ENSG00000179029	TMEM107	-1.218107825	2.59e-10	protein coding
ENSG00000198642	KLHL9	-1.216790505	6.49e-37	protein coding
ENSG00000197461	PDGFA	-1.215144329	3.98e-38	protein coding
ENSG00000136048	DRAM1	-1.21496849	9.63e-14	protein coding
ENSG00000187091	PLCD1	-1.214744307	2.84e-13	protein coding
ENSG00000185989	RASA3	-1.214566969	3.13e-29	protein coding
ENSG00000172954	LCLAT1	-1.214254231	1.27e-13	protein coding
ENSG00000047410	TPR	-1.213491906	1.15e-51	protein coding
ENSG00000029993	HMGB3	-1.212613203	5.72e-21	protein coding
ENSG00000172780	RAB43	-1.211311793	0.017514312	protein coding
ENSG00000185722	ANKFY1	-1.211132485	1.23e-28	protein coding
ENSG00000153071	DAB2	-1.210794608	4.24e-50	protein coding
ENSG00000142867	BCL10	-1.210437179	1.3e-16	protein coding
ENSG00000181019	NQO1	-1.210313029	1.74e-70	protein coding
ENSG00000150867	PIP4K2A	-1.210226032	1.84e-22	protein coding
ENSG00000158887	MPZ	-1.209599376	0.009140493	protein coding
ENSG00000141510	TP53	-1.209328507	5.27e-28	protein coding
ENSG00000073711	PPP2R3A	-1.208935861	7.65e-28	protein coding
ENSG00000105971	CAV2	-1.208464538	6.91e-79	protein coding
ENSG00000113580	NR3C1	-1.207790283	2.61e-44	protein coding
ENSG00000100578	KIAA0586	-1.207743591	1.85e-17	protein coding
ENSG00000224594	RPL29P19	-1.207686292	0.028661182	processed pseudogene
ENSG00000153246	PLA2R1	-1.206249761	3.2e-25	protein coding
ENSG00000163479	SSR2	-1.206129957	2.25e-57	protein coding
ENSG00000144136	SLC20A1	-1.206074366	1.43e-36	protein coding
ENSG00000134308	YWHAQ	-1.205068679	6e-78	protein coding
ENSG00000011405	PIK3C2A	-1.205063088	4.3e-34	protein coding
ENSG00000197694	SPTAN1	-1.204928976	6.82e-70	protein coding
ENSG00000108424	KPNB1	-1.204888019	2.49e-73	protein coding
ENSG00000255495	AC145124.1	-1.204827273	0.034786724	antisense
ENSG00000100036	SLC35E4	-1.202806563	2.14e-09	protein coding
ENSG00000172716	SLFN11	-1.201868637	2.4e-11	protein coding
ENSG00000091622	PITPNM3	-1.201499539	2.41e-08	protein coding
ENSG00000006607	FARP2	-1.201279967	8.01e-27	protein coding
ENSG00000129353	SLC44A2	-1.201215663	2.36e-60	protein coding
ENSG00000163701	IL17RE	-1.201164994	0.039952415	protein coding
ENSG00000170381	SEMA3E	-1.201057215	0.00267016	protein coding
ENSG00000244038	DDOST	-1.200600822	4.82e-60	protein coding
ENSG00000133703	KRAS	-1.200572961	9.57e-21	protein coding
ENSG00000163513	TGFBR2	-1.199980005	1.75e-56	protein coding
ENSG00000132535	DLG4	-1.199724562	2.62e-09	protein coding
ENSG00000153922	CHD1	-1.199463346	1.95e-23	protein coding
ENSG00000132359	RAP1GAP2	-1.199376062	0.01133	protein coding
ENSG00000176171	BNIP3	-1.199116005	5.6e-53	protein coding
ENSG00000155254	MARVELD1	-1.199114473	1.6e-44	protein coding
ENSG00000130751	NPAS1	-1.198364474	3.11e-10	protein coding
ENSG00000196267	ZNF836	-1.197692887	0.000283218	protein coding
ENSG00000064651	SLC12A2	-1.19764011	3.52e-50	protein coding
ENSG00000175105	ZNF654	-1.19680978	1.17e-20	protein coding
ENSG00000282057	AC092807.3	-1.196563068	0.001494133	lincRNA
ENSG00000105810	CDK6	-1.195929164	2.44e-79	protein coding
ENSG00000163950	SLBP	-1.195687956	1.85e-31	protein coding
ENSG00000140694	PARN	-1.19530748	2.49e-25	protein coding
ENSG00000186522	SEPT10	-1.194981755	5.62e-35	protein coding
ENSG00000197535	MYO5A	-1.194083933	1.63e-38	protein coding
ENSG00000096401	CDC5L	-1.193774471	4.96e-37	protein coding
ENSG00000164442	CITED2	-1.193762173	2.27e-07	protein coding
ENSG00000183876	ARSI	-1.193207144	0.000222781	protein coding
ENSG00000164902	PHAX	-1.192435153	1.94e-28	protein coding
ENSG00000179083	FAM133A	-1.192200627	0.021680757	protein coding
ENSG00000176244	ACBD7	-1.191905712	0.01779694	protein coding
ENSG00000138411	HECW2	-1.191059508	1.66e-12	protein coding
ENSG00000184432	COPB2	-1.19052374	6.21e-60	protein coding
ENSG00000129493	HEATR5A	-1.190407432	1.55e-15	protein coding
ENSG00000108819	PPP1R9B	-1.190317636	5.17e-34	protein coding
ENSG00000136731	UGGT1	-1.190243295	1.47e-52	protein coding
ENSG00000136010	ALDH1L2	-1.18944306	3.73e-17	protein coding
ENSG00000166548	TK2	-1.189098815	3.54e-19	protein coding
ENSG00000111412	C12orf49	-1.187917348	1.2e-24	protein coding
ENSG00000186318	BACE1	-1.187285738	8.72e-41	protein coding
ENSG00000189308	LIN54	-1.18719616	5.88e-21	protein coding
ENSG00000088367	EPB41L1	-1.187107962	1.2e-11	protein coding
ENSG00000133789	SWAP70	-1.186748818	1.18e-40	protein coding
ENSG00000120322	PCDHB8	-1.18646048	3.46e-06	protein coding
ENSG00000197837	HIST4H4	-1.185615001	3.81e-13	protein coding
ENSG00000111275	ALDH2	-1.185101986	0.007804605	protein coding
ENSG00000216775	AL109918.1	-1.185066842	1.11e-06	transcribed unprocessed pseudogene
ENSG00000156398	SFXN2	-1.184365134	0.002149803	protein coding
ENSG00000149131	SERPING1	-1.183844941	0.009795578	protein coding
ENSG00000147044	CASK	-1.183503289	9.21e-21	protein coding
ENSG00000173517	PEAK1	-1.183370595	8.32e-28	protein coding
ENSG00000143570	SLC39A1	-1.182427311	2.04e-38	protein coding
ENSG00000152767	FARP1	-1.182145167	1.09e-36	protein coding
ENSG00000167005	NUDT21	-1.181951884	5.18e-41	protein coding
ENSG00000113569	NUP155	-1.181863043	2.6e-29	protein coding
ENSG00000104723	TUSC3	-1.181833145	2.85e-46	protein coding
ENSG00000104881	PPP1R13L	-1.18173631	0.019909782	protein coding
ENSG00000259768	AC004943.2	-1.179759329	0.000489177	antisense
ENSG00000108389	MTMR4	-1.179235782	1.67e-26	protein coding
ENSG00000181381	DDX60L	-1.178872892	2.26e-32	protein coding
ENSG00000052795	FNIP2	-1.178595125	8.6e-31	protein coding
ENSG00000100299	ARSA	-1.178235569	1.44e-18	protein coding
ENSG00000276966	HIST1H4E	-1.177567373	3.92e-43	protein coding
ENSG00000130429	ARPC1B	-1.177311974	0.00455872	protein coding
ENSG00000168621	GDNF	-1.177198879	1.21e-06	protein coding
ENSG00000196743	GM2A	-1.176723319	3.78e-21	protein coding
ENSG00000100014	SPECC1L	-1.176088831	5.92e-16	protein coding
ENSG00000135829	DHX9	-1.175599419	1.11e-58	protein coding
ENSG00000089505	CMTM1	-1.17429648	0.006258212	protein coding
ENSG00000145632	PLK2	-1.173840081	1.35e-32	protein coding
ENSG00000104884	ERCC2	-1.173655701	4.94e-22	protein coding
ENSG00000155304	HSPA13	-1.173549095	2.44e-41	protein coding
ENSG00000124209	RAB22A	-1.172931612	4.19e-41	protein coding
ENSG00000259781	HMGB1P6	-1.17270997	0.000114934	processed pseudogene
ENSG00000189362	NEMP2	-1.172175741	2.68e-07	protein coding
ENSG00000176915	ANKLE2	-1.171905986	1.05e-42	protein coding
ENSG00000100280	AP1B1	-1.170334758	3.56e-35	protein coding
ENSG00000071967	CYBRD1	-1.170176027	3.2e-80	protein coding
ENSG00000164402	SEPT8	-1.170125998	8.98e-27	protein coding
ENSG00000188827	SLX4	-1.169233617	5.31e-09	protein coding
ENSG00000137831	UACA	-1.169151664	1.92e-52	protein coding
ENSG00000182010	RTKN2	-1.168316261	5.3e-16	protein coding
ENSG00000165527	ARF6	-1.167375607	5.63e-47	protein coding
ENSG00000060140	STYK1	-1.167066497	5.86e-06	protein coding
ENSG00000133121	STARD13	-1.167044257	1.32e-28	protein coding
ENSG00000214078	CPNE1	-1.166001063	2.9e-36	protein coding
ENSG00000158195	WASF2	-1.165578091	4.71e-32	protein coding
ENSG00000213676	ATF6B	-1.165048464	6.27e-26	protein coding
ENSG00000187790	FANCM	-1.164498432	1.83e-09	protein coding
ENSG00000197016	ZNF470	-1.16425891	1.91e-06	protein coding
ENSG00000077232	DNAJC10	-1.164132627	1.25e-37	protein coding
ENSG00000114779	ABHD14B	-1.163896595	7.08e-14	protein coding
ENSG00000233143	DIRC3-AS1	-1.163261614	0.031285284	lincRNA
ENSG00000033178	UBA6	-1.162575955	1.98e-35	protein coding
ENSG00000103222	ABCC1	-1.161515218	3.47e-21	protein coding
ENSG00000112893	MAN2A1	-1.161150828	4.03e-49	protein coding
ENSG00000163888	CAMK2N2	-1.160971471	0.034536194	protein coding
ENSG00000023445	BIRC3	-1.160615747	0.016186828	protein coding
ENSG00000143368	SF3B4	-1.16030018	2.76e-14	protein coding
ENSG00000144283	PKP4	-1.160257769	1.81e-36	protein coding
ENSG00000116017	ARID3A	-1.160136575	1.24e-06	protein coding
ENSG00000205413	SAMD9	-1.158941905	2.91e-34	protein coding
ENSG00000165138	ANKS6	-1.158135556	8.59e-15	protein coding
[truncated: 366 more rows]

## Sheet: S1C Table
S1C Table. Upregulated genes in ZIKV-infected myoblasts over mock myoblasts
Gene ID	Gene Name	Log2Fold Change	Adjusted p-value	Gene Type
ENSG00000171855	IFNB1	11.31085265	3.14e-12	protein coding
ENSG00000134321	RSAD2	9.846698229	2.25e-09	protein coding
ENSG00000182393	IFNL1	9.040245862	6.32e-08	protein coding
ENSG00000169245	CXCL10	8.86609017	1.22e-07	protein coding
ENSG00000155918	RAET1L	8.398862753	7.57e-07	protein coding
ENSG00000271503	CCL5	8.26698052	6.94e-28	protein coding
ENSG00000135114	OASL	8.054201587	1.23e-86	protein coding
ENSG00000165949	IFI27	7.800363894	2.71e-203	protein coding
ENSG00000162654	GBP4	7.355099611	1.69e-06	protein coding
ENSG00000183486	MX2	7.352544425	6.82e-57	protein coding
ENSG00000197110	IFNL3	7.352343311	2.32e-05	protein coding
ENSG00000173114	LRRN3	7.222643868	5.07e-11	protein coding
ENSG00000115009	CCL20	7.218726453	3.64e-05	protein coding
ENSG00000270379	HEATR9	7.1817781	3.94e-05	protein coding
ENSG00000185885	IFITM1	7.091069158	1.31e-128	protein coding
ENSG00000124256	ZBP1	6.895272002	8.93e-05	protein coding
ENSG00000225492	GBP1P1	6.866763942	0.000103262	transcribed unprocessed pseudogene
ENSG00000271499	AC011477.6	6.844959789	0.000101314	processed pseudogene
ENSG00000172602	RND1	6.711644494	1.42e-20	protein coding
ENSG00000002079	MYH16	6.703065689	0.000148589	transcribed unitary pseudogene
ENSG00000133401	PDZD2	6.608671501	0.000189824	protein coding
ENSG00000157601	MX1	6.538855175	0	protein coding
ENSG00000000938	FGR	6.517236265	0.000240844	protein coding
ENSG00000089127	OAS1	6.483799988	9.77e-190	protein coding
ENSG00000183709	IFNL2	6.420420484	0.000310138	protein coding
ENSG00000134326	CMPK2	6.417417257	1.3e-08	protein coding
ENSG00000130303	BST2	6.414246031	1.88e-113	protein coding
ENSG00000131203	IDO1	6.250415615	0.000457102	protein coding
ENSG00000163739	CXCL1	6.227640246	1.4e-17	protein coding
ENSG00000154451	GBP5	6.059864421	1.18e-19	protein coding
ENSG00000111335	OAS2	5.886449437	1.56e-250	protein coding
ENSG00000138135	CH25H	5.691569218	1.48e-11	protein coding
ENSG00000232810	TNF	5.673501961	0.000395982	protein coding
ENSG00000250508	AP000808.1	5.654720139	0.000401539	lincRNA
ENSG00000015520	NPC1L1	5.534203292	0.001979314	protein coding
ENSG00000189325	C6orf222	5.534203292	0.001979314	protein coding
ENSG00000138755	CXCL9	5.483345517	0.002164071	protein coding
ENSG00000103241	FOXF1	5.483345517	0.002164071	protein coding
ENSG00000187912	CLEC17A	5.285045243	0.00107712	protein coding
ENSG00000269826	AC092327.2	5.270314401	0.003242557	lincRNA
ENSG00000169248	CXCL11	5.225679194	1.58e-09	protein coding
ENSG00000115705	TPO	5.197077439	0.003437845	protein coding
ENSG00000136514	RTP4	5.190654037	2.01e-07	protein coding
ENSG00000111679	PTPN6	5.171238728	0.003573716	protein coding
ENSG00000187608	ISG15	5.167693774	0	protein coding
ENSG00000105675	ATP4A	5.135534107	0.003817005	protein coding
ENSG00000118160	SLC8A2	5.107517524	0.003957081	protein coding
ENSG00000273151	AC073957.3	5.071240081	0.001682505	antisense
ENSG00000205300	AL356414.1	4.992684754	0.004657077	lincRNA
ENSG00000140465	CYP1A1	4.983846521	3.56e-45	protein coding
ENSG00000185668	POU3F1	4.968235036	0.00479988	protein coding
ENSG00000091879	ANGPT2	4.928152158	0.005076576	protein coding
ENSG00000239605	STPG4	4.928152158	0.005076576	protein coding
ENSG00000172183	ISG20	4.889118546	1.45e-28	protein coding
ENSG00000111331	OAS3	4.857802603	0	protein coding
ENSG00000186115	CYP4F2	4.837503623	0.005710282	protein coding
ENSG00000169896	ITGAM	4.809288135	0.002930095	protein coding
ENSG00000010327	STAB1	4.77588312	0.000103575	protein coding
ENSG00000205426	KRT81	4.760884689	0.00010561	protein coding
ENSG00000121858	TNFSF10	4.73238626	0.003587558	protein coding
ENSG00000119922	IFIT2	4.715228931	0	protein coding
ENSG00000141682	PMAIP1	4.713089298	2.31e-248	protein coding
ENSG00000126709	IFI6	4.653498332	0	protein coding
ENSG00000137959	IFI44L	4.628569451	0	protein coding
ENSG00000105642	KCNN1	4.613737435	0.004316078	protein coding
ENSG00000138646	HERC5	4.610093515	1.27e-94	protein coding
ENSG00000237301	AL121992.1	4.561819624	0.004690173	antisense
ENSG00000115008	IL1A	4.507504759	5.57e-08	protein coding
ENSG00000168675	LDLRAD4	4.470282571	0.00567805	protein coding
ENSG00000133106	EPSTI1	4.452566876	1.42e-183	protein coding
ENSG00000241106	HLA-DOB	4.437663883	0.005975544	protein coding
ENSG00000185745	IFIT1	4.384778362	2.09e-134	protein coding
ENSG00000233975	LINC02574	4.337279408	0.007044483	lincRNA
ENSG00000274460	AC092119.2	4.312661309	0.007335411	lincRNA
ENSG00000163734	CXCL3	4.285683672	3.69e-24	protein coding
ENSG00000132530	XAF1	4.252197553	1.31e-155	protein coding
ENSG00000168062	BATF2	4.24967195	8.1e-16	protein coding
ENSG00000246130	AC107959.2	4.24582303	7.71e-10	antisense
ENSG00000010030	ETV7	4.237747467	5.4e-12	protein coding
ENSG00000198857	HSD3BP5	4.105340277	0.010205406	transcribed unprocessed pseudogene
ENSG00000234290	AC116366.1	4.091163333	0.001217978	antisense
ENSG00000110169	HPX	4.067157889	0.000155987	protein coding
ENSG00000168961	LGALS9	4.042576234	8e-08	protein coding
ENSG00000119917	IFIT3	4.029064903	0	protein coding
ENSG00000163121	NEURL3	3.96835652	3.64e-05	protein coding
ENSG00000120949	TNFRSF8	3.935945287	0.013058986	protein coding
ENSG00000172828	CES3	3.934915463	4.43e-05	protein coding
ENSG00000169429	CXCL8	3.867042999	4.55e-37	protein coding
ENSG00000220875	HIST1H3PS1	3.801159857	0.015731917	processed pseudogene
ENSG00000206337	HCP5	3.800761645	0.000511487	sense overlapping
ENSG00000155629	PIK3AP1	3.793423425	5.23e-23	protein coding
ENSG00000136014	USP44	3.780924286	0.01589526	protein coding
ENSG00000122733	PHF24	3.779019309	0.00308639	protein coding
ENSG00000173801	JUP	3.741036588	0.000700961	protein coding
ENSG00000238164	TNFRSF14-AS1	3.714427136	0.000720016	antisense
ENSG00000229021	AL450992.1	3.699591254	0.017608038	antisense
ENSG00000198576	ARC	3.649591086	2.21e-10	protein coding
ENSG00000204642	HLA-F	3.643227113	2.3e-45	protein coding
ENSG00000081041	CXCL2	3.62940797	6.33e-19	protein coding
ENSG00000115267	IFIH1	3.604550054	3.26e-179	protein coding
ENSG00000138642	HERC6	3.588741564	1.94e-115	protein coding
ENSG00000008323	PLEKHG6	3.526959705	0.00041607	protein coding
ENSG00000115271	GCA	3.499789004	6.83e-16	protein coding
ENSG00000121101	TEX14	3.484583149	0.005887735	protein coding
ENSG00000171246	NPTX1	3.481235915	0.000159554	protein coding
ENSG00000102524	TNFSF13B	3.396691883	4.74e-10	protein coding
ENSG00000104951	IL4I1	3.384640166	3.71e-06	protein coding
ENSG00000233264	AC006042.3	3.327750806	0.026606706	processed pseudogene
ENSG00000131979	GCH1	3.279385071	1.79e-13	protein coding
ENSG00000100342	APOL1	3.260382928	1.11e-21	protein coding
ENSG00000162772	ATF3	3.245637023	9.48e-133	protein coding
ENSG00000173193	PARP14	3.222701327	4.39e-262	protein coding
ENSG00000197497	ZNF665	3.218443188	0.001606938	protein coding
ENSG00000253616	AC107959.3	3.191897398	0.001990639	antisense
ENSG00000025708	TYMP	3.151068333	3.47e-07	protein coding
ENSG00000166863	TAC3	3.148755247	0.011191196	protein coding
ENSG00000108551	RASD1	3.144242404	0.000146136	protein coding
ENSG00000134470	IL15RA	3.106169357	0.032830898	protein coding
ENSG00000170011	MYRIP	3.099295155	4.62e-05	protein coding
ENSG00000206344	HCG27	3.096575907	9.37e-07	lincRNA
ENSG00000068079	IFI35	3.082765791	9.01e-121	protein coding
ENSG00000259275	AC087477.2	3.066070077	0.033115893	lincRNA
ENSG00000165478	HEPACAM	3.018494957	0.01345041	protein coding
ENSG00000023445	BIRC3	3.016577847	7.52e-46	protein coding
ENSG00000251131	AC025171.3	2.992370456	5.28e-06	antisense
ENSG00000115919	KYNU	2.969932013	0.007340331	protein coding
ENSG00000218358	RAET1K	2.961701389	0.036465031	transcribed unprocessed pseudogene
ENSG00000049249	TNFRSF9	2.949873787	3.36e-15	protein coding
ENSG00000135604	STX11	2.922706088	1.75e-08	protein coding
ENSG00000160932	LY6E	2.88897703	5.62e-253	protein coding
ENSG00000112149	CD83	2.878506752	2.42e-10	protein coding
ENSG00000106785	TRIM14	2.872206089	2.97e-42	protein coding
ENSG00000090104	RGS1	2.867895501	0.000189753	protein coding
ENSG00000138496	PARP9	2.829645438	2.3e-164	protein coding
ENSG00000101347	SAMHD1	2.822490121	1.73e-214	protein coding
ENSG00000187800	PEAR1	2.78595314	0.00018525	protein coding
ENSG00000249700	SRD5A3-AS1	2.770533252	9.86e-06	processed transcript
ENSG00000185215	TNFAIP2	2.766380874	2.18e-07	protein coding
ENSG00000157766	ACAN	2.76624649	0.006544829	protein coding
ENSG00000108771	DHX58	2.764347742	8.72e-68	protein coding
ENSG00000167157	PRRX2	2.759349317	2.41e-06	protein coding
ENSG00000161509	GRIN2C	2.750937322	0.019842386	protein coding
ENSG00000243649	CFB	2.744019736	0.002363587	protein coding
ENSG00000142089	IFITM3	2.733256974	0	protein coding
ENSG00000110446	SLC15A3	2.720031886	8.55e-44	protein coding
ENSG00000095739	BAMBI	2.71451782	1.28e-28	protein coding
ENSG00000132185	FCRLA	2.70585383	0.006578441	protein coding
ENSG00000178403	NEUROG2	2.657293454	0.000998184	protein coding
ENSG00000107159	CA9	2.655811672	3.5e-15	protein coding
ENSG00000198133	TMEM229B	2.651694833	2.04e-05	protein coding
ENSG00000179603	GRM8	2.643998289	0.023029698	protein coding
ENSG00000232040	ZBED9	2.643810517	0.0220858	protein coding
ENSG00000155926	SLA	2.643810517	0.0220858	protein coding
ENSG00000125657	TNFSF9	2.643650384	8.16e-26	protein coding
ENSG00000131737	KRT34	2.640660537	2.32e-09	protein coding
ENSG00000105650	PDE4C	2.636180074	3.06e-07	protein coding
ENSG00000107201	DDX58	2.618873141	7.85e-214	protein coding
ENSG00000128564	VGF	2.607116509	0.023123088	protein coding
ENSG00000163545	NUAK2	2.593007266	3.46e-23	protein coding
ENSG00000136826	KLF4	2.589679554	8.25e-66	protein coding
ENSG00000175197	DDIT3	2.578409385	3e-100	protein coding
ENSG00000189120	SP6	2.577083588	0.005984054	protein coding
ENSG00000059378	PARP12	2.543776209	5.99e-70	protein coding
ENSG00000240065	PSMB9	2.487305869	3.23e-56	protein coding
ENSG00000137628	DDX60	2.42807676	3.31e-91	protein coding
ENSG00000007516	BAIAP3	2.410797173	3.74e-12	protein coding
ENSG00000139890	REM2	2.391036904	0.013391987	protein coding
ENSG00000197181	PIWIL2	2.377959884	0.01386886	protein coding
ENSG00000056558	TRAF1	2.377526703	1.65e-12	protein coding
ENSG00000143110	C1orf162	2.37244089	0.014247861	protein coding
ENSG00000177989	ODF3B	2.368832829	0.029093256	protein coding
ENSG00000130589	HELZ2	2.365620851	4.07e-125	protein coding
ENSG00000169242	EFNA1	2.355294239	1.23e-07	protein coding
ENSG00000105967	TFEC	2.353544891	0.005304062	protein coding
ENSG00000131480	AOC2	2.345207617	0.007951403	protein coding
ENSG00000108932	SLC16A6	2.293037177	0.003257405	protein coding
ENSG00000185112	FAM43A	2.29173384	3.96e-06	protein coding
ENSG00000261654	AL360270.2	2.272418656	0.003191754	sense overlapping
ENSG00000167676	PLIN4	2.264605002	0.013027907	protein coding
ENSG00000267757	EML2-AS1	2.263943466	0.005573318	processed transcript
ENSG00000124882	EREG	2.261893714	0.003713256	protein coding
ENSG00000184347	SLIT3	2.23754856	0.009851067	protein coding
ENSG00000130518	IQCN	2.237500876	5.84e-06	protein coding
ENSG00000090339	ICAM1	2.222554949	4.19e-48	protein coding
ENSG00000167207	NOD2	2.222313737	0.000919551	protein coding
ENSG00000168394	TAP1	2.207057188	5.67e-204	protein coding
ENSG00000100739	BDKRB1	2.199073592	7.42e-08	protein coding
ENSG00000119508	NR4A3	2.184849044	0.006320449	protein coding
ENSG00000156711	MAPK13	2.157892899	0.000929158	protein coding
ENSG00000068976	PYGM	2.157096294	0.019385181	protein coding
ENSG00000229951	FLJ31356	2.148988383	0.001844043	antisense
ENSG00000185201	IFITM2	2.142801614	7.88e-87	protein coding
ENSG00000134259	NGF	2.127510426	1.04e-05	protein coding
ENSG00000128284	APOL3	2.097500404	8.68e-09	protein coding
ENSG00000177551	NHLH2	2.09003706	0.008270954	protein coding
ENSG00000164342	TLR3	2.069461573	5.1e-29	protein coding
ENSG00000180448	ARHGAP45	2.069040019	0.000731703	protein coding
ENSG00000185507	IRF7	2.068994029	3.27e-44	protein coding
ENSG00000185133	INPP5J	2.065788401	0.009714351	protein coding
ENSG00000057657	PRDM1	2.062560597	9.35e-11	protein coding
ENSG00000205413	SAMD9	2.062122084	8.65e-183	protein coding
ENSG00000149131	SERPING1	2.058508112	8.78e-16	protein coding
ENSG00000130940	CASZ1	2.044185721	2.82e-06	protein coding
ENSG00000143320	CRABP2	2.043384365	5.21e-14	protein coding
ENSG00000170054	SERPINA9	2.038842502	0.000524306	protein coding
ENSG00000127129	EDN2	2.032938967	0.023317226	protein coding
ENSG00000260285	AL133367.1	2.029684085	7.23e-05	antisense
ENSG00000162777	DENND2D	2.02636718	0.004263425	protein coding
ENSG00000118503	TNFAIP3	2.015901913	1.49e-40	protein coding
ENSG00000163520	FBLN2	2.014875787	0.019389829	protein coding
ENSG00000156587	UBE2L6	2.013098311	2.09e-132	protein coding
ENSG00000280302	AP005264.7	1.995139467	0.029486469	TEC
ENSG00000187957	DNER	1.991863192	2.38e-09	protein coding
ENSG00000265533	AC114689.3	1.990910045	0.016260399	lincRNA
ENSG00000168811	IL12A	1.989561045	5.1e-05	protein coding
ENSG00000125347	IRF1	1.980618149	7.53e-76	protein coding
ENSG00000163884	KLF15	1.974088997	0.002360305	protein coding
ENSG00000104689	TNFRSF10A	1.972439627	1.29e-14	protein coding
ENSG00000243978	RTL9	1.963708286	0.000325049	protein coding
ENSG00000168398	BDKRB2	1.9594512	0.001373853	protein coding
ENSG00000197142	ACSL5	1.926334623	0.000945401	protein coding
ENSG00000245025	AC107959.1	1.924011039	0.000334201	antisense
ENSG00000104722	NEFM	1.922272949	0.020449339	protein coding
ENSG00000234745	HLA-B	1.921450671	1.65e-278	protein coding
ENSG00000196189	SEMA4A	1.915997334	1.23e-05	protein coding
ENSG00000221963	APOL6	1.913173061	1.44e-71	protein coding
ENSG00000249867	AC090833.1	1.903060676	0.014096793	lincRNA
ENSG00000167992	VWCE	1.898034626	0.000597991	protein coding
ENSG00000170989	S1PR1	1.893258416	2.59e-13	protein coding
ENSG00000236204	LINC01376	1.878647812	0.000538407	lincRNA
ENSG00000184979	USP18	1.878035422	4.53e-37	protein coding
ENSG00000149571	KIRREL3	1.877320036	1.22e-35	protein coding
ENSG00000246582	AC100861.1	1.873306831	0.005569415	processed transcript
ENSG00000164949	GEM	1.869380105	6.32e-26	protein coding
ENSG00000163840	DTX3L	1.867978744	3.13e-85	protein coding
ENSG00000145287	PLAC8	1.863138802	5.63e-08	protein coding
ENSG00000177076	ACER2	1.850971628	1.02e-09	protein coding
ENSG00000125726	CD70	1.850650257	0.00042843	protein coding
ENSG00000268460	AC006262.1	1.844671051	0.031764804	processed transcript
ENSG00000187642	PERM1	1.83318573	0.015861956	protein coding
ENSG00000003400	CASP10	1.831372121	0.013431431	protein coding
ENSG00000143333	RGS16	1.827893797	0.000417729	protein coding
ENSG00000188313	PLSCR1	1.826513626	1.28e-62	protein coding
ENSG00000232133	IMPDH1P10	1.803528659	0.008300903	processed pseudogene
ENSG00000115415	STAT1	1.802782829	3.59e-300	protein coding
ENSG00000133107	TRPC4	1.796937355	3.04e-07	protein coding
ENSG00000240891	PLCXD2	1.790661775	1.46e-08	protein coding
ENSG00000227456	LINC00310	1.786185347	0.019747876	lincRNA
ENSG00000105371	ICAM4	1.783287997	0.01793245	protein coding
ENSG00000163131	CTSS	1.779460662	2.14e-14	protein coding
ENSG00000135899	SP110	1.778412397	6.92e-36	protein coding
ENSG00000123609	NMI	1.772195252	1.12e-22	protein coding
ENSG00000108679	LGALS3BP	1.767267095	3.23e-207	protein coding
ENSG00000168016	TRANK1	1.760435374	4.93e-60	protein coding
ENSG00000275880	AL139385.1	1.760429834	0.002329584	antisense
ENSG00000012223	LTF	1.757966267	0.023681629	protein coding
ENSG00000153234	NR4A2	1.757242552	0.000564068	protein coding
ENSG00000163376	KBTBD8	1.75655592	9.61e-06	protein coding
ENSG00000174837	ADGRE1	1.745462625	0.000503055	protein coding
ENSG00000185269	NOTUM	1.744088979	4.37e-05	protein coding
ENSG00000144452	ABCA12	1.743978561	0.013440668	protein coding
ENSG00000242221	PSG2	1.742051606	0.030033174	protein coding
ENSG00000189067	LITAF	1.741877408	5.26e-13	protein coding
ENSG00000277586	NEFL	1.740170953	0.002410029	protein coding
ENSG00000103196	CRISPLD2	1.739434101	7.73e-38	protein coding
ENSG00000086570	FAT2	1.732588507	0.000648151	protein coding
ENSG00000182179	UBA7	1.731543301	4.63e-48	protein coding
ENSG00000174808	BTC	1.731082873	0.005379156	protein coding
ENSG00000187634	SAMD11	1.721633933	1.32e-06	protein coding
ENSG00000228409	CCT6P1	1.719209087	2.2e-07	transcribed unprocessed pseudogene
ENSG00000260912	AL158206.1	1.712507314	8.85e-06	sense overlapping
ENSG00000137752	CASP1	1.708830784	4.96e-06	protein coding
ENSG00000270607	AC009549.1	1.705087239	0.002639805	lincRNA
ENSG00000130775	THEMIS2	1.704951477	4.25e-14	protein coding
ENSG00000133321	RARRES3	1.700553385	5.2e-10	protein coding
ENSG00000138166	DUSP5	1.698372858	2.45e-23	protein coding
ENSG00000085465	OVGP1	1.691716333	0.015308672	protein coding
ENSG00000164211	STARD4	1.687928735	5.85e-70	protein coding
ENSG00000181016	LSMEM1	1.686579718	0.003557553	protein coding
ENSG00000163347	CLDN1	1.678190627	2.29e-11	protein coding
ENSG00000120217	CD274	1.677953108	3.5e-20	protein coding
ENSG00000044524	EPHA3	1.669032554	1.9e-06	protein coding
ENSG00000224675	AC009227.1	1.668906466	9.77e-05	antisense
ENSG00000137965	IFI44	1.666415582	3.41e-61	protein coding
ENSG00000248713	C4orf54	1.665144038	0.000396168	protein coding
ENSG00000163814	CDCP1	1.663805475	0.001370041	protein coding
ENSG00000069431	ABCC9	1.662399419	0.003264736	protein coding
ENSG00000197329	PELI1	1.647844114	4.71e-13	protein coding
ENSG00000143512	HHIPL2	1.642372787	0.000266248	protein coding
ENSG00000050344	NFE2L3	1.642286652	8.61e-14	protein coding
ENSG00000204525	HLA-C	1.637868254	5.03e-187	protein coding
ENSG00000185338	SOCS1	1.63691091	0.000966229	protein coding
ENSG00000181381	DDX60L	1.630443174	3.12e-97	protein coding
ENSG00000197536	C5orf56	1.626604008	3.06e-05	processed transcript
ENSG00000126368	NR1D1	1.616523043	3.35e-11	protein coding
ENSG00000083067	TRPM3	1.609648957	0.000458835	protein coding
ENSG00000178685	PARP10	1.606207837	1.68e-64	protein coding
ENSG00000204622	HLA-J	1.604674569	0.002329584	transcribed unprocessed pseudogene
ENSG00000227811	INKA2-AS1	1.601463979	1.99e-05	bidirectional promoter lncRNA
ENSG00000261286	ATP2C2-AS1	1.590711206	0.014237724	antisense
ENSG00000169085	VXN	1.583117519	3.1e-15	protein coding
ENSG00000087250	MT3	1.577548219	0.000766753	protein coding
ENSG00000238057	ZEB2-AS1	1.568964715	0.023388606	antisense
ENSG00000149090	PAMR1	1.566218776	0.000158641	protein coding
ENSG00000155962	CLIC2	1.564527048	0.011158148	protein coding
ENSG00000204267	TAP2	1.5621404	4.63e-11	protein coding
ENSG00000130513	GDF15	1.557161659	6.65e-45	protein coding
ENSG00000107968	MAP3K8	1.555555871	3.38e-09	protein coding
ENSG00000181222	POLR2A	1.554985851	1.41e-48	protein coding
ENSG00000116194	ANGPTL1	1.550747698	2.46e-05	protein coding
ENSG00000275342	PRAG1	1.546748174	8.37e-29	protein coding
ENSG00000103044	HAS3	1.543217251	0.007309513	protein coding
ENSG00000127325	BEST3	1.537211583	4.8e-05	protein coding
ENSG00000252690	AC105339.2	1.522899922	0.007604102	processed transcript
ENSG00000204767	INSYN2B	1.522005535	3.98e-09	protein coding
ENSG00000260615	RPL23AP97	1.521136083	0.028422963	processed pseudogene
ENSG00000162711	NLRP3	1.519884919	0.0009051	protein coding
ENSG00000239713	APOBEC3G	1.502920784	1.42e-07	protein coding
ENSG00000204264	PSMB8	1.494568201	7.87e-56	protein coding
ENSG00000243710	CFAP57	1.492573038	0.008336169	protein coding
ENSG00000121895	TMEM156	1.491469784	0.009860029	protein coding
ENSG00000164283	ESM1	1.490465698	0.004475022	protein coding
ENSG00000170442	KRT86	1.48943838	0.006414443	protein coding
ENSG00000163661	PTX3	1.487277601	3.74e-33	protein coding
ENSG00000112773	TENT5A	1.486881487	1.44e-43	protein coding
ENSG00000269706	AC008687.6	1.479447135	0.002710541	unprocessed pseudogene
ENSG00000206341	HLA-H	1.478474936	4.29e-28	unprocessed pseudogene
ENSG00000158125	XDH	1.473869376	0.001075384	protein coding
ENSG00000058085	LAMC2	1.467847266	1.23e-13	protein coding
ENSG00000146859	TMEM140	1.467610045	6.7e-09	protein coding
ENSG00000162692	VCAM1	1.467358305	0.027508509	protein coding
ENSG00000229474	PATL2	1.45993754	0.008771593	protein coding
ENSG00000125730	C3	1.458254507	3.28e-09	protein coding
ENSG00000100906	NFKBIA	1.453706245	6.13e-53	protein coding
ENSG00000105339	DENND3	1.452314131	3.13e-07	protein coding
ENSG00000142627	EPHA2	1.449285279	2.36e-83	protein coding
ENSG00000134070	IRAK2	1.446877656	5.07e-12	protein coding
ENSG00000130813	C19orf66	1.440915018	3.38e-31	protein coding
ENSG00000002549	LAP3	1.44040739	2.41e-66	protein coding
ENSG00000132109	TRIM21	1.439342201	4.01e-22	protein coding
ENSG00000244607	CCDC13	1.438657277	0.020654897	protein coding
ENSG00000259867	AC105411.1	1.434874531	0.000114472	antisense
ENSG00000146232	NFKBIE	1.41890982	1.86e-15	protein coding
ENSG00000059728	MXD1	1.416764321	3.09e-15	protein coding
ENSG00000151014	NOCT	1.411479965	1.75e-32	protein coding
ENSG00000227268	KLLN	1.407939706	1.11e-05	protein coding
ENSG00000124171	PARD6B	1.407167054	0.006338619	protein coding
ENSG00000279289	AL136164.3	1.398521737	0.027173219	TEC
ENSG00000266680	AL135905.1	1.397502264	0.000232545	antisense
ENSG00000188157	AGRN	1.397034672	4.65e-131	protein coding
ENSG00000115844	DLX2	1.394896438	0.003133318	protein coding
ENSG00000117525	F3	1.394813955	2.49e-52	protein coding
ENSG00000185022	MAFF	1.389231618	3.35e-24	protein coding
ENSG00000041982	TNC	1.384547555	2.52e-62	protein coding
ENSG00000178226	PRSS36	1.380674986	0.026370169	protein coding
ENSG00000166592	RRAD	1.378546989	0.001857207	protein coding
ENSG00000134516	DOCK2	1.378218445	1e-16	protein coding
ENSG00000207460	SNORD116-19	1.370071445	0.006227763	snoRNA
ENSG00000164236	ANKRD33B	1.369374695	2.37e-12	protein coding
ENSG00000168685	IL7R	1.368081978	1.3e-40	protein coding
ENSG00000244219	TMEM225B	1.360543868	0.006643325	protein coding
ENSG00000162496	DHRS3	1.357751656	0.001568458	protein coding
ENSG00000197989	SNHG12	1.355118684	1.05e-06	antisense
ENSG00000100911	PSME2	1.349594348	6.07e-64	protein coding
ENSG00000177409	SAMD9L	1.339166824	1.82e-61	protein coding
ENSG00000118515	SGK1	1.338006879	5.27e-66	protein coding
ENSG00000159784	FAM131B	1.330174513	1.19e-06	protein coding
ENSG00000135480	KRT7	1.320889078	4.32e-06	protein coding
ENSG00000111981	ULBP1	1.312732286	0.001389373	protein coding
ENSG00000149506	ZP1	1.303620699	0.027051821	protein coding
ENSG00000120708	TGFBI	1.298000622	5.54e-131	protein coding
ENSG00000141582	CBX4	1.290069463	3.02e-22	protein coding
ENSG00000259370	AC103740.1	1.289759643	1.14e-05	antisense
ENSG00000184486	POU3F2	1.28687414	0.01217995	protein coding
ENSG00000117228	GBP1	1.286586235	5.5e-81	protein coding
ENSG00000104783	KCNN4	1.282454379	0.000461316	protein coding
ENSG00000177453	NIM1K	1.280513089	1.78e-05	protein coding
ENSG00000227110	LMCD1-AS1	1.275011563	0.010852255	antisense
ENSG00000259721	AC090877.2	1.273568983	0.00143268	lincRNA
ENSG00000272476	AL024507.2	1.272186028	0.002508646	antisense
ENSG00000124549	BTN2A3P	1.270450624	3.02e-05	transcribed unprocessed pseudogene
ENSG00000172738	TMEM217	1.268757301	0.001437224	protein coding
ENSG00000136147	PHF11	1.265854332	7.59e-17	protein coding
ENSG00000092929	UNC13D	1.262416692	0.005256219	protein coding
ENSG00000130045	NXNL2	1.259738842	0.001200148	protein coding
ENSG00000171509	RXFP1	1.256375214	0.000782305	protein coding
ENSG00000256128	LINC00944	1.254867396	0.005613999	lincRNA
ENSG00000161921	CXCL16	1.253409078	0.004595115	protein coding
ENSG00000116514	RNF19B	1.248725858	2.46e-23	protein coding
ENSG00000167779	IGFBP6	1.247335434	4.14e-20	protein coding
ENSG00000197506	SLC28A3	1.244024703	0.000575109	protein coding
ENSG00000013588	GPRC5A	1.24251435	0.00027187	protein coding
ENSG00000006652	IFRD1	1.240667882	2.14e-60	protein coding
ENSG00000243753	HLA-L	1.238312449	1.67e-07	transcribed unprocessed pseudogene
ENSG00000183549	ACSM5	1.232566906	2.16e-09	protein coding
ENSG00000273117	AC144652.1	1.227786223	0.000163413	lincRNA
ENSG00000198342	ZNF442	1.224877388	7.48e-11	protein coding
ENSG00000170836	PPM1D	1.222122197	2.56e-24	protein coding
ENSG00000105963	ADAP1	1.221044652	0.031139044	protein coding
ENSG00000121577	POPDC2	1.219299824	0.023154423	protein coding
ENSG00000152779	SLC16A12	1.215981514	0.001017947	protein coding
ENSG00000182326	C1S	1.215898337	6.16e-66	protein coding
ENSG00000164188	RANBP3L	1.211231264	0.001082102	protein coding
ENSG00000023839	ABCC2	1.209959165	0.015786331	protein coding
ENSG00000185880	TRIM69	1.207813937	7.87e-31	protein coding
ENSG00000087085	ACHE	1.203117679	0.017202811	protein coding
ENSG00000141052	MYOCD	1.200275119	0.000344717	protein coding
ENSG00000204592	HLA-E	1.199725637	1.97e-103	protein coding
ENSG00000080031	PTPRH	1.199032061	0.011211927	protein coding
ENSG00000166710	B2M	1.197146267	3.27e-152	protein coding
ENSG00000169252	ADRB2	1.194801738	1.07e-14	protein coding
ENSG00000227036	LINC00511	1.192148315	0.000176295	processed transcript
ENSG00000100593	ISM2	1.19050858	0.018355824	protein coding
ENSG00000104856	RELB	1.183010667	7.67e-13	protein coding
ENSG00000171174	RBKS	1.182286473	0.000714799	protein coding
ENSG00000143502	SUSD4	1.182123008	0.001239763	protein coding
ENSG00000113083	LOX	1.171577593	2.04e-59	protein coding
ENSG00000151025	GPR158	1.166144662	3.68e-07	protein coding
ENSG00000260942	CAPN10-DT	1.1613849	0.012869666	antisense
ENSG00000137834	SMAD6	1.161111078	2.47e-05	protein coding
ENSG00000168389	MFSD2A	1.157617519	2.7e-08	protein coding
ENSG00000171522	PTGER4	1.15633822	1.27e-27	protein coding
ENSG00000224081	SLC44A3-AS1	1.154789838	0.031866825	transcribed processed pseudogene
ENSG00000124508	BTN2A2	1.152280415	2.7e-16	protein coding
ENSG00000138035	PNPT1	1.150855579	9.51e-27	protein coding
ENSG00000117600	PLPPR4	1.148364398	0.000114049	protein coding
ENSG00000156463	SH3RF2	1.148020858	0.001568458	protein coding
ENSG00000138792	ENPEP	1.147689971	0.009362204	protein coding
ENSG00000087074	PPP1R15A	1.145739164	1.04e-57	protein coding
ENSG00000189060	H1F0	1.144598233	2.09e-16	protein coding
ENSG00000001460	STPG1	1.143332656	1.24e-05	protein coding
ENSG00000188820	CALHM6	1.142341519	0.004243938	protein coding
ENSG00000116574	RHOU	1.139479673	0.002582578	protein coding
ENSG00000128590	DNAJB9	1.138272759	6.19e-45	protein coding
ENSG00000202048	SNORD114-20	1.136492386	0.004246849	snoRNA
ENSG00000178381	ZFAND2A	1.133084887	4.04e-14	protein coding
ENSG00000079335	CDC14A	1.132982446	2.62e-09	protein coding
ENSG00000171617	ENC1	1.13268257	1.03e-51	protein coding
ENSG00000099194	SCD	1.130954349	1.23e-52	protein coding
ENSG00000181649	PHLDA2	1.12996288	0.000781904	protein coding
ENSG00000073605	GSDMB	1.129219601	0.011097461	protein coding
ENSG00000166897	ELFN2	1.127131275	0.001490582	protein coding
ENSG00000198805	PNP	1.126079687	2.28e-14	protein coding
ENSG00000116717	GADD45A	1.121485637	1.94e-38	protein coding
ENSG00000142619	PADI3	1.12084584	0.031581783	protein coding
ENSG00000075213	SEMA3A	1.118818881	2.44e-14	protein coding
ENSG00000130066	SAT1	1.115345889	1.99e-20	protein coding
ENSG00000196116	TDRD7	1.112859466	1.31e-17	protein coding
ENSG00000247373	AC055713.1	1.109192164	0.030399581	lincRNA
ENSG00000205220	PSMB10	1.108564299	2.06e-05	protein coding
ENSG00000204516	MICB	1.104661761	4.03e-13	protein coding
ENSG00000164463	CREBRF	1.104439218	1.35e-26	protein coding
ENSG00000184164	CRELD2	1.103942393	5.58e-34	protein coding
ENSG00000188522	FAM83G	1.103283405	1.06e-14	protein coding
ENSG00000143479	DYRK3	1.102169386	1.51e-13	protein coding
ENSG00000104635	SLC39A14	1.099312236	4.72e-70	protein coding
ENSG00000128016	ZFP36	1.098979172	3.24e-09	protein coding
ENSG00000123610	TNFAIP6	1.097206428	0.000298383	protein coding
ENSG00000215262	KCNU1	1.095908599	0.030591172	protein coding
ENSG00000049130	KITLG	1.094611314	2.98e-05	protein coding
ENSG00000173918	C1QTNF1	1.086739656	0.0004917	protein coding
ENSG00000226312	CFLAR-AS1	1.085689556	0.037715586	antisense
ENSG00000100532	CGRRF1	1.084239918	1.24e-10	protein coding
ENSG00000104611	SH2D4A	1.078719463	0.003397331	protein coding
ENSG00000272455	AL391244.2	1.076728677	0.014084705	lincRNA
ENSG00000107562	CXCL12	1.076071539	1.81e-05	protein coding
ENSG00000109861	CTSC	1.075733249	1.73e-05	protein coding
ENSG00000076513	ANKRD13A	1.075172123	1.28e-64	protein coding
ENSG00000184588	PDE4B	1.072322338	0.001882772	protein coding
ENSG00000139192	TAPBPL	1.072213578	6.22e-07	protein coding
ENSG00000169994	MYO7B	1.067247643	0.00076164	protein coding
ENSG00000143867	OSR1	1.066735995	0.00023174	protein coding
ENSG00000137842	TMEM62	1.06256075	1.29e-06	protein coding
ENSG00000214900	LINC01588	1.060632186	0.000513208	lincRNA
ENSG00000163293	NIPAL1	1.054680773	0.012562738	protein coding
ENSG00000167034	NKX3-1	1.053268576	1.48e-13	protein coding
ENSG00000104415	WISP1	1.049594197	0.025160411	protein coding
ENSG00000165997	ARL5B	1.046631837	6.03e-39	protein coding
ENSG00000178607	ERN1	1.04516112	9.4e-11	protein coding
ENSG00000099860	GADD45B	1.042934521	1.28e-31	protein coding
ENSG00000135111	TBX3	1.039706408	0.000134493	protein coding
ENSG00000197653	DNAH10	1.038632116	0.040831754	protein coding
ENSG00000183111	ARHGEF37	1.037585303	0.00014034	protein coding
ENSG00000131015	ULBP2	1.033464651	4.52e-07	protein coding
ENSG00000197191	CYSRT1	1.03114389	0.000654798	protein coding
ENSG00000164136	IL15	1.028968321	0.000184591	protein coding
ENSG00000128052	KDR	1.027710098	0.005059485	protein coding
ENSG00000176641	RNF152	1.026242572	0.00169808	protein coding
ENSG00000055332	EIF2AK2	1.025798722	3.37e-29	protein coding
ENSG00000153064	BANK1	1.025056775	0.038394103	protein coding
ENSG00000151414	NEK7	1.023166806	5.14e-50	protein coding
ENSG00000099875	MKNK2	1.022162087	1.44e-21	protein coding
ENSG00000181634	TNFSF15	1.021818868	0.01983347	protein coding
ENSG00000145147	SLIT2	1.019121052	0.003518149	protein coding
ENSG00000163874	ZC3H12A	1.018650406	1.83e-07	protein coding
ENSG00000196152	ZNF79	1.016066825	3.82e-07	protein coding
ENSG00000171132	PRKCE	1.01573247	3.48e-08	protein coding
ENSG00000105327	BBC3	1.012767883	1.23e-10	protein coding
ENSG00000169991	IFFO2	1.011803008	1.73e-16	protein coding
ENSG00000105559	PLEKHA4	1.011632227	6.22e-19	protein coding
ENSG00000159403	C1R	1.011563936	1.03e-54	protein coding
ENSG00000186854	TRABD2A	1.010279705	0.006896134	protein coding
ENSG00000154153	RETREG1	1.0075371	1.48e-07	protein coding
ENSG00000092010	PSME1	1.006649275	1.64e-41	protein coding
ENSG00000174010	KLHL15	1.005518643	2.15e-15	protein coding
ENSG00000231721	LINC-PINT	1.005220149	0.000196719	processed transcript
ENSG00000184205	TSPYL2	1.004362389	5.66e-13	protein coding

## Sheet: S1D Table
S1D Table. Downregulated genes in ZIKV-infected myoblasts over mock myoblasts
Gene ID	Gene Name	Log2Fold Change	Adjusted p-value	Gene Type
ENSG00000234281	LANCL1-AS1	-3.110984618	0.002950701	antisense
ENSG00000174403	MIR1-1HG-AS1	-2.806553477	1.03e-05	antisense
ENSG00000227544	AC018647.1	-2.578976586	9.34e-17	lincRNA
ENSG00000129757	CDKN1C	-2.383155319	3.63e-137	protein coding
ENSG00000158457	TSPAN33	-2.294508134	5.07e-16	protein coding
ENSG00000188580	NKAIN2	-2.253354436	3.22e-05	protein coding
ENSG00000227877	MRLN	-2.222384212	0.016207882	protein coding
ENSG00000086696	HSD17B2	-2.200039085	2.87e-15	protein coding
ENSG00000170927	PKHD1	-2.151983988	8.54e-05	protein coding
ENSG00000141161	UNC45B	-2.138799746	3.14e-21	protein coding
ENSG00000108878	CACNG1	-2.095395321	7.16e-08	protein coding
ENSG00000163380	LMOD3	-2.055544039	3.66e-05	protein coding
ENSG00000262179	MYMX	-2.052561411	8.7e-45	protein coding
ENSG00000187955	COL14A1	-2.044590624	1.79e-08	protein coding
ENSG00000122180	MYOG	-2.036288432	6.88e-69	protein coding
ENSG00000179542	SLITRK4	-1.977315929	3.83e-27	protein coding
ENSG00000180209	MYLPF	-1.977098293	7.52e-83	protein coding
ENSG00000130595	TNNT3	-1.938367408	4.7e-08	protein coding
ENSG00000130528	HRC	-1.895798752	2.73e-07	protein coding
ENSG00000133056	PIK3C2B	-1.85780179	0.001817517	protein coding
ENSG00000196218	RYR1	-1.855787188	1.95e-27	protein coding
ENSG00000092054	MYH7	-1.850904995	2.36e-24	protein coding
ENSG00000005513	SOX8	-1.844433852	2.4e-28	protein coding
ENSG00000224568	LINC01886	-1.823884709	0.000254745	lincRNA
ENSG00000075275	CELSR1	-1.796578525	0.000389291	protein coding
ENSG00000177614	PGBD5	-1.786813654	5.85e-10	protein coding
ENSG00000254631	AP001372.1	-1.777429869	0.009857043	antisense
ENSG00000207205	RNVU1-15	-1.774326	0.000493966	snRNA
ENSG00000055118	KCNH2	-1.750560204	0.004935005	protein coding
ENSG00000179314	WSCD1	-1.744447995	5.44e-05	protein coding
ENSG00000180354	MTURN	-1.735015743	8.54e-68	protein coding
ENSG00000183160	TMEM119	-1.733690147	2.33e-144	protein coding
ENSG00000168509	HJV	-1.729440254	4.01e-16	protein coding
ENSG00000255440	AP001085.1	-1.728832024	0.000560927	sense intronic
ENSG00000187616	MYMK	-1.728418067	4.23e-12	protein coding
ENSG00000196811	CHRNG	-1.727936401	4.47e-57	protein coding
ENSG00000250899	AC125807.2	-1.722644689	4.67e-19	lincRNA
ENSG00000185482	STAC3	-1.718195821	1.14e-17	protein coding
ENSG00000198842	DUSP27	-1.717958537	3.1e-28	protein coding
ENSG00000205056	LINC02397	-1.717710754	0.001679053	lincRNA
ENSG00000177363	LRRN4CL	-1.690062841	1.73e-27	protein coding
ENSG00000168530	MYL1	-1.678332881	5.95e-12	protein coding
ENSG00000109063	MYH3	-1.675559347	3.76e-19	protein coding
ENSG00000181085	MAPK15	-1.675106849	0.010491792	protein coding
ENSG00000224940	PRRT4	-1.659935648	1.61e-10	protein coding
ENSG00000099953	MMP11	-1.653262958	5.03e-64	protein coding
ENSG00000164683	HEY1	-1.648856316	4.29e-05	protein coding
ENSG00000139679	LPAR6	-1.639649012	1.29e-13	protein coding
ENSG00000254586	AC124301.1	-1.622053887	0.009424662	lincRNA
ENSG00000239474	KLHL41	-1.609010022	2.79e-43	protein coding
ENSG00000155657	TTN	-1.605805493	1.74e-05	protein coding
ENSG00000168955	TM4SF20	-1.585886913	2.21e-07	protein coding
ENSG00000135902	CHRND	-1.578779531	1.51e-12	protein coding
ENSG00000197106	SLC6A17	-1.576871286	0.000122151	protein coding
ENSG00000110042	DTX4	-1.562708064	3.06e-53	protein coding
ENSG00000129152	MYOD1	-1.552955042	1.7e-79	protein coding
ENSG00000126860	EVI2A	-1.550550005	3.87e-23	protein coding
ENSG00000126882	FAM78A	-1.547819302	7.69e-07	protein coding
ENSG00000102996	MMP15	-1.541524872	1.59e-06	protein coding
ENSG00000171365	CLCN5	-1.53363017	6.87e-22	protein coding
ENSG00000280219	AC093908.1	-1.51440423	0.000968424	TEC
ENSG00000273768	RF00003	-1.511280671	0.000217776	snRNA
ENSG00000124701	APOBEC2	-1.508823614	0.012744999	protein coding
ENSG00000171812	COL8A2	-1.503366041	3.24e-25	protein coding
ENSG00000101265	RASSF2	-1.494788187	3.99e-09	protein coding
ENSG00000125869	LAMP5	-1.494239481	9.76e-06	protein coding
ENSG00000278705	HIST1H4B	-1.491222511	2.21e-56	protein coding
ENSG00000265185	SNORD3B-1	-1.491157708	1.13e-05	snoRNA
ENSG00000275126	HIST1H4L	-1.488719669	2.02e-07	protein coding
ENSG00000274267	HIST1H3B	-1.486856291	1.78e-113	protein coding
ENSG00000130592	LSP1	-1.48611616	2.42e-53	protein coding
ENSG00000184357	HIST1H1B	-1.480227799	4.69e-128	protein coding
ENSG00000081248	CACNA1S	-1.465698652	8.28e-17	protein coding
ENSG00000278133	AC135050.6	-1.461642648	8.57e-05	sense intronic
ENSG00000268894	PLCE1-AS1	-1.444758472	6.17e-10	antisense
ENSG00000173621	LRFN4	-1.44212607	3.3e-21	protein coding
ENSG00000137507	LRRC32	-1.439731569	1.08e-14	protein coding
ENSG00000065361	ERBB3	-1.435866064	1.77e-07	protein coding
ENSG00000158292	GPR153	-1.428642775	1.43e-41	protein coding
ENSG00000118729	CASQ2	-1.424363526	9.71e-05	protein coding
ENSG00000161835	GRASP	-1.41666637	7.25e-31	protein coding
ENSG00000168743	NPNT	-1.402284751	4.45e-22	protein coding
ENSG00000152154	TMEM178A	-1.395732705	3.03e-05	protein coding
ENSG00000278637	HIST1H4A	-1.393549682	8.27e-14	protein coding
ENSG00000276966	HIST1H4E	-1.386734646	1.8e-82	protein coding
ENSG00000162267	ITIH3	-1.384654145	1.71e-09	protein coding
ENSG00000155265	GOLGA7B	-1.384365321	0.001036592	protein coding
ENSG00000275538	RNVU1-19	-1.36143225	0.001657013	snRNA
ENSG00000070193	FGF10	-1.353299208	9.35e-05	protein coding
ENSG00000163485	ADORA1	-1.350661306	1.47e-50	protein coding
ENSG00000183598	HIST2H3D	-1.348674976	8.48e-23	protein coding
ENSG00000121769	FABP3	-1.345112099	6.3e-18	protein coding
ENSG00000140285	FGF7	-1.344963949	1.48e-11	protein coding
ENSG00000161682	FAM171A2	-1.344145654	7.01e-27	protein coding
ENSG00000120057	SFRP5	-1.342629018	0.006840374	protein coding
ENSG00000106823	ECM2	-1.334844462	7.85e-11	protein coding
ENSG00000145911	N4BP3	-1.329223356	0.020945109	protein coding
ENSG00000157368	IL34	-1.324687868	2.26e-05	protein coding
ENSG00000046653	GPM6B	-1.308586243	2.88e-07	protein coding
ENSG00000128594	LRRC4	-1.306605979	0.000398119	protein coding
ENSG00000068615	REEP1	-1.303608794	2.18e-06	protein coding
ENSG00000183091	NEB	-1.301626508	7.48e-12	protein coding
ENSG00000201558	RNVU1-6	-1.298791962	0.019459231	snRNA
ENSG00000180596	HIST1H2BC	-1.295959559	3.57e-84	protein coding
ENSG00000172000	ZNF556	-1.295708022	6.75e-23	protein coding
ENSG00000147912	FBXO10	-1.294257725	5.31e-10	protein coding
ENSG00000181408	UTS2R	-1.292193816	0.005141248	protein coding
ENSG00000111671	SPSB2	-1.286304954	1.03e-05	protein coding
ENSG00000154930	ACSS1	-1.283633986	0.010161368	protein coding
ENSG00000167680	SEMA6B	-1.282888279	2.32e-09	protein coding
ENSG00000260807	AC009041.2	-1.278279538	0.000120538	lincRNA
ENSG00000278291	AL161772.1	-1.271532727	1.66e-08	antisense
ENSG00000221955	SLC12A8	-1.261422977	8.25e-10	protein coding
ENSG00000145794	MEGF10	-1.255905734	4.38e-29	protein coding
ENSG00000103888	CEMIP	-1.252627012	3.53e-124	protein coding
ENSG00000163492	CCDC141	-1.251304094	2.12e-07	protein coding
ENSG00000151117	TMEM86A	-1.251025036	1.05e-06	protein coding
ENSG00000161381	PLXDC1	-1.249518265	1.24e-05	protein coding
ENSG00000118407	FILIP1	-1.243190102	0.020251825	protein coding
ENSG00000197153	HIST1H3J	-1.242464969	6.43e-10	protein coding
ENSG00000110195	FOLR1	-1.240520798	0.000330915	protein coding
ENSG00000197061	HIST1H4C	-1.240440666	6.79e-59	protein coding
ENSG00000172995	ARPP21	-1.234112758	4.33e-30	protein coding
ENSG00000276600	RAB7B	-1.225009004	7.28e-05	protein coding
ENSG00000065413	ANKRD44	-1.21853343	3.94e-19	protein coding
ENSG00000007968	E2F2	-1.218500561	1.92e-05	protein coding
ENSG00000269044	AC024075.2	-1.218018908	0.003153147	sense intronic
ENSG00000260852	FBXL19-AS1	-1.216949298	0.0057744	antisense
ENSG00000162878	PKDCC	-1.215123034	4.26e-12	protein coding
ENSG00000158406	HIST1H4H	-1.212961478	3.82e-49	protein coding
ENSG00000070601	FRMPD1	-1.205247013	0.005718024	protein coding
ENSG00000162630	B3GALT2	-1.202825237	5.55e-55	protein coding
ENSG00000212195	RF00012	-1.199711289	0.012330009	snoRNA
ENSG00000274210	RF00003	-1.199081155	0.003642312	snRNA
ENSG00000080573	COL5A3	-1.196767625	9.8e-24	protein coding
ENSG00000198719	DLL1	-1.193315657	8.62e-09	protein coding
ENSG00000174600	CMKLR1	-1.190878967	3.08e-34	protein coding
ENSG00000274997	HIST1H2AH	-1.19071016	4.88e-36	protein coding
ENSG00000262074	SNORD3B-2	-1.182287867	7.28e-06	snoRNA
ENSG00000272325	NUDT3	-1.179120402	1.78e-20	protein coding
ENSG00000163762	TM4SF18	-1.171002998	0.016957307	protein coding
ENSG00000163909	HEYL	-1.164558513	6.39e-39	protein coding
ENSG00000087589	CASS4	-1.154314557	5.94e-05	protein coding
ENSG00000130222	GADD45G	-1.152529099	0.009901409	protein coding
ENSG00000158373	HIST1H2BD	-1.142873396	8.05e-49	protein coding
ENSG00000113504	SLC12A7	-1.142350071	4.1e-16	protein coding
ENSG00000179071	CCDC89	-1.137514584	0.005818173	protein coding
ENSG00000178726	THBD	-1.128294173	1.34e-14	protein coding
ENSG00000143816	WNT9A	-1.123680551	2.57e-09	protein coding
ENSG00000116990	MYCL	-1.120482235	3.74e-12	protein coding
ENSG00000107551	RASSF4	-1.118289643	2.66e-46	protein coding
ENSG00000176771	NCKAP5	-1.116640501	9.89e-05	protein coding
ENSG00000166317	SYNPO2L	-1.106151348	3e-05	protein coding
ENSG00000165868	HSPA12A	-1.105279826	1.46e-13	protein coding
ENSG00000139508	SLC46A3	-1.098978938	5.62e-28	protein coding
ENSG00000165124	SVEP1	-1.095234969	3.56e-06	protein coding
ENSG00000189184	PCDH18	-1.094618187	4.58e-31	protein coding
ENSG00000184828	ZBTB7C	-1.092940519	0.000666246	protein coding
ENSG00000048342	CC2D2A	-1.092490616	2.85e-10	protein coding
ENSG00000196787	HIST1H2AG	-1.090466815	3.14e-31	protein coding
ENSG00000180447	GAS1	-1.089582272	3.39e-28	protein coding
ENSG00000203814	HIST2H2BF	-1.083421674	2.2e-38	protein coding
ENSG00000104081	BMF	-1.082116625	7.66e-15	protein coding
ENSG00000172403	SYNPO2	-1.081594761	3.01e-66	protein coding
ENSG00000203867	RBM20	-1.07767451	0.000359773	protein coding
ENSG00000124491	F13A1	-1.07658929	2.05e-53	protein coding
ENSG00000161048	NAPEPLD	-1.069245013	2.06e-06	protein coding
ENSG00000101224	CDC25B	-1.063661991	8.51e-40	protein coding
ENSG00000115221	ITGB6	-1.060333126	1.27e-28	protein coding
ENSG00000173599	PC	-1.060233762	1.22e-15	protein coding
ENSG00000182533	CAV3	-1.059793347	1.78e-28	protein coding
ENSG00000160161	CILP2	-1.055208906	0.000139681	protein coding
ENSG00000158555	GDPD5	-1.055097126	1.04e-17	protein coding
ENSG00000090539	CHRD	-1.054571841	0.025676724	protein coding
ENSG00000197046	SIGLEC15	-1.052202491	0.041086876	protein coding
ENSG00000206652	RNU1-1	-1.051687443	0.005773738	snRNA
ENSG00000275714	HIST1H3A	-1.050372351	3.52e-10	protein coding
ENSG00000107859	PITX3	-1.049342547	0.007964777	protein coding
ENSG00000279602	AC109326.1	-1.049110493	0.004494036	TEC
ENSG00000275713	HIST1H2BH	-1.047586479	2.74e-17	protein coding
ENSG00000145362	ANK2	-1.046872005	1.27e-26	protein coding
ENSG00000262454	MIR193BHG	-1.041250457	3.16e-06	lincRNA
ENSG00000203727	SAMD5	-1.036134711	3.95e-29	protein coding
ENSG00000170681	CAVIN4	-1.033967711	7.66e-24	protein coding
ENSG00000215012	RTL10	-1.032772144	9.26e-29	protein coding
ENSG00000177791	MYOZ1	-1.032688026	0.006896134	protein coding
ENSG00000147145	LPAR4	-1.03190496	0.000258512	protein coding
ENSG00000071246	VASH1	-1.030410338	0.000231332	protein coding
ENSG00000162390	ACOT11	-1.029320498	1.08e-14	protein coding
ENSG00000162063	CCNF	-1.029011332	9.88e-16	protein coding
ENSG00000087303	NID2	-1.027247502	3.24e-82	protein coding
ENSG00000173432	SAA1	-1.026429583	0.006198108	protein coding
ENSG00000173914	RBM4B	-1.024959415	2.88e-09	protein coding
ENSG00000117152	RGS4	-1.020923336	3.37e-22	protein coding
ENSG00000155465	SLC7A7	-1.019363496	4.62e-05	protein coding
ENSG00000033327	GAB2	-1.018564199	5.27e-15	protein coding
ENSG00000213463	SYNJ2BP	-1.01846309	1.06e-20	protein coding
ENSG00000211448	DIO2	-1.017505271	3.11e-08	protein coding
ENSG00000122861	PLAU	-1.012054204	7.85e-58	protein coding
ENSG00000138759	FRAS1	-1.011351076	2.23e-18	protein coding
ENSG00000177679	SRRM3	-1.008534875	0.011396678	protein coding
ENSG00000226950	DANCR	-1.006599242	4.13e-06	processed transcript
ENSG00000168890	TMEM150A	-1.006124911	3.14e-10	protein coding
ENSG00000239887	C1orf226	-1.005817178	0.026724378	protein coding
ENSG00000158258	CLSTN2	-1.005214566	3.84e-07	protein coding
ENSG00000177238	TRIM72	-1.00497141	3.83e-35	protein coding

## Sheet: S1E Table
S1E Table. Upregulated genes in ZIKV-infected myotubes over mock myotubes
Gene ID	Gene Name	Log2Fold Change	Adjusted p-value	Gene Type
ENSG00000121858	TNFSF10	10.06099281	5.51e-22	protein coding
ENSG00000134321	RSAD2	10.05834144	4.08e-122	protein coding
ENSG00000162654	GBP4	9.354138175	4.45e-19	protein coding
ENSG00000131203	IDO1	8.956027528	1.51e-09	protein coding
ENSG00000104951	IL4I1	8.873054964	2.19e-09	protein coding
ENSG00000134326	CMPK2	8.871947912	1.6e-63	protein coding
ENSG00000135114	OASL	8.737000962	7.18e-176	protein coding
ENSG00000137462	TLR2	8.377088766	4.3e-07	protein coding
ENSG00000168062	BATF2	8.159094867	8.23e-78	protein coding
ENSG00000171855	IFNB1	8.107337199	1.22e-06	protein coding
ENSG00000163568	AIM2	8.100658592	1.19e-06	protein coding
ENSG00000225492	GBP1P1	7.783820014	4.26e-36	transcribed unprocessed pseudogene
ENSG00000154451	GBP5	7.748344329	1.46e-18	protein coding
ENSG00000129048	ACKR4	7.630399862	3.55e-07	protein coding
ENSG00000119922	IFIT2	7.614978223	0	protein coding
ENSG00000183486	MX2	7.563971996	4.98e-24	protein coding
ENSG00000196092	PAX5	7.34461916	1.5e-05	protein coding
ENSG00000168961	LGALS9	7.339226877	1.75e-21	protein coding
ENSG00000226025	LGALS17A	7.325139823	1.12e-06	transcribed unprocessed pseudogene
ENSG00000130303	BST2	7.321447642	1.34e-218	protein coding
ENSG00000102524	TNFSF13B	7.242297854	9.73e-169	protein coding
ENSG00000157601	MX1	7.20296396	0	protein coding
ENSG00000160013	PTGIR	7.147381127	2.81e-05	protein coding
ENSG00000124256	ZBP1	7.072315462	3.72e-51	protein coding
ENSG00000169248	CXCL11	7.042706463	3.77e-05	protein coding
ENSG00000104432	IL7	7.0307524	4.22e-05	protein coding
ENSG00000174837	ADGRE1	7.016628041	3.82e-06	protein coding
ENSG00000236098	AC097059.2	6.996336318	4.37e-05	lincRNA
ENSG00000136514	RTP4	6.988619104	6.67e-54	protein coding
ENSG00000256262	USP30-AS1	6.970248393	4.15e-06	antisense
ENSG00000172183	ISG20	6.916742555	5.94e-129	protein coding
ENSG00000169245	CXCL10	6.816943911	7.71e-06	protein coding
ENSG00000225101	OR52K3P	6.798156014	7.82e-05	transcribed unprocessed pseudogene
ENSG00000138646	HERC5	6.762703123	3.19e-210	protein coding
ENSG00000134532	SOX5	6.751853421	8.59e-05	protein coding
ENSG00000165949	IFI27	6.721718565	0	protein coding
ENSG00000174808	BTC	6.706335777	2.2e-25	protein coding
ENSG00000100342	APOL1	6.705742846	4.9e-75	protein coding
ENSG00000269720	CCDC194	6.686610855	0.000109833	protein coding
ENSG00000224675	AC009227.1	6.61306705	0.000126563	antisense
ENSG00000185885	IFITM1	6.600683136	0	protein coding
ENSG00000119917	IFIT3	6.524376131	1.1e-252	protein coding
ENSG00000266976	AC079466.1	6.435235328	0.000225607	lincRNA
ENSG00000182393	IFNL1	6.432421446	0.000200757	protein coding
ENSG00000096996	IL12RB1	6.429297644	0.0002056	protein coding
ENSG00000089127	OAS1	6.379073528	1.19e-112	protein coding
ENSG00000222017	AC011997.1	6.366385342	0.000237419	antisense
ENSG00000111335	OAS2	6.36607133	0	protein coding
ENSG00000171860	C3AR1	6.362398644	6.84e-19	protein coding
ENSG00000111331	OAS3	6.321022424	0	protein coding
ENSG00000229677	AC018644.1	6.215122241	0.000356447	processed pseudogene
ENSG00000236069	AL136987.1	6.148247906	0.000404906	lincRNA
ENSG00000100346	CACNA1I	6.107961202	5.79e-08	protein coding
ENSG00000230521	AL645929.1	6.067612667	0.000489127	unprocessed pseudogene
ENSG00000161921	CXCL16	6.062039397	8.34e-17	protein coding
ENSG00000120217	CD274	6.057208474	7.62e-38	protein coding
ENSG00000198574	SH2D1B	6.017655017	0.000566751	protein coding
ENSG00000141497	ZMYND15	5.98780024	1.11e-07	protein coding
ENSG00000171094	ALK	5.966600645	1.37e-07	protein coding
ENSG00000115267	IFIH1	5.953779347	0	protein coding
ENSG00000025708	TYMP	5.907288683	2.02e-42	protein coding
ENSG00000079385	CEACAM1	5.905408618	0.0006846	protein coding
ENSG00000267057	LINC01905	5.848773476	0.000794801	lincRNA
ENSG00000133106	EPSTI1	5.819163161	0	protein coding
ENSG00000162692	VCAM1	5.76585017	4.36e-07	protein coding
ENSG00000177989	ODF3B	5.763407898	1.07e-09	protein coding
ENSG00000050344	NFE2L3	5.720813865	7.59e-42	protein coding
ENSG00000268088	AC093063.1	5.665022484	0.001110991	transcribed unprocessed pseudogene
ENSG00000133401	PDZD2	5.65841734	0.000263167	protein coding
ENSG00000142677	IL22RA1	5.626117846	0.000293921	protein coding
ENSG00000128284	APOL3	5.621034176	3.84e-76	protein coding
ENSG00000204397	CARD16	5.617056144	4.6e-09	protein coding
ENSG00000115271	GCA	5.572595661	3.4e-72	protein coding
ENSG00000173193	PARP14	5.552873118	0	protein coding
ENSG00000124882	EREG	5.532214126	7.79e-09	protein coding
ENSG00000185745	IFIT1	5.530134613	0	protein coding
ENSG00000137752	CASP1	5.473044365	1.65e-108	protein coding
ENSG00000271503	CCL5	5.437251941	1.54e-31	protein coding
ENSG00000168404	MLKL	5.406985955	4.34e-62	protein coding
ENSG00000107159	CA9	5.319276396	0.002106657	protein coding
ENSG00000164342	TLR3	5.310033452	0	protein coding
ENSG00000205413	SAMD9	5.273203391	0	protein coding
ENSG00000171051	FPR1	5.253467612	0.00234004	protein coding
ENSG00000110446	SLC15A3	5.15584906	2.54e-224	protein coding
ENSG00000010030	ETV7	5.093136494	4.27e-77	protein coding
ENSG00000117228	GBP1	5.092927842	0	protein coding
ENSG00000120337	TNFSF18	5.092196247	1.07e-99	protein coding
ENSG00000241106	HLA-DOB	5.084330886	0.003435478	protein coding
ENSG00000130589	HELZ2	5.062316613	0	protein coding
ENSG00000239713	APOBEC3G	5.049978892	6.93e-106	protein coding
ENSG00000243649	CFB	5.043989258	7.39e-09	protein coding
ENSG00000132530	XAF1	5.018156425	0	protein coding
ENSG00000155629	PIK3AP1	5.005725266	6.92e-38	protein coding
ENSG00000232810	TNF	4.956536385	0.003725507	protein coding
ENSG00000103313	MEFV	4.953333097	4.36e-10	protein coding
ENSG00000167772	ANGPTL4	4.910361598	3.77e-05	protein coding
ENSG00000163131	CTSS	4.883345763	5.06e-83	protein coding
ENSG00000106785	TRIM14	4.880489231	4.18e-129	protein coding
ENSG00000168016	TRANK1	4.874506056	5.56e-290	protein coding
ENSG00000171509	RXFP1	4.871346917	1.33e-06	protein coding
ENSG00000240065	PSMB9	4.870635394	7.26e-226	protein coding
ENSG00000163823	CCR1	4.869478321	1.41e-06	protein coding
ENSG00000137959	IFI44L	4.841734818	0	protein coding
ENSG00000204642	HLA-F	4.830323917	9.82e-195	protein coding
ENSG00000197142	ACSL5	4.829203602	2.25e-21	protein coding
ENSG00000068079	IFI35	4.799034529	0	protein coding
ENSG00000187608	ISG15	4.793210105	0	protein coding
ENSG00000237864	LINC00322	4.786624182	0.004672882	lincRNA
ENSG00000189058	APOD	4.672662094	8.39e-09	protein coding
ENSG00000204010	IFIT1B	4.640539285	0.002959384	protein coding
ENSG00000163347	CLDN1	4.635262626	3.83e-34	protein coding
ENSG00000125730	C3	4.615938924	2.22e-12	protein coding
ENSG00000158516	CPA2	4.592908005	0.005919489	protein coding
ENSG00000105894	PTN	4.580384424	2.02e-08	protein coding
ENSG00000169429	CXCL8	4.570241723	4.12e-111	protein coding
ENSG00000196684	HSH2D	4.551104054	0.006409734	protein coding
ENSG00000265240	AC114689.2	4.551104054	0.006409734	processed pseudogene
ENSG00000069188	SDK2	4.551104054	0.006409734	protein coding
ENSG00000132109	TRIM21	4.529444835	3.78e-211	protein coding
ENSG00000221963	APOL6	4.504214515	0	protein coding
ENSG00000149633	KIAA1755	4.477032569	7.43e-23	protein coding
ENSG00000251011	TMEM108-AS1	4.475819397	0.006816931	antisense
ENSG00000182179	UBA7	4.41742941	0	protein coding
ENSG00000272463	AL357054.4	4.414301871	1.57e-08	lincRNA
ENSG00000168280	KIF5C	4.398898673	0.000309059	protein coding
ENSG00000237276	ANO7L1	4.394432275	6.72e-14	transcribed unprocessed pseudogene
ENSG00000134470	IL15RA	4.393257592	3.62e-15	protein coding
ENSG00000181381	DDX60L	4.385622308	0	protein coding
ENSG00000107201	DDX58	4.381132498	0	protein coding
ENSG00000163746	PLSCR2	4.366344464	0.007578451	protein coding
ENSG00000004468	CD38	4.36629505	0.004977386	protein coding
ENSG00000125347	IRF1	4.360997772	7.73e-288	protein coding
ENSG00000188282	RUFY4	4.353017082	0.005190263	protein coding
ENSG00000106560	GIMAP2	4.352621991	2.91e-88	protein coding
ENSG00000277511	AC116407.2	4.344130691	0.000370053	lincRNA
ENSG00000234362	LINC01914	4.330620265	2.13e-08	lincRNA
ENSG00000178965	ERICH3	4.328508541	0.008084883	protein coding
ENSG00000272669	AL021707.6	4.306926135	3.38e-05	antisense
ENSG00000213492	NT5C3AP1	4.302964352	0.000429723	transcribed processed pseudogene
ENSG00000177294	FBXO39	4.297880625	0.005596936	protein coding
ENSG00000138642	HERC6	4.284280007	5.75e-286	protein coding
ENSG00000223511	AL683807.1	4.283315736	0.000457911	lincRNA
ENSG00000197646	PDCD1LG2	4.251105444	2.11e-105	protein coding
ENSG00000214691	LINC01913	4.232634908	0.008720632	lincRNA
ENSG00000160932	LY6E	4.228667475	0	protein coding
ENSG00000123609	NMI	4.220047632	6.18e-209	protein coding
ENSG00000224666	Z84484.1	4.212698133	0.008829775	antisense
ENSG00000230040	LINC00364	4.203779086	8.38e-32	lincRNA
ENSG00000137628	DDX60	4.183504798	0	protein coding
ENSG00000188313	PLSCR1	4.180752118	0	protein coding
ENSG00000265555	LINC01903	4.163128115	0.000660719	lincRNA
ENSG00000177409	SAMD9L	4.159802225	0	protein coding
ENSG00000101347	SAMHD1	4.149350513	0	protein coding
ENSG00000149131	SERPING1	4.122510932	1.65e-36	protein coding
ENSG00000136275	C7orf69	4.116495358	1.98e-14	antisense
ENSG00000002549	LAP3	4.112061347	0	protein coding
ENSG00000135899	SP110	4.10456324	1.11e-212	protein coding
ENSG00000123685	BATF3	4.08033253	2.65e-07	protein coding
ENSG00000163661	PTX3	4.069252089	4.48e-25	protein coding
ENSG00000138615	CILP	4.048325173	0.000928509	protein coding
ENSG00000204267	TAP2	4.041359817	2.4e-65	protein coding
ENSG00000116194	ANGPTL1	3.989669166	1.33e-131	protein coding
ENSG00000059378	PARP12	3.942258911	7.55e-290	protein coding
ENSG00000136244	IL6	3.935189044	3.63e-24	protein coding
ENSG00000185201	IFITM2	3.930968796	1.28e-274	protein coding
ENSG00000168394	TAP1	3.921220568	0	protein coding
ENSG00000180616	SSTR2	3.911478531	1.07e-07	protein coding
ENSG00000280248	AC124319.4	3.895855467	0.001463222	TEC
ENSG00000255690	TRIL	3.895572336	1.02e-14	protein coding
ENSG00000156587	UBE2L6	3.892467743	0	protein coding
ENSG00000168398	BDKRB2	3.871972139	1.62e-06	protein coding
ENSG00000282851	BISPR	3.848920113	2.12e-06	lincRNA
ENSG00000135318	NT5E	3.842748069	1.99e-297	protein coding
ENSG00000108771	DHX58	3.841092707	1.46e-193	protein coding
ENSG00000204592	HLA-E	3.828999667	0	protein coding
ENSG00000236699	ARHGEF38	3.806611471	0.001944997	protein coding
ENSG00000122643	NT5C3A	3.791219291	0	protein coding
ENSG00000174564	IL20RB	3.772949719	3.07e-26	protein coding
ENSG00000204622	HLA-J	3.772807625	3.96e-06	transcribed unprocessed pseudogene
ENSG00000111837	MAK	3.766858749	0.012967082	protein coding
ENSG00000198959	TGM2	3.7589522	1.73e-80	protein coding
ENSG00000117226	GBP3	3.755426817	0	protein coding
ENSG00000132274	TRIM22	3.75202284	0	protein coding
ENSG00000173821	RNF213	3.751052807	0	protein coding
ENSG00000130813	C19orf66	3.74972854	1.22e-218	protein coding
ENSG00000128394	APOBEC3F	3.707929561	5.01e-17	protein coding
ENSG00000198133	TMEM229B	3.703400811	1.01e-27	protein coding
ENSG00000115415	STAT1	3.701076297	0	protein coding
ENSG00000196517	SLC6A9	3.689357248	1.02e-34	protein coding
ENSG00000187764	SEMA4D	3.689152523	0.002636137	protein coding
ENSG00000253958	CLDN23	3.688716467	1e-12	protein coding
ENSG00000224789	AC012363.1	3.687367176	0.00058265	antisense
ENSG00000197536	C5orf56	3.682232387	3e-65	processed transcript
ENSG00000104213	PDGFRL	3.673480301	5.33e-13	protein coding
ENSG00000165731	RET	3.672490768	3.16e-06	protein coding
ENSG00000260823	AC026461.3	3.672315232	0.014341784	lincRNA
ENSG00000138496	PARP9	3.6689923	0	protein coding
ENSG00000183549	ACSM5	3.642698019	1.47e-70	protein coding
ENSG00000159167	STC1	3.638753001	2.59e-44	protein coding
ENSG00000163554	SPTA1	3.593999367	0.003317564	protein coding
ENSG00000263528	IKBKE	3.586105702	1.19e-47	protein coding
ENSG00000111912	NCOA7	3.570616231	1.04e-247	protein coding
ENSG00000144810	COL8A1	3.55547998	1.82e-208	protein coding
ENSG00000163840	DTX3L	3.554175758	0	protein coding
ENSG00000221852	KRTAP1-5	3.551656727	1.4e-07	protein coding
ENSG00000196116	TDRD7	3.546700513	1.32e-184	protein coding
ENSG00000229647	MYOSLID	3.540753695	2.81e-18	lincRNA
ENSG00000198768	APCDD1L	3.528970631	2.12e-06	protein coding
ENSG00000137965	IFI44	3.522338975	1.82e-296	protein coding
ENSG00000153404	PLEKHG4B	3.510345238	1.13e-11	protein coding
ENSG00000231290	APCDD1L-DT	3.502091348	1.67e-11	processed transcript
ENSG00000108691	CCL2	3.489141916	2.87e-09	protein coding
ENSG00000229023	AC067945.1	3.485073195	3.13e-05	processed pseudogene
ENSG00000138135	CH25H	3.484613876	1.21e-05	protein coding
ENSG00000178685	PARP10	3.456605773	2.31e-255	protein coding
ENSG00000272941	AC083862.2	3.455101113	6.38e-18	antisense
ENSG00000101000	PROCR	3.450653382	9.58e-22	protein coding
ENSG00000172936	MYD88	3.448799493	1.48e-105	protein coding
ENSG00000023445	BIRC3	3.445799182	2.54e-19	protein coding
ENSG00000198963	RORB	3.441045965	0.018876618	protein coding
ENSG00000112773	TENT5A	3.414753183	2.57e-127	protein coding
ENSG00000117009	KMO	3.409738346	0.000636587	protein coding
ENSG00000126709	IFI6	3.40933504	0	protein coding
ENSG00000186417	GLDN	3.397376957	0.000570851	protein coding
ENSG00000155363	MOV10	3.394462244	2.53e-166	protein coding
ENSG00000157873	TNFRSF14	3.393664439	3.93e-50	protein coding
ENSG00000100234	TIMP3	3.392952046	1.39e-64	protein coding
ENSG00000167207	NOD2	3.384267762	4.08e-16	protein coding
ENSG00000203650	LINC01285	3.375540574	7.47e-06	lincRNA
ENSG00000081041	CXCL2	3.368595473	3.43e-32	protein coding
ENSG00000133328	HRASLS2	3.368478188	1.06e-29	protein coding
ENSG00000028137	TNFRSF1B	3.367570402	0.000753262	protein coding
ENSG00000182168	UNC5C	3.361336068	9.6e-05	protein coding
ENSG00000137877	SPTBN5	3.357170363	5.65e-32	protein coding
ENSG00000142089	IFITM3	3.34523272	0	protein coding
ENSG00000205364	MT1M	3.33922491	1.41e-05	protein coding
ENSG00000187474	FPR3	3.33835026	0.006411469	protein coding
ENSG00000163739	CXCL1	3.330441958	7.71e-08	protein coding
ENSG00000138035	PNPT1	3.30613333	7.33e-303	protein coding
ENSG00000135378	PRRG4	3.297032794	2.75e-05	protein coding
ENSG00000224389	C4B	3.296942763	0.000103488	protein coding
ENSG00000156218	ADAMTSL3	3.296609684	0.021938812	protein coding
ENSG00000281100	AC105749.1	3.289440374	0.022248126	TEC
ENSG00000184979	USP18	3.278780331	3.56e-166	protein coding
ENSG00000112297	CRYBG1	3.268555513	3.07e-48	protein coding
ENSG00000113578	FGF1	3.26495919	4.45e-66	protein coding
ENSG00000182261	NLRP10	3.255885072	4.15e-29	protein coding
ENSG00000234745	HLA-B	3.246302893	0	protein coding
ENSG00000123610	TNFAIP6	3.242983885	1.32e-59	protein coding
ENSG00000081803	CADPS2	3.22679387	0.003146484	protein coding
ENSG00000105939	ZC3HAV1	3.221472463	2.16e-265	protein coding
ENSG00000128203	ASPHD2	3.216457463	2.35e-27	protein coding
ENSG00000234290	AC116366.1	3.21026999	0.00809972	antisense
ENSG00000146674	IGFBP3	3.185255855	6.13e-292	protein coding
ENSG00000162711	NLRP3	3.182765182	2.89e-06	protein coding
ENSG00000121060	TRIM25	3.18154996	6.84e-203	protein coding
ENSG00000247317	LY6E-DT	3.180537024	0.003146834	lincRNA
ENSG00000136492	BRIP1	3.169837949	4.45e-27	protein coding
ENSG00000168685	IL7R	3.167598659	4.23e-10	protein coding
ENSG00000216490	IFI30	3.157819107	0.008872339	protein coding
ENSG00000156466	GDF6	3.150310892	5.41e-50	protein coding
ENSG00000117525	F3	3.149278622	6.59e-40	protein coding
ENSG00000140105	WARS	3.147215844	0	protein coding
ENSG00000115414	FN1	3.139616446	0	protein coding
ENSG00000186472	PCLO	3.132844345	1.43e-09	protein coding
ENSG00000149571	KIRREL3	3.131663685	1.1e-06	protein coding
ENSG00000087076	HSD17B14	3.130551565	0.025579628	protein coding
ENSG00000240583	AQP1	3.130366568	6.87e-94	protein coding
ENSG00000124201	ZNFX1	3.118339324	0	protein coding
ENSG00000090339	ICAM1	3.095727992	1.16e-67	protein coding
ENSG00000204632	HLA-G	3.09500816	0.001989868	protein coding
ENSG00000139618	BRCA2	3.086705154	1.15e-49	protein coding
ENSG00000110057	UNC93B1	3.085865189	4.32e-126	protein coding
ENSG00000006016	CRLF1	3.083259419	2.63e-08	protein coding
ENSG00000226751	AF127936.1	3.082665386	0.00415468	lincRNA
ENSG00000243650	RN7SL834P	3.076561399	0.000925467	misc RNA
ENSG00000104518	GSDMD	3.069032498	2.45e-48	protein coding
ENSG00000146859	TMEM140	3.06318784	5.71e-154	protein coding
ENSG00000260249	AC007608.3	3.062060247	3.39e-18	antisense
ENSG00000163359	COL6A3	3.06205861	3.72e-34	protein coding
ENSG00000125148	MT2A	3.058522283	8.88e-135	protein coding
ENSG00000164430	CGAS	3.054522501	2.19e-32	protein coding
ENSG00000134668	SPOCD1	3.054365283	9.65e-26	protein coding
ENSG00000205220	PSMB10	3.053269685	1.32e-46	protein coding
ENSG00000104321	TRPA1	3.041127044	0.011108242	protein coding
ENSG00000119915	ELOVL3	3.034055381	1.95e-22	protein coding
ENSG00000108679	LGALS3BP	3.024307329	0	protein coding
ENSG00000118849	RARRES1	3.023684806	5.42e-06	protein coding
ENSG00000179750	APOBEC3B	3.020877719	2.57e-06	protein coding
ENSG00000237352	LINC01358	3.01896937	2.42e-11	lincRNA
ENSG00000267534	S1PR2	3.004145969	6.96e-19	protein coding
ENSG00000162687	KCNT2	3.002180009	1.35e-11	protein coding
ENSG00000137496	IL18BP	3.000622888	8.98e-29	protein coding
ENSG00000230838	LINC01614	2.997131077	1.52e-09	lincRNA
ENSG00000166035	LIPC	2.995472343	3.24e-18	protein coding
ENSG00000204264	PSMB8	2.994906693	1.08e-189	protein coding
ENSG00000248713	C4orf54	2.99211596	9.99e-34	protein coding
ENSG00000140464	PML	2.969117454	1.88e-169	protein coding
ENSG00000187210	GCNT1	2.969065674	2.34e-28	protein coding
ENSG00000198930	CSAG1	2.94184163	0.01237538	protein coding
ENSG00000105287	PRKD2	2.929013284	3.04e-46	protein coding
ENSG00000038210	PI4K2B	2.92462004	7.52e-66	protein coding
ENSG00000139832	RAB20	2.923199883	1.46e-05	protein coding
ENSG00000105559	PLEKHA4	2.922242645	1.05e-159	protein coding
ENSG00000115363	EVA1A	2.918900958	3.74e-15	protein coding
ENSG00000133321	RARRES3	2.913312173	3.52e-138	protein coding
ENSG00000116663	FBXO6	2.910439834	1.95e-32	protein coding
ENSG00000162591	MEGF6	2.907109915	2.58e-23	protein coding
ENSG00000185507	IRF7	2.904536586	2.6e-27	protein coding
ENSG00000243742	RPLP0P2	2.893539209	8.83e-06	transcribed processed pseudogene
ENSG00000155287	SLC25A28	2.890863797	1.84e-86	protein coding
ENSG00000140853	NLRC5	2.889208727	1.85e-163	protein coding
ENSG00000164308	ERAP2	2.889026776	1.01e-115	protein coding
ENSG00000019582	CD74	2.887175097	0.013658016	protein coding
ENSG00000185022	MAFF	2.885112131	4.93e-36	protein coding
ENSG00000184588	PDE4B	2.872879795	1.27e-06	protein coding
ENSG00000204525	HLA-C	2.855222561	0	protein coding
ENSG00000131737	KRT34	2.849746189	0.001110991	protein coding
ENSG00000173083	HPSE	2.845968119	0.007311111	protein coding
ENSG00000105825	TFPI2	2.834553612	9.7e-11	protein coding
ENSG00000264672	SEPT4-AS1	2.833397297	0.004117071	antisense
ENSG00000115318	LOXL3	2.828193676	5.99e-21	protein coding
ENSG00000146374	RSPO3	2.826805779	8.37e-08	protein coding
ENSG00000167601	AXL	2.822102956	1.27e-199	protein coding
ENSG00000129667	RHBDF2	2.820093166	1.98e-50	protein coding
ENSG00000103966	EHD4	2.817167322	8.2e-105	protein coding
ENSG00000176928	GCNT4	2.810205474	5.15e-06	protein coding
ENSG00000026950	BTN3A1	2.805280571	2.29e-102	protein coding
ENSG00000055332	EIF2AK2	2.803895138	1.03e-242	protein coding
ENSG00000100918	REC8	2.796974362	7.22e-14	protein coding
ENSG00000163565	IFI16	2.788556454	3.52e-207	protein coding
ENSG00000120708	TGFBI	2.781097817	4.97e-250	protein coding
ENSG00000204261	PSMB8-AS1	2.776611426	7.71e-11	lincRNA
ENSG00000166801	FAM111A	2.763371029	1.27e-91	protein coding
ENSG00000206190	ATP10A	2.745587726	3.14e-56	protein coding
ENSG00000160710	ADAR	2.742738856	8.43e-253	protein coding
ENSG00000141574	SECTM1	2.738007328	2.46e-174	protein coding
ENSG00000206341	HLA-H	2.73761991	1.25e-83	unprocessed pseudogene
ENSG00000225980	OR7E19P	2.734429997	0.00302256	transcribed unprocessed pseudogene
ENSG00000273802	HIST1H2BG	2.722075586	1.08e-10	protein coding
ENSG00000177453	NIM1K	2.713602937	1.96e-05	protein coding
ENSG00000128335	APOL2	2.707172974	4.55e-187	protein coding
ENSG00000152778	IFIT5	2.705168114	1.02e-184	protein coding
ENSG00000141837	CACNA1A	2.677069487	8.65e-06	protein coding
ENSG00000133110	POSTN	2.674389748	2.16e-122	protein coding
ENSG00000125430	HS3ST3B1	2.665092554	3.78e-22	protein coding
ENSG00000111801	BTN3A3	2.658635249	7.3e-91	protein coding
ENSG00000182492	BGN	2.655575511	0.000229406	protein coding
ENSG00000136147	PHF11	2.651673676	7.66e-86	protein coding
ENSG00000142408	CACNG8	2.633201459	0.006790605	protein coding
ENSG00000107731	UNC5B	2.631868795	6.66e-14	protein coding
ENSG00000101255	TRIB3	2.624988269	1.02e-46	protein coding
ENSG00000170581	STAT2	2.622066	2.87e-287	protein coding
ENSG00000132256	TRIM5	2.613155167	3.74e-143	protein coding
ENSG00000113946	CLDN16	2.609992584	0.012198496	protein coding
ENSG00000057657	PRDM1	2.608844532	6.24e-07	protein coding
ENSG00000146666	LINC00525	2.606324461	7.1e-06	antisense
ENSG00000164307	ERAP1	2.594293785	2.78e-129	protein coding
ENSG00000108821	COL1A1	2.593833944	7.71e-219	protein coding
ENSG00000101680	LAMA1	2.592464276	3.77e-08	protein coding
ENSG00000139278	GLIPR1	2.584349719	2.72e-110	protein coding
ENSG00000096696	DSP	2.578723791	1.52e-144	protein coding
ENSG00000136068	FLNB	2.570227746	1.05e-84	protein coding
ENSG00000204291	COL15A1	2.568002498	1.2e-39	protein coding
ENSG00000138166	DUSP5	2.56340978	9.63e-39	protein coding
ENSG00000225450	AL021707.1	2.561464585	0.038244119	antisense
ENSG00000156500	FAM122C	2.550968026	8.07e-10	protein coding
ENSG00000116183	PAPPA2	2.533345671	3.95e-08	protein coding
ENSG00000150051	MKX	2.531277433	1.5e-11	protein coding
ENSG00000115461	IGFBP5	2.527348228	1.53e-119	protein coding
ENSG00000163734	CXCL3	2.523375753	1.96e-05	protein coding
ENSG00000259529	AL136295.5	2.519256206	0.005824689	protein coding
ENSG00000158683	PKD1L1	2.519206377	4.9e-06	protein coding
ENSG00000137573	SULF1	2.503386253	4.58e-105	protein coding
ENSG00000104419	NDRG1	2.502937079	2.01e-33	protein coding
ENSG00000169871	TRIM56	2.498571822	3.35e-110	protein coding
ENSG00000173626	TRAPPC3L	2.488890374	0.006332206	protein coding
ENSG00000085999	RAD54L	2.487305443	0.000557796	protein coding
ENSG00000130707	ASS1	2.479236536	5.43e-79	protein coding
ENSG00000166147	FBN1	2.477435724	4.54e-196	protein coding
ENSG00000181634	TNFSF15	2.476203126	5.57e-06	protein coding
ENSG00000067066	SP100	2.475649288	2.2e-163	protein coding
ENSG00000105339	DENND3	2.473478813	7.66e-19	protein coding
ENSG00000146409	SLC18B1	2.472883332	2.22e-15	protein coding
ENSG00000275395	FCGBP	2.467321044	0.00309402	protein coding
ENSG00000102468	HTR2A	2.459340509	0.000140077	protein coding
ENSG00000164171	ITGA2	2.459065371	0.000106889	protein coding
ENSG00000134013	LOXL2	2.457292648	2.33e-161	protein coding
ENSG00000183508	TENT5C	2.455804492	0.023533273	protein coding
ENSG00000137507	LRRC32	2.444149116	3.96e-10	protein coding
ENSG00000157551	KCNJ15	2.436686089	3.59e-38	protein coding
ENSG00000254087	LYN	2.430964705	0.024648148	protein coding
ENSG00000163430	FSTL1	2.428894978	4.73e-246	protein coding
ENSG00000120539	MASTL	2.421951633	3.09e-52	protein coding
ENSG00000225131	PSME2P2	2.415994475	4.63e-07	processed pseudogene
ENSG00000074966	TXK	2.408861579	8.25e-06	protein coding
ENSG00000162772	ATF3	2.397653628	3.8e-61	protein coding
ENSG00000175643	RMI2	2.39323025	6.33e-12	protein coding
ENSG00000259071	AL359397.2	2.39146563	0.003323306	lincRNA
ENSG00000115380	EFEMP1	2.38777438	9.62e-20	protein coding
ENSG00000206337	HCP5	2.383338733	0.008425754	sense overlapping
ENSG00000171848	RRM2	2.382369732	1.44e-18	protein coding
ENSG00000184898	RBM43	2.373581292	8.03e-35	protein coding
ENSG00000276410	HIST1H2BB	2.372774201	1.35e-06	protein coding
ENSG00000119782	FKBP1B	2.372351479	6e-05	protein coding
ENSG00000135148	TRAFD1	2.371035334	2.51e-121	protein coding
ENSG00000137767	SQOR	2.358847429	1.41e-28	protein coding
ENSG00000100889	PCK2	2.353374734	9.14e-37	protein coding
ENSG00000041982	TNC	2.34669036	9.85e-21	protein coding
ENSG00000159399	HK2	2.339733285	3.68e-41	protein coding
ENSG00000237649	KIFC1	2.336621653	1.33e-12	protein coding
ENSG00000151617	EDNRA	2.33568534	2.5e-41	protein coding
ENSG00000151014	NOCT	2.335382902	9.3e-49	protein coding
ENSG00000166448	TMEM130	2.334529447	2.14e-05	protein coding
ENSG00000114127	XRN1	2.329418506	1.51e-169	protein coding
ENSG00000204516	MICB	2.328033358	1.26e-19	protein coding
ENSG00000271204	AC016831.5	2.32182003	0.005089853	lincRNA
ENSG00000205403	CFI	2.319833551	0.011515831	protein coding
ENSG00000212724	KRTAP2-3	2.31942689	0.005430295	protein coding
ENSG00000060491	OGFR	2.315109486	2.75e-89	protein coding
ENSG00000043143	JADE2	2.314790876	1.26e-46	protein coding
ENSG00000137842	TMEM62	2.312791831	1.27e-43	protein coding
ENSG00000128510	CPA4	2.308352652	6.32e-36	protein coding
ENSG00000261468	AC096921.2	2.28016405	0.020196712	sense overlapping
ENSG00000179604	CDC42EP4	2.274941971	6.71e-24	protein coding
ENSG00000152952	PLOD2	2.274542577	1.01e-174	protein coding
ENSG00000082497	SERTAD4	2.273942546	3.39e-08	protein coding
ENSG00000147509	RGS20	2.272858552	2.19e-06	protein coding
ENSG00000163453	IGFBP7	2.268160902	9.77e-172	protein coding
ENSG00000122641	INHBA	2.2670448	2.45e-69	protein coding
ENSG00000118503	TNFAIP3	2.266665052	5.49e-32	protein coding
ENSG00000138792	ENPEP	2.260772294	0.001964193	protein coding
ENSG00000174945	AMZ1	2.259982166	4.24e-05	protein coding
ENSG00000187720	THSD4	2.258819158	4.62e-09	protein coding
ENSG00000080986	NDC80	2.258015228	1.51e-11	protein coding
ENSG00000277075	HIST1H2AE	2.257434653	4.07e-13	protein coding
ENSG00000244731	C4A	2.256111599	0.000427698	protein coding
ENSG00000187498	COL4A1	2.255610262	1.39e-148	protein coding
ENSG00000272760	AC093726.1	2.252808647	3.3e-05	antisense
ENSG00000196110	ZNF699	2.251655778	5.86e-57	protein coding
ENSG00000230773	AC092650.1	2.250096	0.028592656	lincRNA
ENSG00000196247	ZNF107	2.249935031	7.45e-43	protein coding
ENSG00000172123	SLFN12	2.246855578	3.54e-46	protein coding
ENSG00000152689	RASGRP3	2.245151621	4.95e-33	protein coding
ENSG00000257298	AC008147.2	2.24441274	1.91e-05	sense intronic
ENSG00000106366	SERPINE1	2.241010834	1.48e-16	protein coding
ENSG00000168811	IL12A	2.239343037	0.000366006	protein coding
ENSG00000114315	HES1	2.23320761	1.15e-29	protein coding
ENSG00000231924	PSG1	2.229212685	1.24e-11	protein coding
ENSG00000204540	PSORS1C1	2.22507058	7.31e-06	protein coding
ENSG00000182871	COL18A1	2.224084349	6.58e-88	protein coding
ENSG00000092295	TGM1	2.22292412	6.2e-11	protein coding
ENSG00000275880	AL139385.1	2.222048525	0.004388028	antisense
ENSG00000113083	LOX	2.2220189	7.98e-42	protein coding
ENSG00000169607	CKAP2L	2.220655738	1.49e-09	protein coding
ENSG00000151025	GPR158	2.219587745	6.68e-16	protein coding
ENSG00000188290	HES4	2.217723006	1.61e-48	protein coding
ENSG00000121281	ADCY7	2.215704452	1.14e-35	protein coding
ENSG00000053747	LAMA3	2.214993353	1.33e-11	protein coding
ENSG00000176170	SPHK1	2.213574364	5.92e-09	protein coding
ENSG00000172901	LVRN	2.211818546	0.007491051	protein coding
ENSG00000107438	PDLIM1	2.209416003	1.17e-66	protein coding
ENSG00000136048	DRAM1	2.208806481	5.83e-45	protein coding
ENSG00000099998	GGT5	2.207859296	5.53e-30	protein coding
ENSG00000229474	PATL2	2.203263928	1.62e-08	protein coding
ENSG00000227028	SLC8A1-AS1	2.201849104	3.58e-12	antisense
ENSG00000175592	FOSL1	2.200874475	1.57e-13	protein coding
ENSG00000168310	IRF2	2.200655774	4.64e-32	protein coding
ENSG00000204138	PHACTR4	2.194477776	2.79e-61	protein coding
ENSG00000111859	NEDD9	2.194467564	1.59e-32	protein coding
ENSG00000074800	ENO1	2.189280951	1.25e-211	protein coding
ENSG00000119514	GALNT12	2.187561938	0.012364124	protein coding
ENSG00000153029	MR1	2.181907746	5.88e-43	protein coding
ENSG00000159231	CBR3	2.179439262	3.88e-07	protein coding
ENSG00000274641	HIST1H2BO	2.179122919	3.48e-28	protein coding
ENSG00000239920	AC104389.4	2.170695185	0.044707017	protein coding
ENSG00000120156	TEK	2.170143978	1.88e-26	protein coding
ENSG00000158315	RHBDL2	2.170062484	0.044707017	protein coding
ENSG00000226312	CFLAR-AS1	2.164986114	0.006752275	antisense
ENSG00000122862	SRGN	2.162812404	3.67e-100	protein coding
ENSG00000078018	MAP2	2.162449825	1.6e-07	protein coding
ENSG00000184584	TMEM173	2.16195614	3.83e-60	protein coding
ENSG00000120526	NUDCD1	2.161520387	3.2e-74	protein coding
ENSG00000213928	IRF9	2.158272193	3.69e-12	protein coding
ENSG00000100600	LGMN	2.155593099	2.73e-51	protein coding
ENSG00000169213	RAB3B	2.15462152	5.35e-14	protein coding
ENSG00000196776	CD47	2.151764354	8.06e-105	protein coding
ENSG00000078401	EDN1	2.145662479	1.19e-12	protein coding
ENSG00000144583	MARCH4	2.145505575	0.004236472	protein coding
ENSG00000166825	ANPEP	2.143263835	6.62e-15	protein coding
ENSG00000278588	HIST1H2BI	2.141695898	9.07e-05	protein coding
ENSG00000178078	STAP2	2.138044532	2.19e-11	protein coding
ENSG00000131979	GCH1	2.134119718	6.57e-08	protein coding
ENSG00000134871	COL4A2	2.132592063	3.89e-112	protein coding
ENSG00000118523	CTGF	2.128658173	1.81e-25	protein coding
ENSG00000080573	COL5A3	2.121056131	2.64e-81	protein coding
ENSG00000108846	ABCC3	2.116023178	2.31e-16	protein coding
ENSG00000138772	ANXA3	2.110843933	8.83e-08	protein coding
ENSG00000243753	HLA-L	2.109832544	6.86e-06	transcribed unprocessed pseudogene
ENSG00000165923	AGBL2	2.109016072	0.000912411	protein coding
ENSG00000280407	AC132872.4	2.108162547	0.032424159	TEC
ENSG00000128262	POM121L9P	2.10206251	0.003572472	transcribed unprocessed pseudogene
ENSG00000140534	TICRR	2.101660185	0.0011196	protein coding
ENSG00000165806	CASP7	2.100587408	3.49e-77	protein coding
ENSG00000139192	TAPBPL	2.100350838	1.3e-19	protein coding
ENSG00000137809	ITGA11	2.100335913	2.43e-133	protein coding
ENSG00000155158	TTC39B	2.09357245	5.85e-29	protein coding
ENSG00000011422	PLAUR	2.093094041	1.54e-13	protein coding
ENSG00000137200	CMTR1	2.092167777	2.42e-90	protein coding
ENSG00000279977	AC008764.10	2.087633203	0.020540005	TEC
ENSG00000137962	ARHGAP29	2.080282482	1.56e-39	protein coding
ENSG00000112742	TTK	2.075772208	4.11e-11	protein coding
ENSG00000014914	MTMR11	2.074421893	1.27e-13	protein coding
ENSG00000038427	VCAN	2.069160721	1.49e-91	protein coding
ENSG00000163545	NUAK2	2.066793153	3.77e-06	protein coding
ENSG00000170425	ADORA2B	2.065215108	2.96e-06	protein coding
ENSG00000142945	KIF2C	2.063291785	1.47e-08	protein coding
ENSG00000107798	LIPA	2.061871593	1.07e-100	protein coding
ENSG00000273415	AP000904.1	2.057518966	0.026706172	lincRNA
ENSG00000162496	DHRS3	2.056947676	5.84e-10	protein coding
ENSG00000184988	TMEM106A	2.055012759	1.27e-12	protein coding
ENSG00000113389	NPR3	2.048038453	3.09e-33	protein coding
ENSG00000164283	ESM1	2.04673942	0.009613111	protein coding
ENSG00000110090	CPT1A	2.046526427	3.7e-06	protein coding
ENSG00000111186	WNT5B	2.04481448	2.64e-20	protein coding
ENSG00000154856	APCDD1	2.040175864	4.35e-06	protein coding
ENSG00000101384	JAG1	2.037091869	3.14e-50	protein coding
ENSG00000049130	KITLG	2.035463103	4.13e-21	protein coding
ENSG00000213694	S1PR3	2.034449931	2.23e-05	protein coding
ENSG00000144655	CSRNP1	2.033641243	8.78e-10	protein coding
ENSG00000075213	SEMA3A	2.032639192	1.3e-13	protein coding
ENSG00000080031	PTPRH	2.029800643	0.027893934	protein coding
ENSG00000222022	AC112721.1	2.026608963	0.023107229	lincRNA
ENSG00000254708	AL139174.1	2.023587191	0.022725251	processed pseudogene
ENSG00000185338	SOCS1	2.023483864	6.88e-08	protein coding
ENSG00000163683	SMIM14	2.021257731	1.57e-56	protein coding
ENSG00000115339	GALNT3	2.020368271	0.010087257	protein coding
ENSG00000109805	NCAPG	2.019706148	6.15e-12	protein coding
ENSG00000184232	OAF	2.017113958	5.14e-07	protein coding
ENSG00000203797	DDO	2.013853844	6.21e-27	protein coding
ENSG00000279861	AC073548.1	2.011779864	0.000877496	TEC
ENSG00000114450	GNB4	2.011030887	9.88e-84	protein coding
ENSG00000131747	TOP2A	2.010584822	2.79e-32	protein coding
ENSG00000135269	TES	2.003049789	4.94e-06	protein coding
ENSG00000169933	FRMPD4	2.002922239	6.04e-09	protein coding
ENSG00000259207	ITGB3	1.999584037	0.004744451	protein coding
ENSG00000169255	B3GALNT1	1.99911523	0.000412702	protein coding
ENSG00000117475	BLZF1	1.993697884	1.95e-76	protein coding
ENSG00000166278	C2	1.992411664	3.55e-05	protein coding
ENSG00000125844	RRBP1	1.991503017	6.01e-82	protein coding
ENSG00000159403	C1R	1.988241301	2.52e-140	protein coding
ENSG00000234127	TRIM26	1.987331177	3.09e-47	protein coding
ENSG00000100226	GTPBP1	1.985502906	8.27e-75	protein coding
ENSG00000164741	DLC1	1.984762284	3.3e-48	protein coding
ENSG00000100911	PSME2	1.984067982	6.31e-119	protein coding
ENSG00000110719	TCIRG1	1.973998589	4.19e-22	protein coding
ENSG00000100596	SPTLC2	1.973969007	1.46e-52	protein coding
ENSG00000111247	RAD51AP1	1.970551809	8.75e-09	protein coding
ENSG00000186470	BTN3A2	1.968994848	7.33e-81	protein coding
ENSG00000164692	COL1A2	1.96560857	3.65e-184	protein coding
ENSG00000170498	KISS1	1.964558759	4.95e-10	protein coding
ENSG00000130775	THEMIS2	1.963996028	3.95e-50	protein coding
ENSG00000238000	AC116347.1	1.959486975	0.002280591	processed pseudogene
ENSG00000185753	CXorf38	1.95873974	3.78e-37	protein coding
ENSG00000117122	MFAP2	1.958416421	0.000744503	protein coding
ENSG00000165997	ARL5B	1.955644341	4.43e-78	protein coding
ENSG00000205045	SLFN12L	1.949387465	0.022200889	protein coding
ENSG00000197948	FCHSD1	1.947723506	1.09e-05	protein coding
ENSG00000158402	CDC25C	1.943764774	0.006801559	protein coding
ENSG00000117724	CENPF	1.94246813	9.46e-20	protein coding
ENSG00000113739	STC2	1.938998499	1.33e-19	protein coding
ENSG00000141664	ZCCHC2	1.938558036	3.46e-16	protein coding
ENSG00000134531	EMP1	1.93787453	4.67e-62	protein coding
ENSG00000148841	ITPRIP	1.937651838	4.1e-22	protein coding
ENSG00000148773	MKI67	1.937045253	9.3e-13	protein coding
ENSG00000184371	CSF1	1.935660765	7.06e-13	protein coding
ENSG00000225402	AC010878.1	1.934748026	0.000356795	processed pseudogene
ENSG00000067057	PFKP	1.93000913	1.96e-67	protein coding
ENSG00000169679	BUB1	1.923055844	3.18e-11	protein coding
ENSG00000143228	NUF2	1.919985109	4.5e-06	protein coding
ENSG00000091986	CCDC80	1.918594493	7.19e-115	protein coding
ENSG00000114251	WNT5A	1.91329057	9.86e-67	protein coding
ENSG00000182752	PAPPA	1.909679403	7.95e-26	protein coding
ENSG00000142173	COL6A2	1.904496554	3.59e-129	protein coding
ENSG00000180628	PCGF5	1.904104395	3.95e-106	protein coding
ENSG00000189067	LITAF	1.902067992	1.05e-06	protein coding
ENSG00000166250	CLMP	1.901870465	6.54e-52	protein coding
ENSG00000135205	CCDC146	1.900921475	3.14e-13	protein coding
ENSG00000278272	HIST1H3C	1.900597585	3.41e-13	protein coding
ENSG00000092621	PHGDH	1.900285915	1.75e-40	protein coding
ENSG00000165304	MELK	1.897911937	1.15e-14	protein coding
ENSG00000130635	COL5A1	1.897053709	4.86e-138	protein coding
ENSG00000188060	RAB42	1.893533028	0.000373298	protein coding
ENSG00000206503	HLA-A	1.888951194	1.04e-169	protein coding
ENSG00000198604	BAZ1A	1.888775316	7.92e-51	protein coding
ENSG00000137331	IER3	1.887488795	1.53e-08	protein coding
ENSG00000231925	TAPBP	1.884803738	1.51e-87	protein coding
ENSG00000184363	PKP3	1.884062571	0.000112089	protein coding
ENSG00000092969	TGFB2	1.883574839	1.16e-45	protein coding
ENSG00000136026	CKAP4	1.882228182	1.09e-90	protein coding
ENSG00000185722	ANKFY1	1.881215761	2.77e-61	protein coding
ENSG00000164136	IL15	1.879558371	3.49e-16	protein coding
ENSG00000117586	TNFSF4	1.878682945	6.6e-14	protein coding
ENSG00000117298	ECE1	1.877495511	3.42e-42	protein coding
ENSG00000106034	CPED1	1.877494376	3.21e-76	protein coding
ENSG00000088325	TPX2	1.877374831	1.28e-18	protein coding
ENSG00000088340	FER1L4	1.877104801	0.020665424	transcribed unitary pseudogene
ENSG00000128422	KRT17	1.874467193	0.001620323	protein coding
ENSG00000138061	CYP1B1	1.872945228	2.37e-82	protein coding
ENSG00000178776	C5orf46	1.872351591	0.020878927	protein coding
ENSG00000124875	CXCL6	1.870837219	0.032195574	protein coding
ENSG00000151012	SLC7A11	1.87017821	3.93e-87	protein coding
ENSG00000144802	NFKBIZ	1.86836903	3.38e-55	protein coding
ENSG00000163874	ZC3H12A	1.867555665	2.6e-27	protein coding
ENSG00000150687	PRSS23	1.864870417	2.66e-139	protein coding
ENSG00000182326	C1S	1.864109445	2.49e-105	protein coding
ENSG00000099250	NRP1	1.862882549	1.74e-42	protein coding
ENSG00000276903	HIST1H2AL	1.8625588	4.54e-11	protein coding
ENSG00000259321	AL136295.2	1.862469963	0.006055505	lincRNA
ENSG00000173334	TRIB1	1.859937809	8.88e-16	protein coding
ENSG00000213949	ITGA1	1.858902619	4.07e-45	protein coding
ENSG00000119681	LTBP2	1.857652688	1.91e-56	protein coding
ENSG00000100490	CDKL1	1.855618905	1.23e-07	protein coding
ENSG00000166923	GREM1	1.854281152	8.22e-128	protein coding
ENSG00000112343	TRIM38	1.853683668	3.55e-81	protein coding
ENSG00000170017	ALCAM	1.847110197	1.15e-56	protein coding
ENSG00000181458	TMEM45A	1.84603233	1.44e-44	protein coding
ENSG00000142632	ARHGEF19	1.845444014	0.001181275	protein coding
ENSG00000115963	RND3	1.844361668	8.69e-10	protein coding
ENSG00000188157	AGRN	1.844319431	3.64e-102	protein coding
ENSG00000223722	AC023157.1	1.843379154	0.013743337	processed pseudogene
ENSG00000241684	ADAMTS9-AS2	1.842263503	0.037623682	antisense
ENSG00000112984	KIF20A	1.838538428	9.33e-13	protein coding
ENSG00000134285	FKBP11	1.837493097	4.24e-13	protein coding
ENSG00000105011	ASF1B	1.836612232	7.34e-07	protein coding
ENSG00000170312	CDK1	1.834940061	8.8e-14	protein coding
ENSG00000245571	FAM111A-DT	1.832459119	6.85e-05	lincRNA
ENSG00000269906	AL606834.1	1.832203067	0.002133684	sense intronic
ENSG00000128165	ADM2	1.830865797	0.010514668	protein coding
ENSG00000172927	MYEOV	1.830850988	0.000950272	protein coding
ENSG00000135077	HAVCR2	1.824052798	0.013318134	protein coding
ENSG00000181649	PHLDA2	1.823924565	9.77e-09	protein coding
ENSG00000188641	DPYD	1.822814478	4.48e-25	protein coding
ENSG00000116701	NCF2	1.82138007	8.16e-06	protein coding
ENSG00000011347	SYT7	1.82091305	2e-05	protein coding
ENSG00000132334	PTPRE	1.813174674	1.4e-13	protein coding
ENSG00000271646	AC099343.3	1.8114268	7.87e-05	bidirectional promoter lncRNA
ENSG00000024526	DEPDC1	1.810058388	5.12e-11	protein coding
ENSG00000142623	PADI1	1.809889738	0.001980135	protein coding
ENSG00000030419	IKZF2	1.806814398	3.03e-17	protein coding
ENSG00000171320	ESCO2	1.804549766	1.19e-05	protein coding
ENSG00000167779	IGFBP6	1.803123735	1.08e-24	protein coding
ENSG00000081923	ATP8B1	1.800721539	7.82e-21	protein coding
ENSG00000183023	SLC8A1	1.799761954	7.39e-17	protein coding
ENSG00000116977	LGALS8	1.799585314	1.88e-53	protein coding
ENSG00000186871	ERCC6L	1.798391313	0.002913908	protein coding
ENSG00000167900	TK1	1.797885038	5.2e-12	protein coding
ENSG00000079215	SLC1A3	1.796069691	7.28e-19	protein coding
ENSG00000121152	NCAPH	1.79588996	2.35e-05	protein coding
ENSG00000123240	OPTN	1.795658641	2.93e-115	protein coding
ENSG00000163162	RNF149	1.791025377	1.56e-46	protein coding
ENSG00000138180	CEP55	1.781512911	2.39e-10	protein coding
ENSG00000158714	SLAMF8	1.779997837	0.027907433	protein coding
ENSG00000138685	FGF2	1.778809675	4.72e-54	protein coding
ENSG00000256043	CTSO	1.778373113	8.81e-27	protein coding
ENSG00000169946	ZFPM2	1.775218427	0.01092414	protein coding
ENSG00000185404	SP140L	1.774557153	3.67e-30	protein coding
ENSG00000173762	CD7	1.772187176	0.001108054	protein coding
ENSG00000196954	CASP4	1.771155014	1.71e-62	protein coding
ENSG00000119714	GPR68	1.769997757	0.00481678	protein coding
ENSG00000154839	SKA1	1.765128369	2.4e-05	protein coding
ENSG00000178882	RFLNA	1.762419325	4.46e-09	protein coding
ENSG00000064012	CASP8	1.7615347	9.33e-17	protein coding
ENSG00000167034	NKX3-1	1.756825231	1.39e-14	protein coding
ENSG00000171522	PTGER4	1.755451242	4.05e-24	protein coding
ENSG00000138760	SCARB2	1.754424445	1.14e-129	protein coding
ENSG00000151490	PTPRO	1.753239478	5.71e-07	protein coding
ENSG00000104635	SLC39A14	1.753044224	5.69e-70	protein coding
ENSG00000089472	HEPH	1.749288584	8.56e-38	protein coding
ENSG00000138080	EMILIN1	1.749095497	1.78e-14	protein coding
ENSG00000041353	RAB27B	1.746508689	1.44e-10	protein coding
ENSG00000272419	LINC01145	1.742885933	0.009266841	transcribed unprocessed pseudogene
ENSG00000176692	FOXC2	1.739925973	6.98e-06	protein coding
ENSG00000176678	FOXL1	1.738189749	0.00019674	protein coding
ENSG00000142552	RCN3	1.736835803	4.18e-60	protein coding
ENSG00000137804	NUSAP1	1.735115117	2.33e-13	protein coding
ENSG00000137275	RIPK1	1.734454147	2.9e-28	protein coding
ENSG00000089685	BIRC5	1.733222777	7.74e-16	protein coding
ENSG00000184661	CDCA2	1.732704437	1.69e-05	protein coding
ENSG00000135604	STX11	1.731653665	0.023735791	protein coding
ENSG00000101447	FAM83D	1.72932074	9e-05	protein coding
ENSG00000013374	NUB1	1.726842576	1.78e-70	protein coding
ENSG00000196747	HIST1H2AI	1.726550618	0.027892902	protein coding
ENSG00000171617	ENC1	1.724878664	1.76e-27	protein coding
ENSG00000125826	RBCK1	1.723653131	2.71e-79	protein coding
ENSG00000162545	CAMK2N1	1.722798773	3.81e-16	protein coding
ENSG00000168405	CMAHP	1.713513799	4.87e-08	transcribed unitary pseudogene
ENSG00000135069	PSAT1	1.710322068	6.08e-47	protein coding
ENSG00000233608	TWIST2	1.707268651	7.03e-06	protein coding
ENSG00000145016	RUBCN	1.705748516	2.47e-29	protein coding
ENSG00000170385	SLC30A1	1.702295851	2.55e-38	protein coding
ENSG00000151470	C4orf33	1.701833552	2.82e-15	protein coding
ENSG00000130066	SAT1	1.701244855	9.63e-39	protein coding
ENSG00000166889	PATL1	1.699937372	4.78e-34	protein coding
ENSG00000117600	PLPPR4	1.698411631	0.005875631	protein coding
ENSG00000003137	CYP26B1	1.696409049	0.010110912	protein coding
ENSG00000076067	RBMS2	1.695776908	1.46e-33	protein coding
ENSG00000010319	SEMA3G	1.694017478	0.014045074	protein coding
ENSG00000186340	THBS2	1.692654195	1.42e-46	protein coding
ENSG00000122877	EGR2	1.692572909	1.66e-21	protein coding
ENSG00000269439	AC010618.3	1.691562898	8.88e-06	lincRNA
ENSG00000148154	UGCG	1.691451615	3.42e-09	protein coding
ENSG00000151364	KCTD14	1.690754925	0.015630455	protein coding
ENSG00000196083	IL1RAP	1.690195737	4.46e-21	protein coding
ENSG00000006747	SCIN	1.690170484	9.6e-05	protein coding
ENSG00000102218	RP2	1.689297464	1.16e-22	protein coding
ENSG00000163872	YEATS2	1.689216171	7.45e-60	protein coding
ENSG00000170961	HAS2	1.68913528	1.44e-10	protein coding
ENSG00000047936	ROS1	1.688968528	8.32e-37	protein coding
ENSG00000122786	CALD1	1.68893271	5.17e-116	protein coding
ENSG00000115594	IL1R1	1.687764149	7.33e-26	protein coding
ENSG00000101057	MYBL2	1.682575703	7.25e-07	protein coding
ENSG00000100345	MYH9	1.677921011	2.57e-109	protein coding
ENSG00000136541	ERMN	1.676821082	0.01011901	protein coding
ENSG00000101825	MXRA5	1.67528338	2.97e-25	protein coding
ENSG00000136010	ALDH1L2	1.674041501	1.01e-28	protein coding
ENSG00000168779	SHOX2	1.672753844	2.05e-10	protein coding
ENSG00000140511	HAPLN3	1.670812763	1.37e-08	protein coding
ENSG00000099860	GADD45B	1.667115198	4.28e-10	protein coding
ENSG00000074181	NOTCH3	1.666525975	2.23e-37	protein coding
ENSG00000174125	TLR1	1.665610609	5.43e-07	protein coding
ENSG00000116260	QSOX1	1.664608656	2.84e-45	protein coding
ENSG00000137801	THBS1	1.662569604	2.43e-69	protein coding
ENSG00000061656	SPAG4	1.662131228	5.87e-10	protein coding
ENSG00000038945	MSR1	1.661959295	1.33e-08	protein coding
ENSG00000232774	FLJ22447	1.661240238	2.06e-29	lincRNA
ENSG00000152049	KCNE4	1.660427499	1.43e-38	protein coding
ENSG00000050405	LIMA1	1.659779	5.6e-81	protein coding
ENSG00000152661	GJA1	1.656555652	3.92e-08	protein coding
ENSG00000198901	PRC1	1.656530795	1.21e-14	protein coding
ENSG00000246375	AC107067.1	1.656093999	1.28e-05	lincRNA
ENSG00000162551	ALPL	1.652120812	1.49e-17	protein coding
ENSG00000151466	SCLT1	1.651301053	4.87e-19	protein coding
ENSG00000110492	MDK	1.651275885	3.15e-42	protein coding
ENSG00000148848	ADAM12	1.650241901	2.62e-38	protein coding
ENSG00000196924	FLNA	1.648902018	1.52e-119	protein coding
ENSG00000129195	PIMREG	1.643776667	2.88e-06	protein coding
ENSG00000187957	DNER	1.643205336	0.015925398	protein coding
ENSG00000124635	HIST1H2BJ	1.643102881	3.54e-17	protein coding
ENSG00000163535	SGO2	1.641356023	1.3e-14	protein coding
ENSG00000168542	COL3A1	1.63905012	3.7e-126	protein coding
ENSG00000135919	SERPINE2	1.630470676	1e-39	protein coding
ENSG00000168497	CAVIN2	1.629754958	7.68e-05	protein coding
ENSG00000172432	GTPBP2	1.62822751	3.31e-46	protein coding
ENSG00000167550	RHEBL1	1.627576401	0.005330722	protein coding
ENSG00000143502	SUSD4	1.627499758	0.020688572	protein coding
ENSG00000143384	MCL1	1.624655794	1.36e-93	protein coding
ENSG00000141753	IGFBP4	1.622104375	3.45e-62	protein coding
ENSG00000087303	NID2	1.620995254	2.29e-37	protein coding
ENSG00000079931	MOXD1	1.620882687	7.86e-08	protein coding
ENSG00000168078	PBK	1.620421162	7.93e-07	protein coding
ENSG00000139926	FRMD6	1.619312511	6.22e-71	protein coding
ENSG00000065534	MYLK	1.61816562	3.05e-46	protein coding
ENSG00000064300	NGFR	1.617949436	5.28e-41	protein coding
ENSG00000092853	CLSPN	1.617301693	6.87e-06	protein coding
ENSG00000143476	DTL	1.615637309	1.87e-06	protein coding
ENSG00000116962	NID1	1.614545441	5.2e-18	protein coding
ENSG00000128342	LIF	1.610892155	1.65e-40	protein coding
ENSG00000163644	PPM1K	1.609557076	2.19e-63	protein coding
ENSG00000114019	AMOTL2	1.607673371	2.79e-54	protein coding
ENSG00000111799	COL12A1	1.607266518	2.61e-23	protein coding
ENSG00000142731	PLK4	1.60702826	1.96e-05	protein coding
ENSG00000039560	RAI14	1.604999044	1.2e-54	protein coding
ENSG00000075643	MOCOS	1.604172258	1.35e-22	protein coding
ENSG00000137198	GMPR	1.603884657	1.29e-40	protein coding
ENSG00000102921	N4BP1	1.603654469	8.49e-46	protein coding
ENSG00000248698	LINC01085	1.601334309	2e-06	transcribed processed pseudogene
ENSG00000183876	ARSI	1.598225531	3.3e-06	protein coding
ENSG00000102531	FNDC3A	1.595418777	1.88e-53	protein coding
ENSG00000137571	SLCO5A1	1.5932264	8.53e-09	protein coding
ENSG00000223485	LINC01615	1.592780419	3.05e-06	lincRNA
ENSG00000123737	EXOSC9	1.589593476	6.21e-27	protein coding
ENSG00000166888	STAT6	1.589378834	3.11e-53	protein coding
ENSG00000072571	HMMR	1.588029857	1.42e-06	protein coding
ENSG00000155511	GRIA1	1.58784189	1.51e-12	protein coding
ENSG00000166710	B2M	1.587555308	3.98e-112	protein coding
ENSG00000162595	DIRAS3	1.586970175	7.71e-07	protein coding
ENSG00000134627	PIWIL4	1.585371291	0.001782554	protein coding
ENSG00000111885	MAN1A1	1.585298999	2.93e-08	protein coding
ENSG00000182704	TSKU	1.583628558	3.11e-12	protein coding
ENSG00000121797	CCRL2	1.582025931	0.000259293	protein coding
ENSG00000126787	DLGAP5	1.581780559	1.8e-08	protein coding
ENSG00000134250	NOTCH2	1.577195238	2.56e-74	protein coding
ENSG00000117650	NEK2	1.573598996	0.001061121	protein coding
ENSG00000266709	AC005224.4	1.573270448	0.02796332	lincRNA
ENSG00000189190	ZNF600	1.570360888	2e-09	protein coding
ENSG00000138160	KIF11	1.570202531	4.67e-09	protein coding
ENSG00000109472	CPE	1.569752469	0.002398688	protein coding
ENSG00000001629	ANKIB1	1.569410452	6.63e-76	protein coding
ENSG00000100906	NFKBIA	1.56926315	2.23e-36	protein coding
ENSG00000140937	CDH11	1.569155006	2e-46	protein coding
ENSG00000077092	RARB	1.567431446	0.020716094	protein coding
ENSG00000137812	KNL1	1.565902357	6.54e-06	protein coding
ENSG00000115648	MLPH	1.565330303	1.38e-21	protein coding
ENSG00000276517	AL133243.3	1.564613383	0.003354659	sense intronic
ENSG00000180801	ARSJ	1.563032201	8.27e-19	protein coding
ENSG00000254300	LINC01111	1.56008831	0.005637833	lincRNA
ENSG00000158710	TAGLN2	1.558751956	9.45e-54	protein coding
ENSG00000224295	OLFM5P	1.558524405	0.039834119	unitary pseudogene
ENSG00000259518	LINC01583	1.557606193	4.09e-05	lincRNA
ENSG00000267102	AC060766.1	1.556267247	0.000448656	transcribed processed pseudogene
ENSG00000164220	F2RL2	1.554653452	0.010336321	protein coding
ENSG00000168003	SLC3A2	1.551964129	2.27e-73	protein coding
ENSG00000180777	ANKRD30B	1.55185321	1.98e-07	protein coding
ENSG00000114268	PFKFB4	1.549034122	8.88e-19	protein coding
ENSG00000171310	CHST11	1.548004008	6.38e-06	protein coding
ENSG00000125968	ID1	1.547777372	0.000330318	protein coding
ENSG00000198363	ASPH	1.547518973	3.69e-79	protein coding
ENSG00000157111	TMEM171	1.54723362	6.23e-16	protein coding
ENSG00000251144	AC113346.1	1.545354996	0.038005731	lincRNA
ENSG00000184014	DENND5A	1.545069972	5.6e-73	protein coding
ENSG00000261189	AL031058.1	1.543668956	0.000852073	antisense
ENSG00000106823	ECM2	1.541812468	3.29e-25	protein coding
ENSG00000267745	AC060766.7	1.540085851	0.014618455	processed transcript
ENSG00000107290	SETX	1.538815253	2.08e-65	protein coding
ENSG00000184985	SORCS2	1.537599025	3.77e-05	protein coding
ENSG00000033178	UBA6	1.537539922	1.42e-50	protein coding
ENSG00000134690	CDCA8	1.536533905	1.98e-05	protein coding
ENSG00000166598	HSP90B1	1.535494753	3.12e-85	protein coding
ENSG00000026103	FAS	1.535412776	3.48e-22	protein coding
ENSG00000274997	HIST1H2AH	1.535375459	2.37e-11	protein coding
ENSG00000066279	ASPM	1.534998216	5.68e-07	protein coding
ENSG00000112137	PHACTR1	1.53360411	3.22e-09	protein coding
ENSG00000135333	EPHA7	1.532849162	6.52e-18	protein coding
ENSG00000179954	SSC5D	1.53147985	0.005893771	protein coding
ENSG00000267882	AL031666.2	1.529686759	0.027694725	antisense
ENSG00000145632	PLK2	1.528154666	2.2e-45	protein coding
ENSG00000165084	C8orf34	1.526330149	1.17e-06	protein coding
ENSG00000234155	LINC02535	1.525782682	0.029524617	lincRNA
ENSG00000096968	JAK2	1.522161521	1.49e-29	protein coding
ENSG00000179021	C3orf38	1.521266182	5.69e-38	protein coding
ENSG00000140525	FANCI	1.519026906	4.58e-10	protein coding
ENSG00000105974	CAV1	1.51820321	2.43e-60	protein coding
ENSG00000135535	CD164	1.51655461	6.78e-76	protein coding
ENSG00000149218	ENDOD1	1.515721838	5.56e-21	protein coding
ENSG00000183778	B3GALT5	1.513920227	0.004059318	protein coding
ENSG00000116514	RNF19B	1.512324628	4.58e-23	protein coding
ENSG00000105835	NAMPT	1.510730064	1.86e-63	protein coding
ENSG00000198087	CD2AP	1.509687678	2.44e-17	protein coding
ENSG00000173786	CNP	1.509533634	2.98e-70	protein coding
ENSG00000142156	COL6A1	1.509416627	8.99e-90	protein coding
ENSG00000272886	DCP1A	1.507892341	9.45e-21	protein coding
ENSG00000213516	RBMXL1	1.506979359	2.6e-15	protein coding
ENSG00000135476	ESPL1	1.50640051	0.000329482	protein coding
ENSG00000185880	TRIM69	1.505682003	1.93e-62	protein coding
ENSG00000075218	GTSE1	1.503673629	0.000223509	protein coding
ENSG00000065911	MTHFD2	1.503454553	6.72e-44	protein coding
ENSG00000142627	EPHA2	1.501627031	1.42e-19	protein coding
ENSG00000142871	CYR61	1.501589331	4.66e-50	protein coding
ENSG00000253276	CCDC71L	1.500970062	8.92e-42	protein coding
ENSG00000150347	ARID5B	1.500204568	1.66e-21	protein coding
ENSG00000134716	CYP2J2	1.49576498	0.000134708	protein coding
ENSG00000150938	CRIM1	1.495021223	1.26e-62	protein coding
ENSG00000180914	OXTR	1.492678152	7.75e-13	protein coding
ENSG00000136156	ITM2B	1.492454846	2.29e-83	protein coding
ENSG00000139921	TMX1	1.489319698	2.7e-59	protein coding
ENSG00000204262	COL5A2	1.487523307	1.09e-92	protein coding
ENSG00000003436	TFPI	1.487006446	5.92e-46	protein coding
ENSG00000145386	CCNA2	1.48696081	1.97e-11	protein coding
ENSG00000204681	GABBR1	1.484131314	1.82e-08	protein coding
ENSG00000196646	ZNF136	1.483261182	6.27e-13	protein coding
ENSG00000140092	FBLN5	1.483156795	2.93e-10	protein coding
ENSG00000138778	CENPE	1.481394039	3.53e-06	protein coding
ENSG00000170458	CD14	1.478702122	0.01235729	protein coding
ENSG00000095951	HIVEP1	1.477687238	1.36e-18	protein coding
ENSG00000113070	HBEGF	1.47768008	7.71e-07	protein coding
ENSG00000069812	HES2	1.476445028	0.001944889	protein coding
ENSG00000091490	SEL1L3	1.475987014	1.68e-10	protein coding
ENSG00000112303	VNN2	1.475896978	0.041497629	protein coding
ENSG00000104320	NBN	1.474013592	3.13e-49	protein coding
ENSG00000256268	LINC02454	1.473528936	0.03507711	lincRNA
ENSG00000137727	ARHGAP20	1.473252764	3.43e-05	protein coding
ENSG00000065060	UHRF1BP1	1.469098153	1.78e-28	protein coding
ENSG00000166106	ADAMTS15	1.468875657	2.32e-12	protein coding
ENSG00000123384	LRP1	1.468393071	3.65e-61	protein coding
ENSG00000177108	ZDHHC22	1.468287067	0.006438088	protein coding
ENSG00000258525	AL049830.3	1.468145286	0.019585705	antisense
ENSG00000167123	CERCAM	1.467452996	7.41e-40	protein coding
ENSG00000163431	LMOD1	1.46744838	2.9e-07	protein coding
ENSG00000118193	KIF14	1.466934091	9.1e-05	protein coding
ENSG00000163697	APBB2	1.46314761	2.45e-57	protein coding
ENSG00000139318	DUSP6	1.462321653	0.000299751	protein coding
ENSG00000158290	CUL4B	1.461740549	5.44e-38	protein coding
ENSG00000196787	HIST1H2AG	1.460572936	1.89e-10	protein coding
ENSG00000284691	AC073111.5	1.459880252	2.79e-06	protein coding
ENSG00000113368	LMNB1	1.459404368	6.92e-07	protein coding
ENSG00000183856	IQGAP3	1.459032829	3.65e-05	protein coding
ENSG00000112715	VEGFA	1.451509687	1.39e-32	protein coding
ENSG00000107984	DKK1	1.450954695	2.84e-06	protein coding
ENSG00000105281	SLC1A5	1.450202841	1.93e-26	protein coding
ENSG00000102265	TIMP1	1.446528329	2.56e-55	protein coding
ENSG00000245556	SCAMP1-AS1	1.446104383	7.47e-13	lincRNA
ENSG00000169994	MYO7B	1.445266316	0.023503328	protein coding
ENSG00000170540	ARL6IP1	1.443927724	2.09e-32	protein coding
ENSG00000156802	ATAD2	1.443249524	6.46e-11	protein coding
ENSG00000082126	MPP4	1.443087373	5.3e-05	protein coding
ENSG00000196371	FUT4	1.44262776	5.08e-06	protein coding
ENSG00000120690	ELF1	1.441829422	6.36e-32	protein coding
ENSG00000151883	PARP8	1.441363264	2.32e-20	protein coding
ENSG00000197093	GAL3ST4	1.441231146	5.51e-07	protein coding
ENSG00000184384	MAML2	1.441012419	5.06e-16	protein coding
ENSG00000185033	SEMA4B	1.440923901	6.76e-05	protein coding
ENSG00000049540	ELN	1.440386534	8.06e-14	protein coding
ENSG00000113532	ST8SIA4	1.439007048	4.49e-05	protein coding
ENSG00000134954	ETS1	1.435693882	1.5e-22	protein coding
ENSG00000162783	IER5	1.434801396	1.25e-30	protein coding
ENSG00000171223	JUNB	1.434592341	9e-50	protein coding
ENSG00000120899	PTK2B	1.433749449	2.3e-10	protein coding
ENSG00000153902	LGI4	1.432496831	0.000105526	protein coding
ENSG00000117399	CDC20	1.431962199	3.51e-05	protein coding
ENSG00000198914	POU3F3	1.427932965	0.044141086	protein coding
ENSG00000233521	LINC01638	1.427059082	0.000129336	lincRNA
ENSG00000155380	SLC16A1	1.426336503	1.39e-46	protein coding
ENSG00000087116	ADAMTS2	1.426163165	9.33e-56	protein coding
ENSG00000155660	PDIA4	1.424597935	1.77e-73	protein coding
ENSG00000265737	AP006565.1	1.424319724	0.03806212	antisense
ENSG00000171132	PRKCE	1.424230108	2.77e-08	protein coding
ENSG00000163660	CCNL1	1.423643801	1.7e-33	protein coding
ENSG00000189057	FAM111B	1.422028427	0.001746353	protein coding
ENSG00000067167	TRAM1	1.420843361	5.16e-61	protein coding
ENSG00000166803	PCLAF	1.417487767	0.001092312	protein coding
ENSG00000157168	NRG1	1.417313752	3.15e-11	protein coding
ENSG00000164291	ARSK	1.414994097	7.44e-14	protein coding
ENSG00000091136	LAMB1	1.414645522	2.01e-56	protein coding
ENSG00000139083	ETV6	1.409899882	2.49e-13	protein coding
ENSG00000085840	ORC1	1.408944154	0.005460021	protein coding
ENSG00000214226	C17orf67	1.406013764	2.43e-05	protein coding
ENSG00000120802	TMPO	1.405692287	2.36e-27	protein coding
ENSG00000102081	FMR1	1.404795876	8.6e-31	protein coding
ENSG00000122966	CIT	1.403290698	0.000680487	protein coding
ENSG00000156869	FRRS1	1.40212428	1.2e-07	protein coding
ENSG00000008086	CDKL5	1.402016066	1.15e-09	protein coding
ENSG00000151388	ADAMTS12	1.400455963	4.3e-54	protein coding
ENSG00000113721	PDGFRB	1.40041685	9.68e-48	protein coding
ENSG00000174600	CMKLR1	1.398156386	8.97e-19	protein coding
ENSG00000170801	HTRA3	1.397739508	4.85e-18	protein coding
ENSG00000153214	TMEM87B	1.397727239	1.19e-18	protein coding
ENSG00000159228	CBR1	1.395778604	1.86e-33	protein coding
ENSG00000196639	HRH1	1.395281619	9.68e-05	protein coding
ENSG00000135605	TEC	1.394373221	5.03e-05	protein coding
ENSG00000198542	ITGBL1	1.390969671	1.88e-50	protein coding
ENSG00000162695	SLC30A7	1.390728353	1.76e-26	protein coding
ENSG00000131459	GFPT2	1.389983307	6.71e-09	protein coding
ENSG00000172345	STARD5	1.389265075	9.63e-08	protein coding
ENSG00000157456	CCNB2	1.388868331	2.58e-05	protein coding
ENSG00000198216	CACNA1E	1.387826459	6.79e-12	protein coding
ENSG00000125384	PTGER2	1.386274423	2.86e-12	protein coding
ENSG00000168487	BMP1	1.386178934	3.05e-53	protein coding
ENSG00000050165	DKK3	1.385681706	1.55e-44	protein coding
ENSG00000182010	RTKN2	1.38177301	1.93e-18	protein coding
ENSG00000149177	PTPRJ	1.37967527	0.000343073	protein coding
ENSG00000138182	KIF20B	1.377793491	1.19e-07	protein coding
ENSG00000162704	ARPC5	1.375995585	1.37e-50	protein coding
ENSG00000123485	HJURP	1.374228219	2.9e-05	protein coding
ENSG00000157613	CREB3L1	1.373113928	1.14e-19	protein coding
ENSG00000146411	SLC2A12	1.371924138	1.07e-12	protein coding
ENSG00000267680	ZNF224	1.370815552	6.77e-17	protein coding
ENSG00000102699	PARP4	1.369915421	8.07e-37	protein coding
ENSG00000263535	AK4P1	1.369243549	0.007491051	processed pseudogene
ENSG00000117385	P3H1	1.368478179	4.12e-31	protein coding
ENSG00000101911	PRPS2	1.368349832	3.39e-09	protein coding
ENSG00000000971	CFH	1.367955075	1.14e-57	protein coding
ENSG00000076382	SPAG5	1.367887552	1.12e-06	protein coding
ENSG00000154734	ADAMTS1	1.36758593	6.07e-40	protein coding
ENSG00000187688	TRPV2	1.367107951	8.66e-11	protein coding
ENSG00000270055	AC127502.2	1.364890947	0.009032545	sense intronic
ENSG00000154188	ANGPT1	1.364829658	6.71e-15	protein coding
ENSG00000175518	UBQLNL	1.364360208	0.043698084	protein coding
ENSG00000166750	SLFN5	1.36361431	3.19e-46	protein coding
ENSG00000170379	TCAF2	1.363179558	2.98e-05	protein coding
ENSG00000147852	VLDLR	1.361683935	4.11e-05	protein coding
ENSG00000186185	KIF18B	1.361595793	0.002208682	protein coding
ENSG00000134057	CCNB1	1.361511196	3.29e-14	protein coding
ENSG00000136542	GALNT5	1.361418189	6.09e-31	protein coding
ENSG00000139410	SDSL	1.360570077	2.75e-07	protein coding
ENSG00000166128	RAB8B	1.360530796	5.92e-32	protein coding
ENSG00000162946	DISC1	1.3600762	1.89e-06	protein coding
ENSG00000102871	TRADD	1.359026918	1.18e-12	protein coding
ENSG00000183098	GPC6	1.35899765	2.04e-16	protein coding
ENSG00000171241	SHCBP1	1.356384863	1.56e-05	protein coding
ENSG00000102034	ELF4	1.354344869	6.78e-09	protein coding
ENSG00000261884	AC040162.1	1.353674841	0.023943959	protein coding
ENSG00000179715	PCED1B	1.351466174	0.001340915	protein coding
ENSG00000144554	FANCD2	1.351168757	2.42e-05	protein coding
ENSG00000090889	KIF4A	1.349751952	0.001479608	protein coding
ENSG00000197016	ZNF470	1.349372603	6.65e-07	protein coding
ENSG00000107968	MAP3K8	1.348595163	1.65e-06	protein coding
ENSG00000166851	PLK1	1.345181366	0.000331383	protein coding
ENSG00000139211	AMIGO2	1.344645642	1.12e-08	protein coding
ENSG00000148357	HMCN2	1.344364691	0.00074292	protein coding
ENSG00000165259	HDX	1.342035815	1.49e-12	protein coding
ENSG00000078098	FAP	1.341685956	1.53e-24	protein coding
ENSG00000261270	AC012181.2	1.34032385	0.003683883	sense intronic
ENSG00000174938	SEZ6L2	1.337631488	0.002407814	protein coding
ENSG00000136997	MYC	1.336621948	1.97e-16	protein coding
ENSG00000104312	RIPK2	1.335833027	9.91e-12	protein coding
ENSG00000010704	HFE	1.335679481	6.3e-08	protein coding
ENSG00000136051	WASHC4	1.334854297	1.29e-54	protein coding
ENSG00000110092	CCND1	1.332710652	3.57e-41	protein coding
ENSG00000138650	PCDH10	1.3309652	0.006403253	protein coding
ENSG00000170689	HOXB9	1.32955988	0.000630065	protein coding
ENSG00000159208	CIART	1.328930431	0.000484592	protein coding
ENSG00000117151	CTBS	1.327965897	3.47e-16	protein coding
ENSG00000130202	NECTIN2	1.327269596	5.63e-36	protein coding
ENSG00000172716	SLFN11	1.326458365	7.79e-11	protein coding
ENSG00000175063	UBE2C	1.325894744	9.35e-06	protein coding
ENSG00000145780	FEM1C	1.325606221	2.19e-18	protein coding
ENSG00000238045	AC009133.1	1.324090025	1.65e-06	antisense
ENSG00000214106	PAXIP1-AS2	1.323464695	5.05e-07	antisense
ENSG00000139370	SLC15A4	1.321728075	1.63e-22	protein coding
ENSG00000083444	PLOD1	1.321460404	9.25e-48	protein coding
ENSG00000171314	PGAM1	1.320850732	3.76e-56	protein coding
ENSG00000166794	PPIB	1.318492004	1.78e-49	protein coding
ENSG00000106100	NOD1	1.317979456	6.8e-16	protein coding
ENSG00000150630	VEGFC	1.317640684	4.18e-10	protein coding
ENSG00000100362	PVALB	1.316935368	1.03e-06	protein coding
ENSG00000110811	P3H3	1.316336708	4.92e-12	protein coding
ENSG00000106236	NPTX2	1.315611971	1.09e-31	protein coding
ENSG00000178031	ADAMTSL1	1.314853388	1.5e-16	protein coding
ENSG00000186918	ZNF395	1.313257431	1.04e-07	protein coding
ENSG00000101596	SMCHD1	1.312566504	2.17e-33	protein coding
ENSG00000116774	OLFML3	1.309343714	1.22e-37	protein coding
ENSG00000159200	RCAN1	1.307293931	9.59e-21	protein coding
ENSG00000178033	CALHM5	1.306759621	2.07e-31	protein coding
ENSG00000152558	TMEM123	1.305585527	4.53e-66	protein coding
ENSG00000172159	FRMD3	1.305484753	0.023097519	protein coding
ENSG00000091651	ORC6	1.304651196	5.62e-05	protein coding
ENSG00000271605	MILR1	1.304213024	7.7e-10	protein coding
ENSG00000167004	PDIA3	1.303509928	3.58e-59	protein coding
ENSG00000139734	DIAPH3	1.300875949	1.97e-06	protein coding
ENSG00000144891	AGTR1	1.298812392	0.000126265	protein coding
ENSG00000077782	FGFR1	1.297254854	4.18e-26	protein coding
ENSG00000196935	SRGAP1	1.295232672	7.42e-08	protein coding
ENSG00000167995	BEST1	1.294116694	0.003961304	protein coding
ENSG00000155893	PXYLP1	1.293621044	5.96e-06	protein coding
ENSG00000026025	VIM	1.291539084	7.72e-75	protein coding
ENSG00000103257	SLC7A5	1.290585929	3.3e-53	protein coding
ENSG00000152749	GPR180	1.290374945	2.61e-35	protein coding
ENSG00000268894	PLCE1-AS1	1.288816343	9.77e-05	antisense
ENSG00000035664	DAPK2	1.286510527	0.003190528	protein coding
ENSG00000118515	SGK1	1.285731017	1.16e-33	protein coding
ENSG00000116863	ADPRHL2	1.283687969	1.54e-21	protein coding
ENSG00000147050	KDM6A	1.280884912	1.17e-15	protein coding
ENSG00000118620	ZNF430	1.28027688	3.62e-10	protein coding
ENSG00000131236	CAP1	1.280241323	2.49e-49	protein coding
ENSG00000278463	HIST1H2AB	1.280176334	7.61e-06	protein coding
ENSG00000100219	XBP1	1.280107424	1.76e-44	protein coding
ENSG00000130508	PXDN	1.279883606	5.43e-48	protein coding
ENSG00000163808	KIF15	1.27972765	0.001409856	protein coding
ENSG00000065485	PDIA5	1.278477039	3.79e-06	protein coding
ENSG00000169299	PGM2	1.27718384	9.01e-07	protein coding
ENSG00000171388	APLN	1.272439856	3.07e-10	protein coding
ENSG00000277443	MARCKS	1.272045619	4.26e-41	protein coding
ENSG00000134109	EDEM1	1.271345177	3.54e-14	protein coding
ENSG00000156970	BUB1B	1.27106336	0.000751092	protein coding
ENSG00000231535	LINC00278	1.268939128	0.005117578	lincRNA
ENSG00000113441	LNPEP	1.268311333	6.91e-41	protein coding
ENSG00000028116	VRK2	1.268049089	2.75e-13	protein coding
ENSG00000215252	GOLGA8B	1.267434661	5.18e-17	protein coding
ENSG00000003402	CFLAR	1.264986381	1.69e-37	protein coding
ENSG00000163083	INHBB	1.264484013	6.57e-05	protein coding
ENSG00000112414	ADGRG6	1.263471926	0.033021767	protein coding
ENSG00000179772	FOXS1	1.263158824	0.001330718	protein coding
ENSG00000234703	AF015262.1	1.262976177	0.013908571	lincRNA
ENSG00000184557	SOCS3	1.261572095	1.09e-24	protein coding
ENSG00000105976	MET	1.261402093	5.75e-31	protein coding
ENSG00000283162	AL390726.6	1.258741175	0.046873311	transcribed unprocessed pseudogene
ENSG00000168615	ADAM9	1.257542189	7.14e-37	protein coding
ENSG00000123427	EEF1AKMT3	1.257451952	0.000623981	protein coding
ENSG00000106546	AHR	1.255951966	1.72e-25	protein coding
ENSG00000141526	SLC16A3	1.255708568	7.95e-42	protein coding
ENSG00000134198	TSPAN2	1.253639959	0.000154905	protein coding
ENSG00000279191	AC068491.4	1.252896616	0.044358527	TEC
ENSG00000150961	SEC24D	1.251873467	3.42e-36	protein coding
ENSG00000067082	KLF6	1.249317056	4.46e-33	protein coding
ENSG00000142961	MOB3C	1.249029691	1.26e-10	protein coding
ENSG00000196187	TMEM63A	1.245517857	4.72e-12	protein coding
ENSG00000137076	TLN1	1.243983158	8.87e-52	protein coding
ENSG00000136874	STX17	1.243621387	2.3e-13	protein coding
ENSG00000106571	GLI3	1.243405339	1.11e-07	protein coding
ENSG00000278828	HIST1H3H	1.241450049	4.91e-05	protein coding
ENSG00000106346	USP42	1.241166634	5.49e-14	protein coding
ENSG00000136436	CALCOCO2	1.240054478	3.46e-36	protein coding
ENSG00000110218	PANX1	1.238857109	9.92e-21	protein coding
ENSG00000123992	DNPEP	1.238826978	6.88e-29	protein coding
ENSG00000160888	IER2	1.238650772	2.59e-31	protein coding
ENSG00000127311	HELB	1.23668676	4.6e-06	protein coding
ENSG00000163701	IL17RE	1.236652483	0.034385767	protein coding
ENSG00000155090	KLF10	1.235458519	2.64e-21	protein coding
ENSG00000173145	NOC3L	1.234563768	3.84e-17	protein coding
ENSG00000151239	TWF1	1.233112382	6.21e-28	protein coding
ENSG00000262576	PCDHGA4	1.232595102	0.009644337	protein coding
ENSG00000122884	P4HA1	1.231301045	3.85e-43	protein coding
ENSG00000134352	IL6ST	1.230572426	1.17e-51	protein coding
ENSG00000116717	GADD45A	1.230446729	1.65e-27	protein coding
ENSG00000177842	ZNF620	1.225104793	0.030062756	protein coding
ENSG00000129515	SNX6	1.224680244	9.2e-45	protein coding
ENSG00000183722	LHFPL6	1.223596914	1.9e-12	protein coding
ENSG00000131873	CHSY1	1.222121558	2.56e-14	protein coding
ENSG00000138594	TMOD3	1.222001516	3.29e-25	protein coding
ENSG00000110330	BIRC2	1.220880982	1.44e-35	protein coding
ENSG00000175105	ZNF654	1.220237328	6.7e-16	protein coding
ENSG00000183087	GAS6	1.220190869	7.37e-44	protein coding
ENSG00000185339	TCN2	1.219035978	1.03e-10	protein coding
ENSG00000135480	KRT7	1.218865369	0.001885525	protein coding
ENSG00000140575	IQGAP1	1.217731865	2.24e-34	protein coding
ENSG00000079819	EPB41L2	1.217053669	3.47e-19	protein coding
ENSG00000184009	ACTG1	1.215961642	5.03e-67	protein coding
ENSG00000168785	TSPAN5	1.215456925	1.05e-10	protein coding
ENSG00000198142	SOWAHC	1.214470183	9.89e-07	protein coding
ENSG00000100644	HIF1A	1.213989989	2.38e-61	protein coding
ENSG00000231007	CDC20P1	1.212638443	0.045333239	processed pseudogene
ENSG00000136869	TLR4	1.212524088	2.52e-18	protein coding
ENSG00000111305	GSG1	1.211996373	0.000963177	protein coding
ENSG00000164211	STARD4	1.211273187	3.27e-31	protein coding
ENSG00000111206	FOXM1	1.210827379	2.13e-06	protein coding
ENSG00000164054	SHISA5	1.210709993	2.92e-36	protein coding
ENSG00000168386	FILIP1L	1.210705948	2.97e-11	protein coding
ENSG00000141441	GAREM1	1.210515955	1.39e-11	protein coding
ENSG00000130766	SESN2	1.208047513	4.08e-12	protein coding
ENSG00000235513	AL035681.1	1.207473862	0.001110991	antisense
ENSG00000139597	N4BP2L1	1.207312913	0.012569675	protein coding
ENSG00000075624	ACTB	1.20675324	6.7e-57	protein coding
ENSG00000132475	H3F3B	1.206502096	5.51e-47	protein coding
ENSG00000165983	PTER	1.203984372	0.000471686	protein coding
ENSG00000011426	ANLN	1.202603645	2.12e-21	protein coding
ENSG00000140961	OSGIN1	1.202032445	2.09e-08	protein coding
ENSG00000146425	DYNLT1	1.201382706	1.49e-40	protein coding
ENSG00000110076	NRXN2	1.200930878	4.09e-05	protein coding
ENSG00000164761	TNFRSF11B	1.199104072	9.47e-31	protein coding
ENSG00000149591	TAGLN	1.197541161	4.36e-50	protein coding
ENSG00000104765	BNIP3L	1.196359967	3.61e-48	protein coding
ENSG00000135655	USP15	1.194931833	5.8e-29	protein coding
ENSG00000161091	MFSD12	1.194672333	3.38e-27	protein coding
ENSG00000086065	CHMP5	1.192254162	2.21e-44	protein coding
ENSG00000179218	CALR	1.191001246	5.25e-66	protein coding
ENSG00000106829	TLE4	1.188469135	1.21e-23	protein coding
ENSG00000223960	PRKRA-AS1	1.188342026	7.83e-17	antisense
ENSG00000135905	DOCK10	1.187384584	7.98e-16	protein coding
ENSG00000178202	KDELC2	1.186301295	3.38e-24	protein coding
ENSG00000160161	CILP2	1.18608006	0.025753636	protein coding
ENSG00000115641	FHL2	1.185330593	9.17e-17	protein coding
ENSG00000206195	DUXAP8	1.184184102	4.87e-11	processed transcript
ENSG00000164463	CREBRF	1.183886876	2.81e-15	protein coding
ENSG00000112655	PTK7	1.183177366	5.13e-19	protein coding
ENSG00000099968	BCL2L13	1.183091535	4.99e-45	protein coding
ENSG00000114439	BBX	1.181018187	1.53e-38	protein coding
ENSG00000136643	RPS6KC1	1.18023129	6.37e-25	protein coding
ENSG00000178752	ERFE	1.178227116	0.005104863	protein coding
ENSG00000163932	PRKCD	1.17767441	4.64e-05	protein coding
ENSG00000183598	HIST2H3D	1.176678652	0.000795262	protein coding
ENSG00000280143	AP000892.3	1.176077276	9.77e-09	TEC
ENSG00000187514	PTMA	1.174948709	6.33e-32	protein coding
ENSG00000196628	TCF4	1.174718559	2.5e-29	protein coding
ENSG00000281026	N4BP2L2-IT2	1.171981995	0.015080804	sense intronic
ENSG00000159202	UBE2Z	1.170181878	3.72e-35	protein coding
ENSG00000113580	NR3C1	1.169666884	3.1e-30	protein coding
ENSG00000149257	SERPINH1	1.168488552	4.11e-54	protein coding
ENSG00000120833	SOCS2	1.16786911	0.006183734	protein coding
ENSG00000135451	TROAP	1.167732172	0.007061707	protein coding
ENSG00000108797	CNTNAP1	1.166144799	0.000391615	protein coding
ENSG00000120738	EGR1	1.165293006	2.5e-23	protein coding
ENSG00000186063	AIDA	1.16519968	5.89e-17	protein coding
ENSG00000120594	PLXDC2	1.164469589	3.78e-16	protein coding
ENSG00000156510	HKDC1	1.163686865	0.01316688	protein coding
ENSG00000161638	ITGA5	1.163409526	4.42e-46	protein coding
ENSG00000123219	CENPK	1.163406565	0.000203778	protein coding
ENSG00000175265	GOLGA8A	1.162560565	2.34e-14	protein coding
ENSG00000170571	EMB	1.161993495	2.09e-09	protein coding
ENSG00000129038	LOXL1	1.160920037	1.37e-36	protein coding
ENSG00000157851	DPYSL5	1.160082974	0.022375447	protein coding
ENSG00000260747	AC022968.1	1.158973887	0.046524156	processed pseudogene
ENSG00000110723	EXPH5	1.158648207	2.64e-05	protein coding
ENSG00000073146	MOV10L1	1.157292402	0.044392622	protein coding
ENSG00000256128	LINC00944	1.157220343	0.005122188	lincRNA
ENSG00000114270	COL7A1	1.157196997	1.78e-08	protein coding
ENSG00000121064	SCPEP1	1.156788499	7.62e-25	protein coding
ENSG00000152518	ZFP36L2	1.156334686	3.38e-09	protein coding
ENSG00000099365	STX1B	1.154647095	7.36e-05	protein coding
ENSG00000106991	ENG	1.152076722	4.01e-09	protein coding
ENSG00000115159	GPD2	1.15029159	1.64e-13	protein coding
ENSG00000082996	RNF13	1.148858211	4.32e-24	protein coding
ENSG00000051341	POLQ	1.148712041	0.004988781	protein coding
ENSG00000146410	MTFR2	1.147706449	0.046803456	protein coding
ENSG00000149403	GRIK4	1.145444445	0.021257177	protein coding
ENSG00000123473	STIL	1.145307781	0.000193593	protein coding
ENSG00000164647	STEAP1	1.143816564	7.66e-05	protein coding
ENSG00000086061	DNAJA1	1.142171836	8.07e-45	protein coding
ENSG00000118898	PPL	1.141883526	9.44e-07	protein coding
ENSG00000187735	TCEA1	1.140052596	1.83e-27	protein coding
ENSG00000185947	ZNF267	1.138815868	1.47e-11	protein coding
ENSG00000266074	BAHCC1	1.138389607	9.99e-07	protein coding
ENSG00000163512	AZI2	1.138144403	1.07e-26	protein coding
ENSG00000183287	CCBE1	1.137200599	1.65e-05	protein coding
ENSG00000059804	SLC2A3	1.136360282	1.15e-14	protein coding
ENSG00000101003	GINS1	1.136342041	1.76e-06	protein coding
ENSG00000175197	DDIT3	1.133962725	1.74e-17	protein coding
ENSG00000148175	STOM	1.132380677	2.34e-13	protein coding
ENSG00000169504	CLIC4	1.131494119	7.38e-60	protein coding
ENSG00000174348	PODN	1.130883922	0.023484069	protein coding
ENSG00000121578	B4GALT4	1.130019294	3.79e-08	protein coding
ENSG00000011304	PTBP1	1.128869949	1.09e-31	protein coding
ENSG00000157657	ZNF618	1.128335005	7.04e-10	protein coding
ENSG00000130270	ATP8B3	1.126730581	0.012967082	protein coding
ENSG00000155903	RASA2	1.126382277	1.35e-07	protein coding
ENSG00000105376	ICAM5	1.124579779	0.000931871	protein coding
ENSG00000171649	ZIK1	1.123337429	0.000467592	protein coding
ENSG00000171951	SCG2	1.12301525	3.01e-09	protein coding
ENSG00000122257	RBBP6	1.122844453	4.17e-18	protein coding
ENSG00000151748	SAV1	1.122256967	9.12e-16	protein coding
ENSG00000146648	EGFR	1.121619604	1.33e-17	protein coding
ENSG00000160219	GAB3	1.119302699	0.022190847	protein coding
ENSG00000146670	CDCA5	1.119149905	0.003038237	protein coding
ENSG00000104856	RELB	1.119005343	1.05e-10	protein coding
ENSG00000062194	GPBP1	1.116143788	8.64e-27	protein coding
ENSG00000122642	FKBP9	1.116027224	1.83e-36	protein coding
ENSG00000005810	MYCBP2	1.115011717	1.27e-28	protein coding
ENSG00000162645	GBP2	1.114299399	7.77e-39	protein coding
ENSG00000124226	RNF114	1.113707564	1.09e-26	protein coding
ENSG00000087589	CASS4	1.112129318	4.78e-10	protein coding
ENSG00000103222	ABCC1	1.112115419	1.65e-14	protein coding
ENSG00000176171	BNIP3	1.111493626	1.28e-33	protein coding
ENSG00000171940	ZNF217	1.110282957	5.98e-18	protein coding
ENSG00000112769	LAMA4	1.110150435	1.19e-07	protein coding
ENSG00000197903	HIST1H2BK	1.108469108	9.22e-19	protein coding
ENSG00000068489	PRR11	1.108280799	0.005523373	protein coding
ENSG00000106483	SFRP4	1.10782279	2.33e-08	protein coding
ENSG00000007933	FMO3	1.106615467	0.021079264	protein coding
ENSG00000276141	WHAMMP3	1.106575979	0.025050386	transcribed unprocessed pseudogene
ENSG00000166401	SERPINB8	1.104632641	0.000294168	protein coding
ENSG00000113583	C5orf15	1.103964742	2.72e-33	protein coding
ENSG00000165030	NFIL3	1.103555457	4.56e-08	protein coding
ENSG00000183386	FHL3	1.102505112	1.19e-07	protein coding
ENSG00000171155	C1GALT1C1	1.101703319	5.87e-10	protein coding
ENSG00000162694	EXTL2	1.101627975	1.03e-18	protein coding
ENSG00000234231	AC093616.1	1.100956078	0.000226602	transcribed unprocessed pseudogene
ENSG00000197555	SIPA1L1	1.100288225	1.83e-14	protein coding
ENSG00000169085	VXN	1.099828424	0.000950272	protein coding
ENSG00000135074	ADAM19	1.099663717	7.4e-34	protein coding
ENSG00000072110	ACTN1	1.098841402	1.2e-41	protein coding
ENSG00000153071	DAB2	1.098315098	1.91e-30	protein coding
ENSG00000111224	PARP11	1.097837177	0.000204617	protein coding
ENSG00000116285	ERRFI1	1.097661869	1.39e-36	protein coding
ENSG00000002726	AOC1	1.097327252	0.000304581	protein coding
ENSG00000143369	ECM1	1.096919219	1.52e-17	protein coding
ENSG00000105402	NAPA	1.095785897	6.19e-27	protein coding
ENSG00000173706	HEG1	1.095725432	1.63e-22	protein coding
ENSG00000151474	FRMD4A	1.095481754	4.96e-12	protein coding
ENSG00000256683	ZNF350	1.093108931	3.82e-06	protein coding
ENSG00000173918	C1QTNF1	1.089240635	0.006751911	protein coding
ENSG00000058085	LAMC2	1.08811407	0.00051867	protein coding
ENSG00000122870	BICC1	1.086984593	2.1e-13	protein coding
ENSG00000107854	TNKS2	1.086193885	4.21e-19	protein coding
ENSG00000124145	SDC4	1.085747917	1.58e-10	protein coding
ENSG00000248323	LUCAT1	1.085355145	0.013975444	antisense
ENSG00000044574	HSPA5	1.085207239	1.03e-40	protein coding
ENSG00000272512	AL645608.7	1.084791949	0.027949667	lincRNA
ENSG00000139350	NEDD1	1.084662534	1.3e-10	protein coding
ENSG00000014138	POLA2	1.082511927	3.99e-09	protein coding
ENSG00000105971	CAV2	1.082138084	1.69e-42	protein coding
ENSG00000178295	GEN1	1.081509015	9.97e-07	protein coding
ENSG00000029153	ARNTL2	1.080343862	2.29e-07	protein coding
ENSG00000103196	CRISPLD2	1.080023955	0.000607137	protein coding
ENSG00000162433	AK4	1.07960113	2.14e-23	protein coding
ENSG00000144596	GRIP2	1.07825411	2.32e-14	protein coding
ENSG00000113657	DPYSL3	1.078053615	1.2e-15	protein coding
ENSG00000115457	IGFBP2	1.077928425	0.045994802	protein coding
ENSG00000197653	DNAH10	1.077518306	0.023858632	protein coding
ENSG00000125266	EFNB2	1.076817676	2.38e-09	protein coding
ENSG00000137509	PRCP	1.075366767	3.15e-11	protein coding
ENSG00000170558	CDH2	1.075218576	9.87e-22	protein coding
ENSG00000153044	CENPH	1.073896369	9.97e-05	protein coding
ENSG00000140548	ZNF710	1.073273605	0.000139268	protein coding
ENSG00000058668	ATP2B4	1.073097836	2.25e-10	protein coding
ENSG00000013810	TACC3	1.072838923	3.36e-05	protein coding
ENSG00000154096	THY1	1.072261778	4.96e-22	protein coding
ENSG00000142798	HSPG2	1.071274117	4.44e-34	protein coding
ENSG00000142867	BCL10	1.069660496	9.07e-10	protein coding
ENSG00000118507	AKAP7	1.069483958	1.23e-05	protein coding
ENSG00000112029	FBXO5	1.069459618	6.22e-05	protein coding
ENSG00000145476	CYP4V2	1.069443159	5.35e-08	protein coding
ENSG00000060140	STYK1	1.068521481	0.000436387	protein coding
ENSG00000175305	CCNE2	1.067582431	0.004095335	protein coding
ENSG00000164849	GPR146	1.066344033	0.008527933	protein coding
ENSG00000109099	PMP22	1.066334385	9.97e-20	protein coding
ENSG00000213859	KCTD11	1.066309862	2.19e-09	protein coding
ENSG00000260910	LINC00565	1.06522646	0.028387215	lincRNA
ENSG00000145819	ARHGAP26	1.065118372	0.000185362	protein coding
ENSG00000071282	LMCD1	1.063335801	0.002106705	protein coding
ENSG00000103995	CEP152	1.06321913	0.002194781	protein coding
ENSG00000122420	PTGFR	1.063181129	5.49e-06	protein coding
ENSG00000162630	B3GALT2	1.063135901	5.05e-05	protein coding
ENSG00000150995	ITPR1	1.063071834	2.83e-08	protein coding
ENSG00000173517	PEAK1	1.062981924	3.63e-16	protein coding
ENSG00000170542	SERPINB9	1.062805973	0.001221634	protein coding
ENSG00000143870	PDIA6	1.061212496	6.64e-37	protein coding
ENSG00000226835	AC097059.1	1.06092231	0.048329681	lincRNA
ENSG00000169992	NLGN2	1.060774447	8.48e-05	protein coding
ENSG00000178999	AURKB	1.05998818	0.021240233	protein coding
ENSG00000133818	RRAS2	1.059886853	1.36e-29	protein coding
ENSG00000136114	THSD1	1.058657331	1.96e-14	protein coding
ENSG00000134369	NAV1	1.057918701	1.64e-16	protein coding
ENSG00000162616	DNAJB4	1.057659478	4.13e-31	protein coding
ENSG00000164164	OTUD4	1.054539125	1.53e-31	protein coding
ENSG00000081913	PHLPP1	1.054253841	0.000987154	protein coding
ENSG00000119523	ALG2	1.053664428	8.72e-10	protein coding
ENSG00000107863	ARHGAP21	1.053065992	3.01e-23	protein coding
ENSG00000273604	EPOP	1.052316565	0.006295688	protein coding
ENSG00000090020	SLC9A1	1.051883882	0.000930594	protein coding
ENSG00000102317	RBM3	1.051393746	1.39e-24	protein coding
ENSG00000147202	DIAPH2	1.051245527	2.6e-05	protein coding
ENSG00000175073	VCPIP1	1.051132357	1.75e-15	protein coding
ENSG00000183853	KIRREL1	1.050431693	3e-19	protein coding
ENSG00000165476	REEP3	1.048167092	1.81e-26	protein coding
ENSG00000163877	SNIP1	1.047966345	5.06e-09	protein coding
ENSG00000204147	ASAH2B	1.046566199	0.000168107	protein coding
ENSG00000085365	SCAMP1	1.046314648	2.14e-21	protein coding
ENSG00000170802	FOXN2	1.042633922	3.25e-24	protein coding
ENSG00000038002	AGA	1.040694758	0.000292021	protein coding
ENSG00000020181	ADGRA2	1.04057589	0.006562323	protein coding
ENSG00000085449	WDFY1	1.040242876	1.57e-19	protein coding
ENSG00000114978	MOB1A	1.039936692	8.9e-29	protein coding
ENSG00000160255	ITGB2	1.039920717	3.24e-05	protein coding
ENSG00000144824	PHLDB2	1.039482476	7.1e-22	protein coding
ENSG00000146757	ZNF92	1.038319376	1.98e-11	protein coding
ENSG00000106105	GARS	1.038312329	1.29e-32	protein coding
ENSG00000169715	MT1E	1.037598326	3.23e-07	protein coding
ENSG00000182985	CADM1	1.037318798	0.041290304	protein coding
ENSG00000197457	STMN3	1.036685017	4.37e-05	protein coding
ENSG00000138231	DBR1	1.033353204	6.46e-07	protein coding
ENSG00000115841	RMDN2	1.033317234	5.05e-08	protein coding
ENSG00000138623	SEMA7A	1.032754475	3.62e-05	protein coding
ENSG00000177917	ARL6IP6	1.032693766	5.66e-09	protein coding
ENSG00000171877	FRMD5	1.032140641	0.025220053	protein coding
ENSG00000101577	LPIN2	1.031653504	1.07e-14	protein coding
ENSG00000172175	MALT1	1.03148033	2.69e-11	protein coding
ENSG00000163635	ATXN7	1.031439438	2.33e-10	protein coding
ENSG00000117394	SLC2A1	1.031295298	8.95e-29	protein coding
ENSG00000152256	PDK1	1.030879139	1.28e-15	protein coding
ENSG00000196526	AFAP1	1.030740164	6.07e-23	protein coding
ENSG00000151553	FAM160B1	1.030546513	2.5e-16	protein coding
ENSG00000128965	CHAC1	1.030255992	2.05e-07	protein coding
ENSG00000152253	SPC25	1.028022976	0.044595688	protein coding
ENSG00000184838	PRR16	1.02793737	2.39e-08	protein coding
ENSG00000113212	PCDHB7	1.02760458	0.003129933	protein coding
ENSG00000023318	ERP44	1.026838404	2.8e-15	protein coding
ENSG00000132561	MATN2	1.026644744	0.001732802	protein coding
ENSG00000174371	EXO1	1.025967211	0.02430352	protein coding
ENSG00000197930	ERO1A	1.024955282	2.36e-16	protein coding
ENSG00000189362	NEMP2	1.024721354	0.000312222	protein coding
ENSG00000126790	L3HYPDH	1.022775856	7.47e-09	protein coding
ENSG00000221914	PPP2R2A	1.022471908	1.19e-15	protein coding
ENSG00000105643	ARRDC2	1.022422946	0.001100205	protein coding
ENSG00000188112	C6orf132	1.020619197	0.049864269	protein coding
ENSG00000197153	HIST1H3J	1.02008335	0.026994928	protein coding
ENSG00000067715	SYT1	1.017838094	2.09e-10	protein coding
ENSG00000153147	SMARCA5	1.017810148	8.8e-27	protein coding
ENSG00000077254	USP33	1.017792001	8.53e-21	protein coding
ENSG00000089327	FXYD5	1.017159704	5.34e-05	protein coding
ENSG00000051108	HERPUD1	1.016335612	2.79e-36	protein coding
ENSG00000060718	COL11A1	1.014967371	3.32e-34	protein coding
ENSG00000155304	HSPA13	1.014841404	1.32e-20	protein coding
ENSG00000100065	CARD10	1.014185267	0.000343398	protein coding
ENSG00000143537	ADAM15	1.013604335	2.57e-14	protein coding
ENSG00000065989	PDE4A	1.013328341	0.003952882	protein coding
ENSG00000165490	DDIAS	1.010958228	0.022071442	protein coding
ENSG00000122952	ZWINT	1.010334496	0.00025959	protein coding
ENSG00000182957	SPATA13	1.010324173	2.02e-08	protein coding
ENSG00000261644	AC007728.2	1.010254156	0.019296186	antisense
ENSG00000198089	SFI1	1.010132915	7.74e-05	protein coding
ENSG00000117143	UAP1	1.009051089	6.4e-15	protein coding
ENSG00000177873	ZNF619	1.007746846	0.005175591	protein coding
ENSG00000269343	ZNF587B	1.005949366	0.006628895	protein coding
ENSG00000099139	PCSK5	1.005883942	0.000512992	protein coding
ENSG00000118971	CCND2	1.003631396	1.56e-13	protein coding
ENSG00000100196	KDELR3	1.003200028	7.62e-09	protein coding
ENSG00000184743	ATL3	1.00208875	8.78e-20	protein coding
ENSG00000182197	EXT1	1.002071998	1.72e-13	protein coding
ENSG00000154640	BTG3	1.001711418	4.54e-08	protein coding
ENSG00000129810	SGO1	1.001036834	0.029892344	protein coding

## Sheet: S1F Table
S1F Table. Downregulated genes in ZIKV-infected myotubes over mock myotubes
Gene ID	Gene Name	Log2Fold Change	Adjusted p-value	Gene Type
ENSG00000224616	RTCA-AS1	-4.640653022	0.004404611	lincRNA
ENSG00000141854	MISP3	-4.133316674	0.00403809	protein coding
ENSG00000160868	CYP3A4	-4.053212967	0.004723362	protein coding
ENSG00000205929	C21orf62	-3.962959255	0.009438045	protein coding
ENSG00000239388	ASB14	-3.737803942	0.008253342	protein coding
ENSG00000223784	LINP1	-3.594912061	0.000506181	lincRNA
ENSG00000269289	AC011503.1	-3.527026433	0.000417277	antisense
ENSG00000171819	ANGPTL7	-3.394453766	5.03e-05	protein coding
ENSG00000255727	LINC01489	-3.318854201	0.015408594	lincRNA
ENSG00000250041	AC069360.1	-3.193526883	0.005344721	lincRNA
ENSG00000226950	DANCR	-3.162124334	9.48e-27	processed transcript
ENSG00000130957	FBP2	-3.124326025	4.5e-05	protein coding
ENSG00000167964	RAB26	-3.085281286	0.000869207	protein coding
ENSG00000223969	AC002456.1	-3.035397162	0.00282506	antisense
ENSG00000188269	OR7A5	-3.024933052	0.000120864	protein coding
ENSG00000100033	PRODH	-2.852697222	4.33e-06	protein coding
ENSG00000117595	IRF6	-2.680993374	0.017725611	protein coding
ENSG00000227877	MRLN	-2.607570249	2.29e-80	protein coding
ENSG00000256713	PGA5	-2.596956085	1.25e-22	protein coding
ENSG00000122378	PRXL2A	-2.556007968	0.009724902	protein coding
ENSG00000133317	LGALS12	-2.546929451	0.01002656	protein coding
ENSG00000163898	LIPH	-2.525214145	0.008500525	protein coding
ENSG00000126860	EVI2A	-2.470358721	1.97e-17	protein coding
ENSG00000133878	DUSP26	-2.458371514	3.53e-13	protein coding
ENSG00000129204	USP6	-2.4542804	5.04e-05	protein coding
ENSG00000228701	TNKS2-AS1	-2.442952654	0.012505169	antisense
ENSG00000258675	LINC02308	-2.435456769	3.98e-07	lincRNA
ENSG00000237310	GS1-124K5.4	-2.424925483	3.55e-08	lincRNA
ENSG00000116748	AMPD1	-2.424451019	3.64e-13	protein coding
ENSG00000236618	PITPNA-AS1	-2.422498657	1.28e-15	antisense
ENSG00000229183	PGA4	-2.42153452	0.021677334	protein coding
ENSG00000137441	FGFBP2	-2.389982396	6.52e-05	protein coding
ENSG00000171476	HOPX	-2.374082575	4.3e-17	protein coding
ENSG00000168268	NT5DC2	-2.353953536	3.28e-37	protein coding
ENSG00000180354	MTURN	-2.323036489	1.12e-105	protein coding
ENSG00000128285	MCHR1	-2.317965334	9.01e-09	protein coding
ENSG00000201098	RNY1	-2.295583485	4.03e-05	misc RNA
ENSG00000234327	AC012146.1	-2.235176272	2.46e-14	processed transcript
ENSG00000268621	IGFL2-AS1	-2.233371288	1.43e-82	lincRNA
ENSG00000255135	AP002360.1	-2.227628322	2.2e-06	lincRNA
ENSG00000254586	AC124301.1	-2.224334413	2.56e-29	lincRNA
ENSG00000173320	STOX2	-2.214782429	0.006735062	protein coding
ENSG00000174669	SLC29A2	-2.211770354	3.82e-11	protein coding
ENSG00000267209	LINC01897	-2.204403294	5.97e-05	lincRNA
ENSG00000253816	AC138866.1	-2.202456611	0.028097537	unprocessed pseudogene
ENSG00000175874	CREG2	-2.196251401	0.000268219	protein coding
ENSG00000166473	PKD1L2	-2.190442471	1.46e-07	polymorphic pseudogene
ENSG00000086967	MYBPC2	-2.182807041	7.35e-10	protein coding
ENSG00000249087	ZNF436-AS1	-2.160287743	0.000204617	antisense
ENSG00000254682	AP002387.1	-2.15844707	2.63e-08	antisense
ENSG00000174358	SLC6A19	-2.150509263	0.021079264	protein coding
ENSG00000228253	MT-ATP8	-2.134331838	1.19e-10	protein coding
ENSG00000164106	SCRG1	-2.131477417	0.005478208	protein coding
ENSG00000270673	YTHDF3-AS1	-2.127321857	0.009613559	lincRNA
ENSG00000270605	AL353622.1	-2.123577682	0.038113228	antisense
ENSG00000103485	QPRT	-2.119175113	2.58e-16	protein coding
ENSG00000180921	FAM83H	-2.095830774	0.000214237	protein coding
ENSG00000203280	AL022323.1	-2.090324252	4.7e-05	antisense
ENSG00000198125	MB	-2.082812859	0.004182445	protein coding
ENSG00000170290	SLN	-2.079720364	2.54e-12	protein coding
ENSG00000196091	MYBPC1	-2.078277658	0.000436387	protein coding
ENSG00000175928	LRRN1	-2.067695206	8.21e-11	protein coding
ENSG00000168004	HRASLS5	-2.048193522	9.97e-06	protein coding
ENSG00000270885	RASL10B	-2.023786518	0.000150538	protein coding
ENSG00000234692	AL355601.1	-2.013056154	3.5e-05	lincRNA
ENSG00000139187	KLRG1	-2.013017128	0.000702504	protein coding
ENSG00000025039	RRAGD	-2.008531235	2.78e-22	protein coding
ENSG00000261434	AC021087.4	-2.008025977	0.003371368	sense overlapping
ENSG00000176973	FAM89B	-1.99264582	1.38e-07	protein coding
ENSG00000160180	TFF3	-1.971923791	1.76e-06	protein coding
ENSG00000164199	ADGRV1	-1.964840685	0.000356788	protein coding
ENSG00000206145	P2RX6P	-1.957444595	0.00134401	transcribed unprocessed pseudogene
ENSG00000231680	AP003774.3	-1.956608797	0.00379461	lincRNA
ENSG00000203499	IQANK1	-1.950373414	9.51e-05	protein coding
ENSG00000231533	AL078601.2	-1.942150041	0.022725251	lincRNA
ENSG00000175093	SPSB4	-1.941970928	0.000137886	protein coding
ENSG00000040608	RTN4R	-1.937910146	2.96e-06	protein coding
ENSG00000197361	FBXL22	-1.937856016	1.5e-09	protein coding
ENSG00000161664	ASB16	-1.93312535	0.000371157	protein coding
ENSG00000183628	DGCR6	-1.932045642	1.65e-07	protein coding
ENSG00000179314	WSCD1	-1.923612783	3.45e-26	protein coding
ENSG00000237517	DGCR5	-1.921764471	0.003560108	transcribed unprocessed pseudogene
ENSG00000076716	GPC4	-1.920327449	0.015908591	protein coding
ENSG00000225520	TTTY16	-1.917339847	4.32e-12	lincRNA
ENSG00000169914	OTUD3	-1.91387386	4.89e-16	protein coding
ENSG00000232442	MHENCR	-1.902546607	8.4e-05	antisense
ENSG00000077274	CAPN6	-1.901312224	0.000527979	protein coding
ENSG00000072274	TFRC	-1.890292243	1.56e-100	protein coding
ENSG00000270964	AC016355.1	-1.875919594	0.015421252	lincRNA
ENSG00000252316	RNY4	-1.874451904	7.35e-07	misc RNA
ENSG00000283376	AC011591.2	-1.851031862	8.36e-13	unitary pseudogene
ENSG00000250222	AC008443.5	-1.849937036	0.005596936	antisense
ENSG00000138449	SLC40A1	-1.848636757	7.49e-54	protein coding
ENSG00000101605	MYOM1	-1.848520062	2.39e-24	protein coding
ENSG00000169891	REPS2	-1.826881267	6.54e-16	protein coding
ENSG00000163092	XIRP2	-1.820322215	4.25e-12	protein coding
ENSG00000151365	THRSP	-1.815580065	0.001181275	protein coding
ENSG00000121769	FABP3	-1.814509835	1.78e-70	protein coding
ENSG00000237928	NFIA-AS2	-1.801765621	0.028758478	antisense
ENSG00000161133	USP41	-1.794444395	0.026758148	protein coding
ENSG00000078814	MYH7B	-1.787553072	8.66e-18	protein coding
ENSG00000234795	RFTN1P1	-1.780738361	7.9e-08	transcribed unprocessed pseudogene
ENSG00000270175	AC023509.4	-1.777193788	0.004040314	antisense
ENSG00000177291	GJD4	-1.762766266	0.000216602	protein coding
ENSG00000224982	TMEM233	-1.756597249	1.02e-19	protein coding
ENSG00000253982	AC100810.1	-1.75587829	4.58e-13	antisense
ENSG00000101470	TNNC2	-1.753602003	3.28e-93	protein coding
ENSG00000274070	CASTOR2	-1.748268534	1.26e-12	protein coding
ENSG00000166546	BEAN1	-1.746663451	2.12e-10	protein coding
ENSG00000168530	MYL1	-1.740585615	8.42e-77	protein coding
ENSG00000262877	AC110285.2	-1.734105835	0.025321381	lincRNA
ENSG00000284391	AL139398.1	-1.729399968	0.035130284	antisense
ENSG00000272288	AL451165.2	-1.727919425	0.000253096	antisense
ENSG00000157119	KLHL40	-1.726822114	7.29e-14	protein coding
ENSG00000267365	KCNJ2-AS1	-1.726521354	0.000150075	antisense
ENSG00000196296	ATP2A1	-1.719257287	1.05e-48	protein coding
ENSG00000123454	DBH	-1.71550572	0.01138853	protein coding
ENSG00000283103	AC010642.2	-1.713079011	4.66e-10	antisense
ENSG00000248971	KRT8P46	-1.703671104	7.68e-05	processed pseudogene
ENSG00000253716	MINCR	-1.699724125	0.000162398	antisense
ENSG00000099840	IZUMO4	-1.689951672	1.61e-06	protein coding
ENSG00000122592	HOXA7	-1.687828572	2.35e-15	protein coding
ENSG00000186628	FSD2	-1.681967777	0.024451493	protein coding
ENSG00000260442	ATP2A1-AS1	-1.680934558	0.000107227	antisense
ENSG00000118242	MREG	-1.677301	1.32e-15	protein coding
ENSG00000184544	DHRS7C	-1.675794151	0.044583526	protein coding
ENSG00000268129	AC026304.1	-1.675235306	0.016313132	lincRNA
ENSG00000239922	AC092958.1	-1.674388839	1.84e-07	lincRNA
ENSG00000101187	SLCO4A1	-1.669478635	6.37e-05	protein coding
ENSG00000259642	ST20-AS1	-1.668443917	0.001467169	antisense
ENSG00000122477	LRRC39	-1.665795659	6.43e-18	protein coding
ENSG00000273015	AC008124.1	-1.655569914	1.11e-07	lincRNA
ENSG00000198840	MT-ND3	-1.655359721	7.82e-12	protein coding
ENSG00000156885	COX6A2	-1.646593549	1.17e-18	protein coding
ENSG00000213760	ATP6V1G2	-1.642114365	0.002377697	protein coding
ENSG00000134548	SPX	-1.637238012	0.000290057	protein coding
ENSG00000116981	NT5C1A	-1.634318307	0.028711869	protein coding
ENSG00000132821	VSTM2L	-1.628563643	2.64e-29	protein coding
ENSG00000173947	PIFO	-1.6282678	0.004348808	protein coding
ENSG00000200354	SNORA71D	-1.620440127	1.09e-08	snoRNA
ENSG00000229563	LINC01204	-1.616380066	2.22e-06	lincRNA
ENSG00000174403	MIR1-1HG-AS1	-1.611417203	8.5e-34	antisense
ENSG00000272106	AL691432.2	-1.604836997	3.16e-05	antisense
ENSG00000126882	FAM78A	-1.601649802	4e-10	protein coding
ENSG00000251257	AC010457.1	-1.601543115	1.08e-05	antisense
ENSG00000224934	AL391684.1	-1.598514395	0.015497309	bidirectional promoter lncRNA
ENSG00000183762	KREMEN1	-1.597227164	3.84e-51	protein coding
ENSG00000202538	RNU4-2	-1.595859729	0.000349369	snRNA
ENSG00000236397	DDX11L2	-1.594613666	0.028981966	unprocessed pseudogene
ENSG00000177752	YIPF7	-1.585200285	0.002228267	protein coding
ENSG00000184113	CLDN5	-1.58488911	0.001094527	protein coding
ENSG00000165028	NIPSNAP3B	-1.584357476	0.001123298	protein coding
ENSG00000130005	GAMT	-1.581836293	1.15e-41	protein coding
ENSG00000109466	KLHL2	-1.578239895	8.96e-32	protein coding
ENSG00000078328	RBFOX1	-1.578153839	3.29e-23	protein coding
ENSG00000234281	LANCL1-AS1	-1.576025716	1.65e-10	antisense
ENSG00000244998	AC100803.1	-1.575120325	0.039704244	antisense
ENSG00000180999	C1orf105	-1.56157985	2.71e-42	protein coding
ENSG00000184489	PTP4A3	-1.559180168	1.3e-08	protein coding
ENSG00000168748	CA7	-1.55382059	0.005062597	protein coding
ENSG00000250479	CHCHD10	-1.552777867	1.06e-22	protein coding
ENSG00000091137	SLC26A4	-1.549570944	8.63e-06	protein coding
ENSG00000108924	HLF	-1.545884307	0.000876951	protein coding
ENSG00000106006	HOXA6	-1.539986433	0.032254605	protein coding
ENSG00000215861	AC245297.1	-1.539102003	1.32e-19	unprocessed pseudogene
ENSG00000230069	LRRC37A15P	-1.537147488	0.000469496	processed pseudogene
ENSG00000198468	FLVCR1-DT	-1.527739159	0.001684045	lincRNA
ENSG00000135414	GDF11	-1.521214274	3.24e-12	protein coding
ENSG00000073464	CLCN4	-1.520787756	5.61e-18	protein coding
ENSG00000122729	ACO1	-1.516155447	9.52e-23	protein coding
ENSG00000240038	AMY2B	-1.515960293	2.63e-06	protein coding
ENSG00000090238	YPEL3	-1.512653273	1.92e-27	protein coding
ENSG00000267280	TBX2-AS1	-1.51190295	0.017815032	antisense
ENSG00000188747	NOXA1	-1.509731101	1.88e-05	protein coding
ENSG00000248275	TRIM52-AS1	-1.509333027	1.2e-05	processed transcript
ENSG00000221676	RNU6ATAC	-1.508069425	4.92e-05	snRNA
ENSG00000089199	CHGB	-1.507004702	9.94e-06	protein coding
ENSG00000148468	FAM171A1	-1.504344376	3.46e-12	protein coding
ENSG00000231776	LINC01611	-1.497496829	5.66e-08	lincRNA
ENSG00000127743	IL17B	-1.491809314	0.002870137	protein coding
ENSG00000184343	SRPK3	-1.489471557	2.88e-40	protein coding
ENSG00000205456	TP53TG3D	-1.488290527	0.027487605	protein coding
ENSG00000111879	FAM184A	-1.487976656	0.004265152	protein coding
ENSG00000273297	AC009275.1	-1.482067877	3.9e-05	lincRNA
ENSG00000184160	ADRA2C	-1.481362108	3.45e-06	protein coding
ENSG00000196465	MYL6B	-1.480865082	2.78e-83	protein coding
ENSG00000197321	SVIL	-1.48056104	1.9e-39	protein coding
ENSG00000248161	AC098487.1	-1.479372172	0.032742699	lincRNA
ENSG00000102981	PARD6A	-1.476988868	0.00017842	protein coding
ENSG00000188613	NANOS1	-1.476052109	0.00375716	protein coding
ENSG00000260788	AC009063.2	-1.471337099	0.029241634	antisense
ENSG00000159224	GIP	-1.469582321	0.034985142	protein coding
ENSG00000215424	MCM3AP-AS1	-1.465392706	0.020535439	antisense
ENSG00000148950	IMMP1L	-1.464730409	1.74e-05	protein coding
ENSG00000268061	NAPA-AS1	-1.462601031	0.028962098	antisense
ENSG00000074317	SNCB	-1.460968698	0.034344463	protein coding
ENSG00000182372	CLN8	-1.455326233	2.79e-16	protein coding
ENSG00000225439	BOLA3-AS1	-1.454547365	0.001019986	antisense
ENSG00000182916	TCEAL7	-1.451367723	5.62e-31	protein coding
ENSG00000168913	ENHO	-1.449733004	0.012277407	protein coding
ENSG00000279069	AC015813.5	-1.445461901	0.002933137	TEC
ENSG00000141542	RAB40B	-1.44450399	3.81e-13	protein coding
ENSG00000279192	PWAR5	-1.444395705	4.26e-14	TEC
ENSG00000228436	AL139260.1	-1.444099227	0.000979326	antisense
ENSG00000173599	PC	-1.442801484	5.43e-26	protein coding
ENSG00000253738	OTUD6B-AS1	-1.442752428	5.52e-15	antisense
ENSG00000200792	SNORA80A	-1.44170397	6.95e-05	snoRNA
ENSG00000236682	AC068282.1	-1.439746553	0.000909827	lincRNA
ENSG00000079393	DUSP13	-1.437754314	2.06e-36	protein coding
ENSG00000200816	SNORA38	-1.43605228	4.84e-05	snoRNA
ENSG00000250722	SELENOP	-1.431691233	7.08e-08	protein coding
ENSG00000253948	AC104986.2	-1.431118765	0.028187545	lincRNA
ENSG00000185100	ADSSL1	-1.428652035	5.8e-08	protein coding
ENSG00000156381	ANKRD9	-1.42845755	3.84e-21	protein coding
ENSG00000083454	P2RX5	-1.425110068	6.32e-07	protein coding
ENSG00000199568	RNU5A-1	-1.41782098	0.002018775	snRNA
ENSG00000183230	CTNNA3	-1.417491029	0.015749029	protein coding
ENSG00000185028	LRRC14B	-1.417070443	0.002110954	protein coding
ENSG00000130595	TNNT3	-1.415514892	1.94e-56	protein coding
ENSG00000185482	STAC3	-1.41403081	1.33e-62	protein coding
ENSG00000140474	ULK3	-1.412544358	1.27e-29	protein coding
ENSG00000150756	FAM173B	-1.41208516	1.07e-08	protein coding
ENSG00000214595	EML6	-1.411632485	7.98e-07	protein coding
ENSG00000233369	GTF2IP4	-1.410245017	1.36e-13	transcribed processed pseudogene
ENSG00000173621	LRFN4	-1.406776181	8.79e-32	protein coding
ENSG00000237595	AL161937.2	-1.40649886	0.034413102	lincRNA
ENSG00000143434	SEMA6C	-1.405150658	3.87e-21	protein coding
ENSG00000266903	AC243964.2	-1.40327666	0.024590587	antisense
ENSG00000205544	TMEM256	-1.399119279	5.78e-05	protein coding
ENSG00000103811	CTSH	-1.395780299	2.25e-08	protein coding
ENSG00000171130	ATP6V0E2	-1.394503141	1.68e-15	protein coding
ENSG00000206633	SNORA80B	-1.393302936	5.43e-06	snoRNA
ENSG00000089101	CFAP61	-1.389740343	0.012252388	protein coding
ENSG00000140285	FGF7	-1.388380143	3.88e-12	protein coding
ENSG00000106537	TSPAN13	-1.386097604	0.000238071	protein coding
ENSG00000135617	PRADC1	-1.384119981	1.88e-21	protein coding
ENSG00000200156	RNU5B-1	-1.383087215	2.88e-08	snRNA
ENSG00000272831	AC027644.3	-1.380149924	2.29e-06	antisense
ENSG00000229859	PGA3	-1.378432519	0.006207264	protein coding
ENSG00000212283	SNORD89	-1.37801407	0.029847291	snoRNA
ENSG00000182093	WRB	-1.377536442	2.89e-12	protein coding
ENSG00000189171	S100A13	-1.377025681	6.51e-36	protein coding
ENSG00000076555	ACACB	-1.371731396	1.06e-11	protein coding
ENSG00000130812	ANGPTL6	-1.37076428	0.030697234	protein coding
ENSG00000100399	CHADL	-1.369559759	4.32e-05	protein coding
ENSG00000255198	SNHG9	-1.368719692	0.003126151	lincRNA
ENSG00000206535	LNP1	-1.367646126	9.09e-05	protein coding
ENSG00000227544	AC018647.1	-1.363321132	5.7e-24	lincRNA
ENSG00000239474	KLHL41	-1.35874704	1.1e-66	protein coding
ENSG00000060762	MPC1	-1.357305035	8.14e-18	protein coding
ENSG00000201229	SNORA63D	-1.355828442	0.016276953	snoRNA
ENSG00000173641	HSPB7	-1.353104029	3.17e-14	protein coding
ENSG00000103994	ZNF106	-1.351367959	5.62e-62	protein coding
ENSG00000164237	CMBL	-1.350817127	1.35e-07	protein coding
ENSG00000124701	APOBEC2	-1.348203215	1.47e-27	protein coding
ENSG00000083457	ITGAE	-1.344126825	1.48e-11	protein coding
ENSG00000164708	PGAM2	-1.342889028	0.000201863	protein coding
ENSG00000135324	MRAP2	-1.342839448	0.012422041	protein coding
ENSG00000235314	LINC00957	-1.340248956	0.002879296	lincRNA
ENSG00000139914	FITM1	-1.335367761	9.76e-18	protein coding
ENSG00000229388	LINC01715	-1.334147793	0.019195042	lincRNA
ENSG00000132563	REEP2	-1.334069559	5.49e-09	protein coding
ENSG00000133134	BEX2	-1.331125486	0.002477239	protein coding
ENSG00000239521	CASTOR3	-1.331062508	2.57e-10	protein coding
ENSG00000065802	ASB1	-1.330833767	2.81e-30	protein coding
ENSG00000205056	LINC02397	-1.329812037	6.84e-17	lincRNA
ENSG00000104863	LIN7B	-1.326619512	2.02e-06	protein coding
ENSG00000182405	PGBD4	-1.320445471	8.4e-06	protein coding
ENSG00000165804	ZNF219	-1.318397678	2.27e-16	protein coding
ENSG00000269837	IPO5P1	-1.317210476	0.008844956	transcribed processed pseudogene
ENSG00000172731	LRRC20	-1.31606501	6.07e-08	protein coding
ENSG00000223891	OSER1-DT	-1.314687888	2.82e-05	lincRNA
ENSG00000198938	MT-CO3	-1.314334247	8.6e-12	protein coding
ENSG00000143028	SYPL2	-1.313653779	3.77e-05	protein coding
ENSG00000267060	PTGES3L	-1.31288642	2.44e-05	protein coding
ENSG00000198712	MT-CO2	-1.311182557	5.13e-10	protein coding
ENSG00000162552	WNT4	-1.310051074	0.000577984	protein coding
ENSG00000068976	PYGM	-1.308521206	3.92e-10	protein coding
ENSG00000263412	AC004477.1	-1.307188915	0.003354659	processed transcript
ENSG00000248527	MTATP6P1	-1.303062858	3.14e-08	unprocessed pseudogene
ENSG00000198804	MT-CO1	-1.302433836	4.9e-13	protein coding
ENSG00000204954	C12orf73	-1.300764698	2.87e-08	protein coding
ENSG00000141576	RNF157	-1.299473088	3.39e-08	protein coding
ENSG00000167799	NUDT8	-1.299360393	0.007179923	protein coding
ENSG00000164776	PHKG1	-1.299337188	4.19e-12	protein coding
ENSG00000260630	SNAI3-AS1	-1.298871306	1.42e-05	antisense
ENSG00000273061	CDC37L1-DT	-1.297063057	0.044034884	lincRNA
ENSG00000205309	NT5M	-1.296913899	2.77e-09	protein coding
ENSG00000215375	MYL5	-1.295127915	1.82e-35	protein coding
ENSG00000116132	PRRX1	-1.2950805	1.31e-19	protein coding
ENSG00000168734	PKIG	-1.294874455	2.22e-17	protein coding
ENSG00000189227	C15orf61	-1.294391949	9.42e-08	protein coding
ENSG00000204673	AKT1S1	-1.2932792	2.59e-17	protein coding
ENSG00000187325	TAF9B	-1.292011909	4.22e-15	protein coding
ENSG00000107537	PHYH	-1.291593813	3.99e-25	protein coding
ENSG00000161970	RPL26	-1.291424244	2.16e-05	protein coding
ENSG00000106004	HOXA5	-1.291378639	0.001014254	protein coding
ENSG00000165323	FAT3	-1.289706421	0.007294509	protein coding
ENSG00000171817	ZNF540	-1.287388469	0.034358781	protein coding
ENSG00000200795	RNU4-1	-1.287066189	0.001835451	snRNA
ENSG00000161558	TMEM143	-1.287023168	7.29e-06	protein coding
ENSG00000198899	MT-ATP6	-1.285520206	8.14e-05	protein coding
ENSG00000110080	ST3GAL4	-1.285445643	8.65e-15	protein coding
ENSG00000208772	SNORD94	-1.283488652	5.47e-05	snoRNA
ENSG00000196976	LAGE3	-1.282298496	8.49e-18	protein coding
ENSG00000208892	SNORA49	-1.281207786	0.000856618	snoRNA
ENSG00000165959	CLMN	-1.278211184	0.000580497	protein coding
ENSG00000255129	AP000880.1	-1.275243815	0.039939986	antisense
ENSG00000268996	MAN1B1-DT	-1.273903226	0.002030187	antisense
ENSG00000051128	HOMER3	-1.273102752	4.85e-16	protein coding
ENSG00000165795	NDRG2	-1.271626351	3.47e-16	protein coding
ENSG00000102683	SGCG	-1.27108307	1.02e-18	protein coding
ENSG00000259291	ZNF710-AS1	-1.269090694	1.79e-05	antisense
ENSG00000163380	LMOD3	-1.266528802	8.47e-34	protein coding
ENSG00000092445	TYRO3	-1.261478014	7.89e-09	protein coding
ENSG00000188916	INSYN2	-1.26111353	0.003873977	protein coding
ENSG00000062524	LTK	-1.260366524	3.9e-07	protein coding
ENSG00000105552	BCAT2	-1.258172279	5.42e-10	protein coding
ENSG00000143786	CNIH3	-1.25771858	0.000151938	protein coding
ENSG00000173210	ABLIM3	-1.257607568	1.29e-45	protein coding
ENSG00000247092	SNHG10	-1.255305762	0.005097554	antisense
ENSG00000159713	TPPP3	-1.253637005	1.54e-33	protein coding
ENSG00000226124	FTCDNL1	-1.250502107	0.042768028	protein coding
ENSG00000166823	MESP1	-1.244689244	0.005060208	protein coding
ENSG00000144481	TRPM8	-1.243477084	0.004250225	protein coding
ENSG00000036448	MYOM2	-1.240353591	1.21e-11	protein coding
ENSG00000168118	RAB4A	-1.240220473	3.54e-10	protein coding
ENSG00000147145	LPAR4	-1.238328753	0.002228267	protein coding
ENSG00000224281	SLC25A5-AS1	-1.238080864	0.033033796	processed transcript
ENSG00000202337	RNU6-8	-1.236852757	0.029285358	snRNA
ENSG00000128739	SNRPN	-1.235580004	2.57e-06	protein coding
ENSG00000170296	GABARAP	-1.234429433	0.000827226	protein coding
ENSG00000247271	ZBED5-AS1	-1.230206397	0.000196468	antisense
ENSG00000105048	TNNT1	-1.229055213	1.55e-69	protein coding
ENSG00000116667	C1orf21	-1.228714079	7.41e-10	protein coding
ENSG00000180209	MYLPF	-1.227272591	2.99e-64	protein coding
ENSG00000243244	STON1	-1.224398881	0.012120171	protein coding
ENSG00000186395	KRT10	-1.223598898	1.4e-08	protein coding
ENSG00000204323	SMIM5	-1.222580926	0.000300827	protein coding
ENSG00000166619	BLCAP	-1.215881139	1.03e-47	protein coding
ENSG00000135218	CD36	-1.215816516	1.4e-12	protein coding
ENSG00000184887	BTBD6	-1.214093566	3.64e-22	protein coding
ENSG00000153048	CARHSP1	-1.21204204	7.17e-22	protein coding
ENSG00000212402	SNORA74B	-1.209306366	4.2e-08	snoRNA
ENSG00000185813	PCYT2	-1.208524907	4.13e-19	protein coding
ENSG00000010361	FUZ	-1.208464079	2.67e-06	protein coding
ENSG00000108515	ENO3	-1.207870588	1.06e-26	protein coding
ENSG00000206561	COLQ	-1.207790886	0.000343711	protein coding
ENSG00000264345	LINC01894	-1.207483531	0.00060766	lincRNA
ENSG00000135914	HTR2B	-1.207157303	0.001125956	protein coding
ENSG00000243147	MRPL33	-1.206399013	7.28e-23	protein coding
ENSG00000198570	RD3	-1.206083821	0.04770639	protein coding
ENSG00000133069	TMCC2	-1.20540842	1.23e-07	protein coding
ENSG00000187955	COL14A1	-1.204817042	4.11e-15	protein coding
ENSG00000087085	ACHE	-1.204320786	4.94e-06	protein coding
ENSG00000178662	CSRNP3	-1.202439224	0.00275433	protein coding
ENSG00000272325	NUDT3	-1.200501264	5.75e-16	protein coding
ENSG00000184481	FOXO4	-1.200415014	2.92e-08	protein coding
ENSG00000185739	SRL	-1.199986451	0.025749973	protein coding
ENSG00000163050	COQ8A	-1.198825274	7.55e-23	protein coding
ENSG00000154079	SDHAF4	-1.197883072	2.02e-08	protein coding
ENSG00000131187	F12	-1.197545871	0.029983657	protein coding
ENSG00000161981	SNRNP25	-1.196894495	1.15e-10	protein coding
ENSG00000279672	AP006621.5	-1.196644967	0.005161179	TEC
ENSG00000125691	RPL23	-1.195323857	1.28e-31	protein coding
ENSG00000232818	RPS2P32	-1.195070803	0.000223509	processed pseudogene
ENSG00000075336	TIMM21	-1.194792658	3.98e-09	protein coding
ENSG00000176490	DIRAS1	-1.193563597	8.88e-05	protein coding
ENSG00000173991	TCAP	-1.192444338	0.020739358	protein coding
ENSG00000200312	RN7SKP255	-1.190116322	0.001495195	misc RNA
ENSG00000163597	SNHG16	-1.189028942	4e-38	processed transcript
ENSG00000204314	PRRT1	-1.186789326	0.02405144	protein coding
ENSG00000260260	SNHG19	-1.186383554	0.00633036	lincRNA
ENSG00000115541	HSPE1	-1.184913074	4.04e-14	protein coding
ENSG00000152642	GPD1L	-1.182061632	3.92e-13	protein coding
ENSG00000143127	ITGA10	-1.181845887	2.98e-19	protein coding
ENSG00000003249	DBNDD1	-1.180667491	6.55e-16	protein coding
ENSG00000183723	CMTM4	-1.1805936	1.63e-09	protein coding
ENSG00000103034	NDRG4	-1.176661677	3.88e-15	protein coding
ENSG00000214076	CPSF1P1	-1.176023096	0.022741149	processed pseudogene
ENSG00000274180	NATD1	-1.175542831	5.34e-11	protein coding
ENSG00000225091	SNORA71A	-1.175433647	0.00033944	snoRNA
ENSG00000100129	EIF3L	-1.174952621	1.26e-37	protein coding
ENSG00000224568	LINC01886	-1.172749662	0.01092414	lincRNA
ENSG00000180532	ZSCAN4	-1.17187785	0.038938985	protein coding
ENSG00000235823	OLMALINC	-1.17175203	5.09e-06	lincRNA
ENSG00000182759	MAFA	-1.17159002	2.53e-06	protein coding
ENSG00000132429	POPDC3	-1.170440776	2.33e-16	protein coding
ENSG00000224940	PRRT4	-1.168881344	5.8e-09	protein coding
ENSG00000186716	BCR	-1.167712162	6.88e-20	protein coding
ENSG00000241990	PRR34-AS1	-1.167280652	0.005875631	antisense
ENSG00000234608	MAPKAPK5-AS1	-1.167116808	3.62e-09	lincRNA
ENSG00000064687	ABCA7	-1.166343984	7.18e-22	protein coding
ENSG00000139173	TMEM117	-1.165306766	3.09e-08	protein coding
ENSG00000072954	TMEM38A	-1.164049608	4.22e-06	protein coding
ENSG00000277476	AC005332.5	-1.163991139	0.024862756	lincRNA
ENSG00000176728	TTTY14	-1.163926291	0.000549248	lincRNA
ENSG00000236546	AL033527.2	-1.16315525	0.024342632	antisense
ENSG00000170634	ACYP2	-1.162836673	5.78e-19	protein coding
ENSG00000211448	DIO2	-1.16219389	4.07e-09	protein coding
ENSG00000114999	TTL	-1.161583371	1.52e-29	protein coding
ENSG00000166352	C11orf74	-1.161340655	1.5e-11	protein coding
ENSG00000206634	SNORA22	-1.16058789	0.009929042	snoRNA
ENSG00000228889	UBAC2-AS1	-1.15992631	0.007476539	lincRNA
ENSG00000185818	NAT8L	-1.159763051	1.41e-08	protein coding
ENSG00000278291	AL161772.1	-1.157872398	7.55e-05	antisense
ENSG00000245281	AC124242.1	-1.155150946	0.015149202	antisense
ENSG00000113391	FAM172A	-1.151647478	1.04e-09	protein coding
ENSG00000155368	DBI	-1.149872351	5.28e-35	protein coding
ENSG00000172366	MCRIP2	-1.148515338	9.34e-12	protein coding
ENSG00000261652	C15orf65	-1.147096846	0.013763939	protein coding
ENSG00000170927	PKHD1	-1.146906736	1.31e-09	protein coding
ENSG00000278175	GLIDR	-1.145825182	0.00694016	lincRNA
ENSG00000160460	SPTBN4	-1.14490517	0.027867326	protein coding
ENSG00000100422	CERK	-1.14470394	3.58e-15	protein coding
ENSG00000167515	TRAPPC2L	-1.144474961	4.75e-24	protein coding
ENSG00000167508	MVD	-1.144149569	0.000146494	protein coding
ENSG00000274605	AL355338.1	-1.143353525	0.004198992	lincRNA
ENSG00000200488	RN7SKP203	-1.143280342	0.000294177	misc RNA
ENSG00000272168	CASC15	-1.142671112	7.01e-09	lincRNA
ENSG00000255284	AP006621.3	-1.141361702	0.004165897	lincRNA
ENSG00000140403	DNAJA4	-1.139745437	0.011571786	protein coding
ENSG00000213160	KLHL23	-1.139044583	0.000242555	protein coding
ENSG00000108828	VAT1	-1.136754043	3.81e-39	protein coding
ENSG00000256940	AP001453.2	-1.136344715	9.23e-14	antisense
ENSG00000103145	HCFC1R1	-1.134264705	3.94e-17	protein coding
ENSG00000185090	MANEAL	-1.13327704	6.78e-08	protein coding
ENSG00000125648	SLC25A23	-1.133027473	2.12e-11	protein coding
ENSG00000186104	CYP2R1	-1.131642863	3.62e-05	protein coding
ENSG00000114654	EFCC1	-1.130454554	0.005334997	protein coding
ENSG00000167191	GPRC5B	-1.125216608	9.14e-24	protein coding
ENSG00000133142	TCEAL4	-1.125207579	3.19e-31	protein coding
ENSG00000108878	CACNG1	-1.125019356	2.63e-25	protein coding
ENSG00000033327	GAB2	-1.124180809	3.08e-17	protein coding
ENSG00000173714	WFIKKN2	-1.123956051	0.033000179	protein coding
ENSG00000264920	AC018521.5	-1.123882137	8.01e-05	processed transcript
ENSG00000124743	KLHL31	-1.121847754	1.27e-11	protein coding
ENSG00000224877	NDUFAF8	-1.118898127	7.85e-11	protein coding
ENSG00000139722	VPS37B	-1.118825414	1.68e-15	protein coding
ENSG00000240972	MIF	-1.1185009	6.25e-13	protein coding
ENSG00000175701	MTLN	-1.118301594	1.79e-14	protein coding
ENSG00000130939	UBE4B	-1.118035383	7.17e-14	protein coding
ENSG00000235257	ITGA9-AS1	-1.115484531	0.000763037	processed transcript
ENSG00000258422	AL160191.1	-1.115140417	0.049921147	antisense
ENSG00000116661	FBXO2	-1.112537993	0.036339494	protein coding
ENSG00000170579	DLGAP1	-1.111171472	0.001321403	protein coding
ENSG00000229833	PET100	-1.110881076	0.015717201	protein coding
ENSG00000136842	TMOD1	-1.110759677	7.63e-24	protein coding
ENSG00000101928	MOSPD1	-1.110644621	6.92e-21	protein coding
ENSG00000225511	LINC00475	-1.107636502	4.07e-12	transcribed unprocessed pseudogene
ENSG00000225177	AL590617.2	-1.107475505	0.024567226	antisense
ENSG00000181856	SLC2A4	-1.106784342	0.010076893	protein coding
ENSG00000148541	FAM13C	-1.106216603	1.59e-22	protein coding
ENSG00000064042	LIMCH1	-1.105616729	2.37e-26	protein coding
ENSG00000257127	CLLU1	-1.105431188	0.034581574	processed transcript
ENSG00000133627	ACTR3B	-1.10361858	4.17e-05	protein coding
ENSG00000243335	KCTD7	-1.10088724	1.12e-10	protein coding
ENSG00000129682	FGF13	-1.100643956	0.000800857	protein coding
ENSG00000168273	SMIM4	-1.100111416	6.38e-05	protein coding
ENSG00000078668	VDAC3	-1.099825369	3.63e-39	protein coding
ENSG00000130821	SLC6A8	-1.097425522	8.48e-12	protein coding
ENSG00000273314	AC005229.4	-1.097121269	0.031590051	antisense
ENSG00000184076	UQCR10	-1.09639845	1.66e-33	protein coding
ENSG00000137274	BPHL	-1.094886101	7.25e-11	protein coding
ENSG00000115226	FNDC4	-1.094659719	0.003246862	protein coding
ENSG00000246695	RASSF8-AS1	-1.094587309	0.000286916	antisense
ENSG00000122367	LDB3	-1.094179513	1.51e-21	protein coding
ENSG00000244215	LINC02016	-1.093727342	0.004334634	lincRNA
ENSG00000124839	RAB17	-1.091064643	0.009101396	protein coding
ENSG00000188001	TPRG1	-1.088776858	0.000164172	protein coding
ENSG00000166582	CENPV	-1.088396588	0.004567647	protein coding
ENSG00000178449	COX14	-1.087719268	6.62e-11	protein coding
ENSG00000110921	MVK	-1.085301249	7.23e-08	protein coding
ENSG00000148225	WDR31	-1.084348832	0.00679014	protein coding
ENSG00000214941	ZSWIM7	-1.084051572	3.33e-07	protein coding
ENSG00000130312	MRPL34	-1.082260588	2.08e-14	protein coding
ENSG00000239900	ADSL	-1.080563801	4.12e-06	protein coding
ENSG00000177700	POLR2L	-1.079888449	8.96e-33	protein coding
ENSG00000143801	PSEN2	-1.07933371	1.34e-22	protein coding
ENSG00000115556	PLCD4	-1.07932386	5.67e-05	protein coding
ENSG00000109846	CRYAB	-1.078552588	3.74e-38	protein coding
ENSG00000175854	SWI5	-1.078124689	4.01e-07	protein coding
ENSG00000237973	MTCO1P12	-1.077700604	0.001051921	unprocessed pseudogene
ENSG00000133315	MACROD1	-1.077486417	1.91e-17	protein coding
ENSG00000251580	LINC02482	-1.076215405	0.006162876	lincRNA
ENSG00000109084	TMEM97	-1.076206311	6.2e-08	protein coding
ENSG00000132970	WASF3	-1.075683604	8.82e-08	protein coding
ENSG00000101265	RASSF2	-1.075519334	4.22e-06	protein coding
ENSG00000010282	HHATL	-1.074640835	0.031278586	protein coding
ENSG00000151729	SLC25A4	-1.074242089	2.12e-19	protein coding
ENSG00000151366	NDUFC2	-1.073657431	2.54e-11	protein coding
ENSG00000213742	ZNF337-AS1	-1.073215693	0.001436106	antisense
ENSG00000165209	STRBP	-1.072675847	0.010751611	protein coding
ENSG00000247828	TMEM161B-AS1	-1.072424251	0.024338221	antisense
ENSG00000078043	PIAS2	-1.071599364	2.96e-17	protein coding
ENSG00000125967	NECAB3	-1.071165868	5.4e-27	protein coding
ENSG00000107130	NCS1	-1.070842185	1.32e-19	protein coding
ENSG00000128524	ATP6V1F	-1.068821022	8.67e-24	protein coding
ENSG00000266053	NDUFV2-AS1	-1.068781315	0.030439347	antisense
ENSG00000114631	PODXL2	-1.068362491	0.001164672	protein coding
ENSG00000238961	SNORA47	-1.066427419	0.02915384	snoRNA
ENSG00000167107	ACSF2	-1.065852066	1.92e-11	protein coding
ENSG00000242715	CCDC169	-1.062986037	1.45e-07	protein coding
ENSG00000100116	GCAT	-1.062654651	1.09e-07	protein coding
ENSG00000255310	AF131215.5	-1.061360309	0.002783834	sense intronic
ENSG00000247556	OIP5-AS1	-1.060157532	4.93e-36	processed transcript
ENSG00000189077	TMEM120A	-1.060026034	2.21e-20	protein coding
ENSG00000136444	RSAD1	-1.058781839	6.92e-10	protein coding
ENSG00000249784	SCARNA22	-1.055088572	0.028772176	scaRNA
ENSG00000125388	GRK4	-1.054763144	1.78e-05	protein coding
ENSG00000131174	COX7B	-1.054464892	6.27e-30	protein coding
ENSG00000273270	AC090114.2	-1.054260096	0.000260095	lincRNA
ENSG00000263072	ZNF213-AS1	-1.053321191	0.000197739	antisense
ENSG00000163449	TMEM169	-1.053237991	5.19e-09	protein coding
ENSG00000106992	AK1	-1.052783214	8.48e-15	protein coding
ENSG00000100348	TXN2	-1.052778505	1.63e-13	protein coding
ENSG00000259943	AL050341.2	-1.05216521	0.004936171	antisense
ENSG00000145022	TCTA	-1.052031431	6.83e-13	protein coding
ENSG00000205269	TMEM170B	-1.051610993	2.4e-09	protein coding
ENSG00000167588	GPD1	-1.051539911	0.000636935	protein coding
ENSG00000179523	EIF3J-DT	-1.050233674	0.000248951	lincRNA
ENSG00000173660	UQCRH	-1.049239536	3e-28	protein coding
ENSG00000150779	TIMM8B	-1.049115397	1.05e-21	protein coding
ENSG00000232112	TMA7	-1.046000648	9.48e-17	protein coding
ENSG00000182253	SYNM	-1.045387485	1.51e-07	protein coding
ENSG00000188242	PP7080	-1.043752046	2.72e-06	3prime overlapping ncRNA
ENSG00000100412	ACO2	-1.043602276	5.27e-29	protein coding
ENSG00000182154	MRPL41	-1.040586377	1.18e-18	protein coding
ENSG00000175356	SCUBE2	-1.040383397	0.000151381	protein coding
ENSG00000048342	CC2D2A	-1.040078648	1.48e-06	protein coding
ENSG00000241468	ATP5MF	-1.039494051	2.73e-20	protein coding
ENSG00000174886	NDUFA11	-1.038322892	7.63e-06	protein coding
ENSG00000137880	GCHFR	-1.03662733	0.023016106	protein coding
ENSG00000181274	FRAT2	-1.034742726	0.003038237	protein coding
[truncated: 53 more rows]
