# Supplementary material for: Zika virus disrupts gene expression in human myoblasts and myotubes: Relationship with susceptibility to infection
Source: PLoS Negl Trop Dis. 2022 Feb 16;16(2):e0010166. doi: 10.1371/journal.pntd.0010166 (PMC8923442; doi:10.1371/journal.pntd.0010166)
Supplement: S2 Table — (A) Differentially expressed miRNAs in mock myotubes over mock myoblasts; (B) Differentially expressed miRNAs in mock myotubes over mock myoblasts and their validated targets; (C) Differentially expressed miRNAs in ZIKV-infected myoblasts; (D) Differentially expressed miRNAs in ZIKV-infected myotubes; (E) Differentially expressed miRNAs in ZIKV-infected myoblasts and their validated targets; (F) Differentially expressed miRNAs in ZIKV-infected myotubes and their validated targets. (XLSX) [file pntd.0010166.s009.xlsx]

## Sheet: S2A Table
S2A Table. Differentially expressed miRNAs in mock myotubes over mock myoblasts
miRNAs	Log2 Fold Change	Adjusted p-value
hsa-miR-499a-5p	8.4459	5.52e-12
hsa-miR-1-2-3p	7.9402	1.48e-20
hsa-miR-1-1-3p	7.8992	3.84e-29
hsa-miR-660-3p	6.5065	7.85e-07
hsa-miR-139-5p	6.4584	3.13e-10
hsa-miR-208b-3p	6.2949	1.41e-08
hsa-miR-548am-5p	5.9583	1.05e-14
hsa-miR-133a-1-3p	5.8696	1.08e-21
hsa-miR-499a-3p	5.8213	0.0063
hsa-miR-133a-2-3p	5.7362	1.08e-21
hsa-miR-1243-5p	5.4685	0.0009
hsa-miR-139-3p	5.4121	0.0009
hsa-miR-133a-1-5p	5.1856	6.46e-09
hsa-miR-208a-3p	5.162	0.002
hsa-miR-133a-2-5p	5.1165	5.12e-07
hsa-miR-188-3p	4.8824	0.0113
hsa-miR-338-3p	4.705	0.0012
hsa-miR-362-5p	4.6542	9.03e-12
hsa-miR-133b-3p	4.5743	2.33e-13
hsa-miR-12136-5p	4.453	1.91e-09
hsa-miR-12136-3p	4.2841	0.0279
hsa-miR-660-5p	4.2825	1.55e-06
hsa-miR-128-2-3p	4.2785	3.7e-10
hsa-miR-1-1-5p	4.2772	0.0164
hsa-miR-362-3p	4.2616	1.42e-05
hsa-miR-500b-5p	4.176	0.0154
hsa-miR-6516-3p	4.1611	0.0021
hsa-miR-548o-2-5p	3.9461	0.0116
hsa-miR-128-1-3p	3.8974	3.62e-12
hsa-miR-500a-5p	3.8495	0.0279
hsa-miR-95-3p	3.7715	0.0008
hsa-miR-502-3p	3.5964	2.77e-15
hsa-miR-501-3p	3.5764	4.5e-11
hsa-miR-6516-5p	3.5135	0.0135
hsa-miR-188-5p	3.4962	2.45e-28
hsa-miR-532-5p	3.4604	5.81e-21
hsa-miR-500a-3p	3.4003	2.99e-19
hsa-miR-206-5p	3.3708	0.0022
hsa-miR-502-5p	3.247	1.08e-11
hsa-miR-500b-3p	3.2312	0.0077
hsa-miR-206-3p	3.0908	0.0015
hsa-miR-378a-3p	3.0808	6.44e-21
hsa-miR-107-5p	2.8932	0.0027
hsa-miR-374b-5p	2.7301	0.0164
hsa-miR-4662a-5p	2.6914	0.0001
hsa-miR-122b-5p	2.6882	0.0034
hsa-miR-133b-5p	2.5489	0.0015
hsa-miR-501-5p	2.52	0.0001
hsa-miR-9903-3p	2.3523	0.0145
hsa-miR-378a-5p	2.3454	4.84e-09
hsa-miR-200a-3p	2.2786	0.0316
hsa-miR-450a-1-5p	2.1367	0.0211
hsa-miR-190b-5p	2.1272	0.0107
hsa-miR-1179-5p	2.068	0.0231
hsa-miR-655-3p	2.0353	0.0015
hsa-miR-20a-5p	2.0347	0.0023
hsa-miR-421-3p	2.0315	0.0021
hsa-miR-628-5p	1.9432	0.0022
hsa-miR-24-2-3p	1.9147	0.0017
hsa-miR-450a-2-5p	1.9125	0.0489
hsa-miR-30b-5p	1.8622	0.0493
hsa-miR-6505-5p	1.7835	0.0357
hsa-miR-181c-5p	1.7804	0.0426
hsa-miR-24-1-3p	1.7329	0.0016
hsa-miR-1185-1-5p	1.7195	0.0023
hsa-miR-182-5p	1.6535	0.0096
hsa-miR-146a-5p	1.6122	0.016
hsa-miR-98-5p	1.6065	1.3e-05
hsa-miR-409-5p	1.5967	0.0072
hsa-miR-106a-5p	1.5924	0.0351
hsa-miR-29c-5p	1.5871	0.0411
hsa-miR-675-3p	1.5639	0.0075
hsa-miR-22-3p	1.4946	0.0318
hsa-miR-138-1-5p	1.4637	0.0093
hsa-miR-365a-3p	1.4605	0.0001
hsa-miR-30e-5p	1.4383	0.047
hsa-miR-190a-5p	1.4345	0.047
hsa-miR-3065-5p	1.4125	0.0476
hsa-miR-340-3p	1.4019	0.0164
hsa-miR-433-5p	1.3588	0.0379
hsa-let-7i-3p	1.3582	0.0335
hsa-miR-664a-3p	1.3539	0.0054
hsa-miR-664a-5p	1.3138	0.0021
hsa-miR-26a-2-5p	1.3091	0.0007
hsa-miR-450a-2-3p	1.277	0.033
hsa-miR-376b-3p	1.2724	0.0489
hsa-miR-628-3p	1.2627	0.0278
hsa-miR-542-5p	1.2289	0.0011
hsa-miR-6837-3p	1.1832	0.0346
hsa-miR-186-5p	1.1699	0.0124
hsa-miR-30d-5p	1.1027	0.0001
hsa-miR-365b-3p	1.1	0.0198
hsa-miR-598-3p	1.0905	0.047
hsa-miR-361-5p	1.0356	0.0082
hsa-miR-342-3p	1.0089	0.0279
hsa-miR-324-5p	1.0045	0.0102
hsa-miR-30c-2-3p	-1.0205	0.0077
hsa-let-7i-5p	-1.0296	0.0316
hsa-miR-125b-1-3p	-1.0847	0.0351
hsa-miR-370-5p	-1.0934	0.0199
hsa-miR-589-3p	-1.1375	0.0398
hsa-miR-550a-1-3p	-1.1882	0.0489
hsa-miR-671-5p	-1.2059	0.0453
hsa-miR-543-3p	-1.2093	0.0452
hsa-miR-181a-2-3p	-1.3145	0.0094
hsa-miR-550a-2-3p	-1.3754	0.0323
hsa-miR-3605-5p	-1.4243	0.0299
hsa-miR-409-3p	-1.4548	0.0023
hsa-miR-221-3p	-1.5212	1.41e-07
hsa-miR-671-3p	-1.617	0.0028
hsa-miR-550a-1-5p	-1.669	0.0032
hsa-miR-550a-3-3p	-1.7134	0.011
hsa-miR-1468-5p	-1.7178	0.0177
hsa-miR-497-5p	-1.7428	0.0028
hsa-miR-770-5p	-1.7764	0.0434
hsa-miR-29b-1-5p	-1.7782	0.0211
hsa-miR-377-5p	-1.7999	0.0316
hsa-miR-320a-3p	-1.8079	0.0222
hsa-miR-1270-5p	-1.8285	0.0455
hsa-miR-3126-5p	-1.8337	0.0199
hsa-miR-2277-5p	-1.8769	0.0017
hsa-miR-503-3p	-1.9358	0.0046
hsa-miR-214-3p	-1.9655	0.0316
hsa-miR-92a-1-3p	-1.9684	0.0099
hsa-miR-219a-1-3p	-1.98	0.0001
hsa-miR-1307-3p	-1.9986	0.0075
hsa-miR-128-1-5p	-2.0003	0.0059
hsa-miR-3152-5p	-2.0005	0.0316
hsa-miR-92a-2-3p	-2.1336	0.0015
hsa-miR-210-5p	-2.1548	2.51e-07
hsa-miR-3934-5p	-2.1791	0.0023
hsa-miR-222-5p	-2.1855	0.0058
hsa-miR-106b-3p	-2.195	0.0002
hsa-miR-1296-5p	-2.2012	0.0113
hsa-miR-3605-3p	-2.228	0.0082
hsa-miR-574-5p	-2.2481	0.0245
hsa-miR-6852-5p	-2.2658	0.0029
hsa-miR-1538-3p	-2.3227	0.0138
hsa-miR-7974-3p	-2.3274	1.55e-06
hsa-miR-605-5p	-2.3356	0.0427
hsa-miR-589-5p	-2.4215	4.71e-05
hsa-miR-18a-3p	-2.4768	0.0166
hsa-miR-550a-2-5p	-2.5108	1.43e-07
hsa-miR-485-5p	-2.603	0.0009
hsa-miR-191-3p	-2.6258	0.0082
hsa-miR-485-3p	-2.6369	0.0025
hsa-miR-1262-5p	-2.6543	0.0127
hsa-miR-3661-5p	-2.6843	0.0009
hsa-miR-2110-5p	-2.7203	0.0219
hsa-miR-224-5p	-2.7293	0.001
hsa-miR-370-3p	-2.81	0.0025
hsa-miR-92b-5p	-2.8109	0.0028
hsa-miR-2110-3p	-2.8581	0.0024
hsa-miR-204-5p	-2.8711	0.0001
hsa-miR-1276-3p	-2.8879	0.0493
hsa-miR-146b-3p	-2.9401	0.0072
hsa-miR-15b-5p	-2.9867	4.42e-09
hsa-miR-490-3p	-2.9974	0.027
hsa-miR-4746-5p	-3.0263	1.54e-09
hsa-miR-1343-3p	-3.0852	0.0114
hsa-miR-155-5p	-3.1076	1.11e-12
hsa-miR-222-3p	-3.1187	4.42e-09
hsa-miR-25-5p	-3.1473	0.0018
hsa-miR-1226-5p	-3.1599	0.0072
hsa-miR-423-5p	-3.3767	0.0007
hsa-miR-137-5p	-3.5967	0.0453
hsa-miR-744-5p	-3.9293	1.55e-06
hsa-miR-1273c-3p	-3.972	0.0229
hsa-miR-3662-3p	-4.0507	0.0385
hsa-miR-4745-5p	-4.1233	0.0028
hsa-miR-3187-3p	-4.16	0.0496
hsa-miR-3940-3p	-4.1629	0.0299
hsa-miR-302a-5p	-5.1378	0.0367
hsa-miR-6836-5p	-5.2416	0.0091
hsa-miR-6783-3p	-5.5255	0.0166
hsa-miR-3923-3p	-6.5176	0.0072

## Sheet: S2B Table
S2B Table. Differentially expressed miRNAs in mock myotubes over mock myoblasts and their validated targets
miRNAs	Log2 Fold Change	Adjusted p-value	Target Name	Log2 Fold Change	Adjusted p-value	Experiment
hsa-miR-499a-5p	8.4459	5.52e-12	ETS1	-2.6276	2.15e-137	Luciferase reporter assay, qRT-PCR, Western blot
hsa-miR-499a-5p	8.4459	5.52e-12	GXYLT1	-1.4604	5.67e-16	PAR-CLIP
hsa-miR-499a-5p	8.4459	5.52e-12	HIST1H3B	-3.8169	1.99e-63	PAR-CLIP
hsa-miR-499a-5p	8.4459	5.52e-12	LIN54	-1.1871	5.88e-21	PAR-CLIP
hsa-miR-499a-5p	8.4459	5.52e-12	MTDH	-1.2454	7.95e-60	PAR-CLIP
hsa-miR-499a-5p	8.4459	5.52e-12	PDCD4	-2.2055	5.41e-148	Luciferase reporter assay, qRT-PCR, Western blot
hsa-miR-499a-5p	8.4459	5.52e-12	SSRP1	-1.1508	5.3e-43	PAR-CLIP
hsa-miR-499a-5p	8.4459	5.52e-12	TGOLN2	-1.4711	3.82e-67	PAR-CLIP
hsa-miR-499a-5p	8.4459	5.52e-12	WWC2	-1.1154	1.87e-30	HITS-CLIP
hsa-miR-660-3p	6.5065	7.85e-07	ALDH1L2	-1.1894	3.73e-17	HITS-CLIP
hsa-miR-660-3p	6.5065	7.85e-07	ABL2	-1.4213	1.31e-55	HITS-CLIP
hsa-miR-660-3p	6.5065	7.85e-07	ANO7	-2.963	0.0002	HITS-CLIP
hsa-miR-660-3p	6.5065	7.85e-07	ABLIM1	-1.2957	5.26e-27	HITS-CLIP
hsa-miR-660-3p	6.5065	7.85e-07	ACO1	-1.3364	1.57e-48	HITS-CLIP
hsa-miR-660-3p	6.5065	7.85e-07	ADAMTS1	-2.2034	1.38e-161	HITS-CLIP
hsa-miR-660-3p	6.5065	7.85e-07	E2F2	-2.8995	3.98e-16	HITS-CLIP
hsa-miR-660-3p	6.5065	7.85e-07	AP1S3	-1.7364	0.0061	HITS-CLIP
hsa-miR-660-3p	6.5065	7.85e-07	EFEMP2	-1.5792	1.11e-114	PAR-CLIP
hsa-miR-660-3p	6.5065	7.85e-07	LETM2	-1.3864	0.0001	HITS-CLIP
hsa-miR-660-3p	6.5065	7.85e-07	LIF	-1.9979	3.83e-90	HITS-CLIP
hsa-miR-660-3p	6.5065	7.85e-07	AR	-1.022	4.58e-18	HITS-CLIP
hsa-miR-660-3p	6.5065	7.85e-07	LRIG1	-2.182	5.32e-32	HITS-CLIP
hsa-miR-660-3p	6.5065	7.85e-07	FKBP5	-1.1162	3.15e-15	HITS-CLIP
hsa-miR-660-3p	6.5065	7.85e-07	ARID3A	-1.1601	1.24e-06	HITS-CLIP
hsa-miR-660-3p	6.5065	7.85e-07	GPR146	-1.4484	2.61e-05	HITS-CLIP
hsa-miR-660-3p	6.5065	7.85e-07	METTL14	-1.1499	2.56e-16	HITS-CLIP
hsa-miR-660-3p	6.5065	7.85e-07	AURKA	-2.7303	4.19e-98	PAR-CLIP
hsa-miR-660-3p	6.5065	7.85e-07	MRE11	-1.0869	6.6e-12	HITS-CLIP
hsa-miR-660-3p	6.5065	7.85e-07	HDAC7	-1.129	1.03e-28	PAR-CLIP
hsa-miR-660-3p	6.5065	7.85e-07	C2CD4C	-2.1255	0.0034	PAR-CLIP
hsa-miR-660-3p	6.5065	7.85e-07	HMGB1	-1.2466	3.24e-63	HITS-CLIP
hsa-miR-660-3p	6.5065	7.85e-07	HMOX1	-1.6826	8.25e-51	PAR-CLIP, HITS-CLIP
hsa-miR-660-3p	6.5065	7.85e-07	NAV1	-1.301	8.41e-38	HITS-CLIP
hsa-miR-660-3p	6.5065	7.85e-07	NR3C1	-1.2077	2.61e-44	PAR-CLIP
hsa-miR-660-3p	6.5065	7.85e-07	C6orf132	-1.8736	9.24e-05	HITS-CLIP
hsa-miR-660-3p	6.5065	7.85e-07	NUDT5	-1.4309	1.79e-34	HITS-CLIP
hsa-miR-660-3p	6.5065	7.85e-07	HOXA13	-3.2564	9.68e-12	HITS-CLIP
hsa-miR-660-3p	6.5065	7.85e-07	HPSE	-3.6418	0.0002	HITS-CLIP
hsa-miR-660-3p	6.5065	7.85e-07	CAV1	-2.199	2.07e-161	HITS-CLIP, HITS-CLIP
hsa-miR-660-3p	6.5065	7.85e-07	IL10RB	-1.0514	6.66e-14	HITS-CLIP
hsa-miR-660-3p	6.5065	7.85e-07	PCNX2	-1.5965	1.21e-08	PAR-CLIP
hsa-miR-660-3p	6.5065	7.85e-07	CDT1	-3.4172	1.62e-33	HITS-CLIP
hsa-miR-660-3p	6.5065	7.85e-07	PI4K2B	-1.5748	8.4e-16	HITS-CLIP
hsa-miR-660-3p	6.5065	7.85e-07	PRKCA	-2.1554	5.2e-92	HITS-CLIP, HITS-CLIP
hsa-miR-660-3p	6.5065	7.85e-07	CENPI	-2.7782	4.88e-40	PAR-CLIP
hsa-miR-660-3p	6.5065	7.85e-07	PXDN	-3.4123	0	HITS-CLIP
hsa-miR-660-3p	6.5065	7.85e-07	RAB13	-1.3165	1.71e-27	HITS-CLIP
hsa-miR-660-3p	6.5065	7.85e-07	POC1A	-2.7464	1.51e-25	HITS-CLIP
hsa-miR-660-3p	6.5065	7.85e-07	TMOD3	-2.1322	1.61e-121	HITS-CLIP
hsa-miR-660-3p	6.5065	7.85e-07	TP53	-1.2093	5.27e-28	HITS-CLIP
hsa-miR-660-3p	6.5065	7.85e-07	RFC2	-1.6753	1.73e-32	PAR-CLIP
hsa-miR-660-3p	6.5065	7.85e-07	CENPM	-3.1106	6.32e-26	HITS-CLIP
hsa-miR-660-3p	6.5065	7.85e-07	SAMD5	-2.5019	3.97e-100	PAR-CLIP
hsa-miR-660-3p	6.5065	7.85e-07	UGGT1	-1.1902	1.47e-52	HITS-CLIP
hsa-miR-660-3p	6.5065	7.85e-07	CILP2	-3.1624	4.9e-16	HITS-CLIP
hsa-miR-660-3p	6.5065	7.85e-07	VEGFA	-2.23	2.14e-119	HITS-CLIP
hsa-miR-660-3p	6.5065	7.85e-07	SAPCD2	-2.0495	1.51e-19	HITS-CLIP
hsa-miR-660-3p	6.5065	7.85e-07	CMTM6	-1.5819	1.6e-63	PAR-CLIP
hsa-miR-660-3p	6.5065	7.85e-07	SAR1A	-1.0597	3.71e-43	HITS-CLIP
hsa-miR-660-3p	6.5065	7.85e-07	XRCC2	-2.6048	5.14e-24	HITS-CLIP
hsa-miR-660-3p	6.5065	7.85e-07	SEMA5A	-1.8827	5.69e-48	HITS-CLIP
hsa-miR-660-3p	6.5065	7.85e-07	SH2D5	-1.3028	0.003	PAR-CLIP
hsa-miR-660-3p	6.5065	7.85e-07	SHB	-2.0014	1.29e-16	HITS-CLIP
hsa-miR-660-3p	6.5065	7.85e-07	SLC26A2	-1.9004	5.11e-86	PAR-CLIP
hsa-miR-660-3p	6.5065	7.85e-07	SORBS2	-1.8163	4.14e-41	HITS-CLIP
hsa-miR-660-3p	6.5065	7.85e-07	SORD	-1.0093	1.58e-05	HITS-CLIP
hsa-miR-660-3p	6.5065	7.85e-07	STPG1	-1.4259	0.0002	HITS-CLIP, PAR-CLIP
hsa-miR-660-3p	6.5065	7.85e-07	TBL2	-1.149	3.22e-31	HITS-CLIP
hsa-miR-660-3p	6.5065	7.85e-07	TENM3	-1.7729	5.53e-97	HITS-CLIP
hsa-miR-660-3p	6.5065	7.85e-07	TLCD2	-1.0257	1.04e-07	HITS-CLIP
hsa-miR-139-5p	6.4584	3.13e-10	MET	-2.6095	3.78e-257	Immunofluorescence, Luciferase reporter assay, qRT-PCR, Western blot
hsa-miR-139-5p	6.4584	3.13e-10	MLEC	-1.5591	7.14e-100	HITS-CLIP
hsa-miR-139-5p	6.4584	3.13e-10	OIP5	-2.0667	6.62e-10	Luciferase reporter assay, qRT-PCR, Western blot
hsa-miR-139-5p	6.4584	3.13e-10	PTGFRN	-1.8064	2.35e-107	HITS-CLIP
hsa-miR-139-5p	6.4584	3.13e-10	ROCK2	-1.5923	4.11e-91	Luciferase reporter assay, Western blot, qRT-PCR
hsa-miR-139-5p	6.4584	3.13e-10	ABL2	-1.4213	1.31e-55	PAR-CLIP
hsa-miR-139-5p	6.4584	3.13e-10	SGPL1	-1.4415	1.28e-50	PAR-CLIP
hsa-miR-139-5p	6.4584	3.13e-10	CAND1	-1.096	4.28e-50	PAR-CLIP
hsa-miR-139-5p	6.4584	3.13e-10	SLC39A6	-1.4284	3.18e-76	PAR-CLIP
hsa-miR-139-5p	6.4584	3.13e-10	CTTNBP2NL	-1.4047	1.13e-30	HITS-CLIP
hsa-miR-139-5p	6.4584	3.13e-10	SRPK1	-1.2699	1.8e-28	PAR-CLIP
hsa-miR-139-5p	6.4584	3.13e-10	DCBLD2	-2.7456	0	PAR-CLIP
hsa-miR-139-5p	6.4584	3.13e-10	TNPO1	-1.0876	2.04e-57	PAR-CLIP
hsa-miR-139-5p	6.4584	3.13e-10	HMGB2	-2.2849	5.59e-77	PAR-CLIP
hsa-miR-139-5p	6.4584	3.13e-10	ZNF367	-3.0801	1.41e-47	PAR-CLIP, HITS-CLIP
hsa-miR-139-5p	6.4584	3.13e-10	HSP90AA1	-1.0194	3.45e-42	PAR-CLIP
hsa-miR-139-5p	6.4584	3.13e-10	IGF1R	-1.7057	1.42e-56	Luciferase reporter assay, Western blot, qRT-PCR
hsa-miR-139-5p	6.4584	3.13e-10	KCND3	-1.3079	0.0466	PAR-CLIP
hsa-miR-139-5p	6.4584	3.13e-10	KPNA2	-2.0334	1.88e-156	PAR-CLIP
hsa-miR-208b-3p	6.2949	1.41e-08	CACNA1C	-3.4923	4.94e-16	Luciferase reporter assay
hsa-miR-208b-3p	6.2949	1.41e-08	GXYLT1	-1.4604	5.67e-16	PAR-CLIP
hsa-miR-208b-3p	6.2949	1.41e-08	HIST1H3B	-3.8169	1.99e-63	PAR-CLIP
hsa-miR-208b-3p	6.2949	1.41e-08	LIN54	-1.1871	5.88e-21	PAR-CLIP
hsa-miR-208b-3p	6.2949	1.41e-08	SSRP1	-1.1508	5.3e-43	PAR-CLIP
hsa-miR-208b-3p	6.2949	1.41e-08	TUBB	-1.708	2.89e-170	PAR-CLIP
hsa-miR-208b-3p	6.2949	1.41e-08	WWC2	-1.1154	1.87e-30	HITS-CLIP
hsa-miR-548am-5p	5.9583	1.05e-14	CCDC80	-3.7876	0	PAR-CLIP
hsa-miR-548am-5p	5.9583	1.05e-14	ACTN4	-1.9837	1.61e-220	PAR-CLIP
hsa-miR-548am-5p	5.9583	1.05e-14	CCNB1	-3.4229	1.75e-213	PAR-CLIP
hsa-miR-548am-5p	5.9583	1.05e-14	ARL13B	-1.6728	1.1e-27	PAR-CLIP
hsa-miR-548am-5p	5.9583	1.05e-14	MPZL1	-1.8675	4.21e-134	PAR-CLIP
hsa-miR-548am-5p	5.9583	1.05e-14	CELSR3	-1.6671	5.09e-22	PAR-CLIP
hsa-miR-548am-5p	5.9583	1.05e-14	NECTIN3	-1.4484	3.35e-53	PAR-CLIP
hsa-miR-548am-5p	5.9583	1.05e-14	PDE12	-1.1482	4.74e-18	PAR-CLIP
hsa-miR-548am-5p	5.9583	1.05e-14	PEG10	-1.6963	4.37e-88	PAR-CLIP
hsa-miR-548am-5p	5.9583	1.05e-14	VLDLR	-1.903	5.21e-13	PAR-CLIP
hsa-miR-548am-5p	5.9583	1.05e-14	ZBTB38	-1.2711	1.78e-49	PAR-CLIP
hsa-miR-548am-5p	5.9583	1.05e-14	CEP120	-1.0622	1.4e-12	PAR-CLIP
hsa-miR-548am-5p	5.9583	1.05e-14	ZNF395	-3.0363	3.47e-82	HITS-CLIP
hsa-miR-548am-5p	5.9583	1.05e-14	PTBP1	-2.1525	4.25e-188	PAR-CLIP
hsa-miR-548am-5p	5.9583	1.05e-14	RAB8B	-1.0872	3.06e-26	PAR-CLIP
hsa-miR-548am-5p	5.9583	1.05e-14	CSE1L	-1.2521	1.66e-58	PAR-CLIP
hsa-miR-548am-5p	5.9583	1.05e-14	RBMS2	-1.5324	5.83e-34	PAR-CLIP
hsa-miR-548am-5p	5.9583	1.05e-14	ZNF724	-1.9909	3.76e-07	PAR-CLIP
hsa-miR-548am-5p	5.9583	1.05e-14	ZWINT	-3.2104	5.64e-84	PAR-CLIP
hsa-miR-548am-5p	5.9583	1.05e-14	CYP20A1	-1.0065	2.53e-10	PAR-CLIP
hsa-miR-548am-5p	5.9583	1.05e-14	RCC2	-1.6076	4.55e-73	PAR-CLIP
hsa-miR-548am-5p	5.9583	1.05e-14	RSBN1	-1.036	3.42e-11	PAR-CLIP
hsa-miR-548am-5p	5.9583	1.05e-14	HIST1H2BD	-2.1019	3.31e-104	PAR-CLIP
hsa-miR-548am-5p	5.9583	1.05e-14	RYBP	-1.2297	8.47e-22	HITS-CLIP
hsa-miR-548am-5p	5.9583	1.05e-14	HOXA13	-3.2564	9.68e-12	PAR-CLIP
hsa-miR-548am-5p	5.9583	1.05e-14	SHISA9	-1.631	3.75e-33	PAR-CLIP
hsa-miR-548am-5p	5.9583	1.05e-14	HSP90AA1	-1.0194	3.45e-42	PAR-CLIP
hsa-miR-548am-5p	5.9583	1.05e-14	SLC43A3	-1.8796	9.78e-14	HITS-CLIP
hsa-miR-548am-5p	5.9583	1.05e-14	IL6ST	-1.2415	1.24e-69	PAR-CLIP
hsa-miR-548am-5p	5.9583	1.05e-14	SMIM15	-1.0789	1.61e-22	HITS-CLIP
hsa-miR-548am-5p	5.9583	1.05e-14	SPC25	-3.7111	7.32e-26	PAR-CLIP
hsa-miR-548am-5p	5.9583	1.05e-14	INHBA	-3.8664	0	PAR-CLIP
hsa-miR-548am-5p	5.9583	1.05e-14	KDM5A	-1.1422	1.14e-37	HITS-CLIP
hsa-miR-548am-5p	5.9583	1.05e-14	SYNCRIP	-1.0373	3.97e-39	PAR-CLIP
hsa-miR-548am-5p	5.9583	1.05e-14	TM9SF3	-1.4103	5.68e-92	PAR-CLIP
hsa-miR-548am-5p	5.9583	1.05e-14	KIF2C	-5.0231	1.35e-127	PAR-CLIP
hsa-miR-548am-5p	5.9583	1.05e-14	KLHL11	-1.6239	1.96e-15	PAR-CLIP
hsa-miR-548am-5p	5.9583	1.05e-14	MKI67	-5.1179	6.84e-224	HITS-CLIP
hsa-miR-499a-3p	5.8213	0.0063	TTF2	-1.0772	4e-13	HITS-CLIP
hsa-miR-499a-3p	5.8213	0.0063	ABLIM1	-1.2957	5.26e-27	PAR-CLIP
hsa-miR-499a-3p	5.8213	0.0063	TRIM59	-2.1559	7.32e-40	PAR-CLIP
hsa-miR-499a-3p	5.8213	0.0063	WDR76	-3.187	2.84e-68	PAR-CLIP, HITS-CLIP
hsa-miR-499a-3p	5.8213	0.0063	IGFBP4	-2.4699	2.2e-240	PAR-CLIP
hsa-miR-499a-3p	5.8213	0.0063	LIN54	-1.1871	5.88e-21	PAR-CLIP
hsa-miR-499a-3p	5.8213	0.0063	MAMLD1	-1.6992	2.31e-11	PAR-CLIP
hsa-miR-499a-3p	5.8213	0.0063	MYO1D	-1.6552	2.12e-71	PAR-CLIP
hsa-miR-499a-3p	5.8213	0.0063	PDE12	-1.1482	4.74e-18	HITS-CLIP
hsa-miR-499a-3p	5.8213	0.0063	PTGFRN	-1.8064	2.35e-107	PAR-CLIP
hsa-miR-499a-3p	5.8213	0.0063	PTMA	-2.0072	1.28e-162	PAR-CLIP
hsa-miR-139-3p	5.4121	0.0009	CCDC36	-1.0296	0.0035	HITS-CLIP
hsa-miR-139-3p	5.4121	0.0009	CHEK1	-2.5437	1.35e-40	HITS-CLIP
hsa-miR-139-3p	5.4121	0.0009	FAM102B	-1.8475	2.69e-36	HITS-CLIP
hsa-miR-139-3p	5.4121	0.0009	SUSD1	-1.1567	1.06e-05	PAR-CLIP
hsa-miR-139-3p	5.4121	0.0009	HIST1H2AH	-3.6259	4.42e-144	HITS-CLIP
hsa-miR-139-3p	5.4121	0.0009	THY1	-2.3904	3.22e-200	PAR-CLIP
hsa-miR-139-3p	5.4121	0.0009	HIST1H2BN	-2.4667	3.72e-71	HITS-CLIP
hsa-miR-139-3p	5.4121	0.0009	LIMD2	-1.1053	0.0002	PAR-CLIP
hsa-miR-139-3p	5.4121	0.0009	ZNF486	-2.0499	0.0003	HITS-CLIP
hsa-miR-139-3p	5.4121	0.0009	MTDH	-1.2454	7.95e-60	CLASH, PAR-CLIP
hsa-miR-139-3p	5.4121	0.0009	REEP3	-1.1149	4.66e-39	PAR-CLIP
hsa-miR-139-3p	5.4121	0.0009	RPA1	-1.7707	6.8e-54	PAR-CLIP
hsa-miR-139-3p	5.4121	0.0009	SLC38A4	-2.348	3.18e-89	PAR-CLIP
hsa-miR-139-3p	5.4121	0.0009	SORBS2	-1.8163	4.14e-41	HITS-CLIP
hsa-miR-208a-3p	5.162	0.002	CACNA1C	-3.4923	4.94e-16	Luciferase reporter assay
hsa-miR-208a-3p	5.162	0.002	ERI1	-1.2271	1.17e-17	PAR-CLIP
hsa-miR-208a-3p	5.162	0.002	ETS1	-2.6276	2.15e-137	Luciferase reporter assay, Microarray, qRT-PCR, Western blot
hsa-miR-208a-3p	5.162	0.002	GXYLT1	-1.4604	5.67e-16	PAR-CLIP
hsa-miR-208a-3p	5.162	0.002	HIST1H3B	-3.8169	1.99e-63	PAR-CLIP
hsa-miR-208a-3p	5.162	0.002	LIN54	-1.1871	5.88e-21	PAR-CLIP
hsa-miR-208a-3p	5.162	0.002	PDCD4	-2.2055	5.41e-148	Luciferase reporter assay, qRT-PCR, Western blot
hsa-miR-208a-3p	5.162	0.002	SSRP1	-1.1508	5.3e-43	PAR-CLIP
hsa-miR-208a-3p	5.162	0.002	TUBB	-1.708	2.89e-170	PAR-CLIP
hsa-miR-208a-3p	5.162	0.002	WWC2	-1.1154	1.87e-30	HITS-CLIP
hsa-miR-188-3p	4.8824	0.0113	ABL2	-1.4213	1.31e-55	PAR-CLIP
hsa-miR-188-3p	4.8824	0.0113	CBL	-1.4387	4.49e-23	Microarray, qRT-PCR, Western blot
hsa-miR-188-3p	4.8824	0.0113	CDCA8	-4.3289	2.47e-98	PAR-CLIP
hsa-miR-188-3p	4.8824	0.0113	DDOST	-1.2006	4.82e-60	PAR-CLIP
hsa-miR-188-3p	4.8824	0.0113	FPR1	-8.3339	2.08e-07	HITS-CLIP
hsa-miR-188-3p	4.8824	0.0113	GCC1	-1.046	6.72e-19	PAR-CLIP
hsa-miR-188-3p	4.8824	0.0113	HAS2	-5.2366	2.84e-297	HITS-CLIP
hsa-miR-188-3p	4.8824	0.0113	JPT2	-1.3989	3.2e-41	PAR-CLIP
hsa-miR-188-3p	4.8824	0.0113	LCLAT1	-1.2142	1.27e-13	PAR-CLIP
hsa-miR-188-3p	4.8824	0.0113	LMAN1	-1.3167	2.59e-70	HITS-CLIP
hsa-miR-188-3p	4.8824	0.0113	LMNB2	-2.9947	4.65e-259	PAR-CLIP
hsa-miR-188-3p	4.8824	0.0113	MAN2A1	-1.1611	4.03e-49	PAR-CLIP
hsa-miR-188-3p	4.8824	0.0113	PXDN	-3.4123	0	PAR-CLIP
hsa-miR-188-3p	4.8824	0.0113	REEP4	-1.1558	1.46e-09	PAR-CLIP
hsa-miR-188-3p	4.8824	0.0113	RFC5	-1.6273	1.01e-18	PAR-CLIP
hsa-miR-188-3p	4.8824	0.0113	MCFD2	-1.4484	3.05e-81	PAR-CLIP
hsa-miR-188-3p	4.8824	0.0113	MN1	-1.0758	0.001	HITS-CLIP
hsa-miR-188-3p	4.8824	0.0113	RNF150	-2.2725	3.55e-11	HITS-CLIP
hsa-miR-188-3p	4.8824	0.0113	NUP98	-1.0175	1.02e-36	HITS-CLIP
hsa-miR-188-3p	4.8824	0.0113	SLC1A5	-1.317	1.23e-31	PAR-CLIP
hsa-miR-188-3p	4.8824	0.0113	TM9SF3	-1.4103	5.68e-92	PAR-CLIP
hsa-miR-188-3p	4.8824	0.0113	TMBIM6	-1.0893	5.72e-69	PAR-CLIP
hsa-miR-188-3p	4.8824	0.0113	UNC119B	-1.9816	7.68e-48	PAR-CLIP
hsa-miR-188-3p	4.8824	0.0113	ZNF367	-3.0801	1.41e-47	PAR-CLIP
hsa-miR-338-3p	4.705	0.0012	ZWINT	-3.2104	5.64e-84	PAR-CLIP
hsa-miR-338-3p	4.705	0.0012	MMP2	-2.7744	1.6e-232	Western blot
hsa-miR-338-3p	4.705	0.0012	MSN	-2.1351	3.9e-230	PAR-CLIP
hsa-miR-338-3p	4.705	0.0012	MYH9	-2.9374	0	HITS-CLIP
hsa-miR-338-3p	4.705	0.0012	NRP1	-2.8918	1.73e-194	Immunohistochemistry, Luciferase reporter assay, qRT-PCR, Western blot
hsa-miR-338-3p	4.705	0.0012	ADCY7	-2.1033	2.8e-42	PAR-CLIP
hsa-miR-338-3p	4.705	0.0012	CAPN5	-1.8105	6.84e-16	PAR-CLIP
hsa-miR-338-3p	4.705	0.0012	CCND1	-3.1691	0	Luciferase reporter assay
hsa-miR-338-3p	4.705	0.0012	CDH2	-2.1586	3.58e-148	Immunofluorescence, Immunohistochemistry, Luciferase reporter assay, qRT-PCR, Western blot
hsa-miR-338-3p	4.705	0.0012	PFAS	-1.1573	2.44e-14	PAR-CLIP
hsa-miR-338-3p	4.705	0.0012	DSEL	-1.3326	2.99e-75	HITS-CLIP
hsa-miR-338-3p	4.705	0.0012	FJX1	-1.8293	7.17e-68	PAR-CLIP
hsa-miR-338-3p	4.705	0.0012	FUT4	-1.1181	0.0001	HITS-CLIP
hsa-miR-338-3p	4.705	0.0012	GPR146	-1.4484	2.61e-05	HITS-CLIP
hsa-miR-338-3p	4.705	0.0012	GPRC5A	-1.2416	0.0212	HITS-CLIP
hsa-miR-338-3p	4.705	0.0012	HIF1A	-1.8113	1.21e-180	Immunocytochemistry, Luciferase reporter assay, qRT-PCR, Western blot
hsa-miR-338-3p	4.705	0.0012	HIST1H2BJ	-2.768	1.32e-108	HITS-CLIP
hsa-miR-338-3p	4.705	0.0012	HRH1	-2.1793	7.41e-16	HITS-CLIP
hsa-miR-338-3p	4.705	0.0012	ID3	-2.3776	4.95e-06	HITS-CLIP
hsa-miR-338-3p	4.705	0.0012	IRS2	-1.3611	1.15e-24	Luciferase reporter assay, qRT-PCR, Western blot
hsa-miR-338-3p	4.705	0.0012	ITGB3	-2.4932	9.11e-05	Luciferase reporter assay, qRT-PCR, Western blot
hsa-miR-338-3p	4.705	0.0012	KIFC1	-4.6256	1.5e-111	PAR-CLIP
hsa-miR-338-3p	4.705	0.0012	SCARA3	-5.7369	1.22e-18	PAR-CLIP
hsa-miR-338-3p	4.705	0.0012	SCML2	-1.1424	6.81e-05	HITS-CLIP
hsa-miR-338-3p	4.705	0.0012	SHROOM3	-1.2568	1.21e-10	HITS-CLIP
hsa-miR-338-3p	4.705	0.0012	SLC7A5	-2.5154	2.72e-265	PAR-CLIP
hsa-miR-338-3p	4.705	0.0012	SMO	-1.9535	2.75e-13	qRT-PCR, Luciferase reporter assay, qRT-PCR, Western blot
hsa-miR-338-3p	4.705	0.0012	TENM3	-1.7729	5.53e-97	HITS-CLIP
hsa-miR-338-3p	4.705	0.0012	XRCC2	-2.6048	5.14e-24	HITS-CLIP
hsa-miR-338-3p	4.705	0.0012	LMNB2	-2.9947	4.65e-259	PAR-CLIP
hsa-miR-362-5p	4.6542	9.03e-12	CASP8	-1.0039	3.1e-06	PAR-CLIP
hsa-miR-362-5p	4.6542	9.03e-12	CDK2	-2.3853	3.84e-68	PAR-CLIP
hsa-miR-362-5p	4.6542	9.03e-12	CHD1	-1.1994	1.95e-23	HITS-CLIP
hsa-miR-362-5p	4.6542	9.03e-12	FAXC	-2.0503	0.0003	PAR-CLIP
hsa-miR-362-5p	4.6542	9.03e-12	GPRC5A	-1.2416	0.0212	HITS-CLIP
hsa-miR-362-5p	4.6542	9.03e-12	LYPD6	-3.1945	1.01e-43	PAR-CLIP
hsa-miR-362-5p	4.6542	9.03e-12	NTM	-2.1255	7.38e-141	HITS-CLIP
hsa-miR-362-5p	4.6542	9.03e-12	HSP90AA1	-1.0194	3.45e-42	PAR-CLIP
hsa-miR-362-5p	4.6542	9.03e-12	OS9	-1.4761	2.19e-93	HITS-CLIP
hsa-miR-362-5p	4.6542	9.03e-12	SSRP1	-1.1508	5.3e-43	PAR-CLIP
hsa-miR-660-5p	4.2825	1.55e-06	NUP50	-1.5122	7.36e-41	PAR-CLIP
hsa-miR-660-5p	4.2825	1.55e-06	ADM	-1.3891	1.92e-29	HITS-CLIP
hsa-miR-660-5p	4.2825	1.55e-06	CDK2	-2.3853	3.84e-68	PAR-CLIP
hsa-miR-660-5p	4.2825	1.55e-06	SEC22C	-1.0784	6.5e-27	PAR-CLIP
hsa-miR-660-5p	4.2825	1.55e-06	DCBLD2	-2.7456	0	PAR-CLIP
hsa-miR-660-5p	4.2825	1.55e-06	UBA6	-1.1625	1.98e-35	PAR-CLIP, HITS-CLIP
hsa-miR-660-5p	4.2825	1.55e-06	HNRNPA1	-1.4949	7.47e-92	HITS-CLIP
hsa-miR-660-5p	4.2825	1.55e-06	UGCG	-2.4869	5.58e-19	PAR-CLIP
hsa-miR-660-5p	4.2825	1.55e-06	MYOCD	-3.9027	1.06e-05	HITS-CLIP
hsa-miR-660-5p	4.2825	1.55e-06	YWHAH	-1.3646	8.47e-62	PAR-CLIP
hsa-miR-362-3p	4.2616	1.42e-05	CDK6	-1.1959	2.44e-79	HITS-CLIP
hsa-miR-362-3p	4.2616	1.42e-05	ARF3	-1.6413	3.41e-40	PAR-CLIP, HITS-CLIP
hsa-miR-362-3p	4.2616	1.42e-05	CEP135	-1.6908	5.02e-17	HITS-CLIP
hsa-miR-362-3p	4.2616	1.42e-05	ATP9A	-1.3772	1.28e-23	HITS-CLIP
hsa-miR-362-3p	4.2616	1.42e-05	ABLIM1	-1.2957	5.26e-27	HITS-CLIP
hsa-miR-362-3p	4.2616	1.42e-05	ACAP2	-1.4236	2.69e-44	HITS-CLIP
hsa-miR-362-3p	4.2616	1.42e-05	ADAM9	-3.1902	0	HITS-CLIP
hsa-miR-362-3p	4.2616	1.42e-05	BAMBI	-2.0183	0.0001	HITS-CLIP
hsa-miR-362-3p	4.2616	1.42e-05	CHAF1B	-2.461	4.37e-13	HITS-CLIP
hsa-miR-362-3p	4.2616	1.42e-05	BRI3BP	-2.2191	1.93e-32	PAR-CLIP, HITS-CLIP
hsa-miR-362-3p	4.2616	1.42e-05	C12orf49	-1.1879	1.2e-24	HITS-CLIP
hsa-miR-362-3p	4.2616	1.42e-05	FAM57A	-1.969	1.48e-30	HITS-CLIP
hsa-miR-362-3p	4.2616	1.42e-05	CHEK1	-2.5437	1.35e-40	HITS-CLIP
hsa-miR-362-3p	4.2616	1.42e-05	FKBP14	-1.6331	7.81e-64	PAR-CLIP
hsa-miR-362-3p	4.2616	1.42e-05	C2orf72	-2.8785	0.0042	HITS-CLIP
hsa-miR-362-3p	4.2616	1.42e-05	COBLL1	-1.4887	1.88e-20	HITS-CLIP
hsa-miR-362-3p	4.2616	1.42e-05	CALHM5	-1.2221	6.39e-36	HITS-CLIP
hsa-miR-362-3p	4.2616	1.42e-05	FOXL1	-1.9472	2.1e-06	HITS-CLIP
hsa-miR-362-3p	4.2616	1.42e-05	FZD2	-1.9711	2.46e-77	HITS-CLIP
hsa-miR-362-3p	4.2616	1.42e-05	CBX2	-1.1378	1.08e-05	HITS-CLIP
hsa-miR-362-3p	4.2616	1.42e-05	CPE	-2.8178	1.23e-12	HITS-CLIP
hsa-miR-362-3p	4.2616	1.42e-05	GALNT10	-1.5704	1.02e-77	HITS-CLIP
hsa-miR-362-3p	4.2616	1.42e-05	CD2AP	-1.704	6.89e-33	HITS-CLIP
hsa-miR-362-3p	4.2616	1.42e-05	CRK	-1.055	1.93e-38	PAR-CLIP
hsa-miR-362-3p	4.2616	1.42e-05	CD82	-1.4506	1.02e-89	Luciferase reporter assay, qRT-PCR, Western blot
hsa-miR-362-3p	4.2616	1.42e-05	GDNF	-1.1771	1.21e-06	HITS-CLIP
hsa-miR-362-3p	4.2616	1.42e-05	CRLF1	-3.6025	1.08e-14	HITS-CLIP
hsa-miR-362-3p	4.2616	1.42e-05	GNAI1	-1.4981	1.72e-35	HITS-CLIP
hsa-miR-362-3p	4.2616	1.42e-05	KCTD11	-2.0123	9.09e-54	PAR-CLIP, HITS-CLIP
hsa-miR-362-3p	4.2616	1.42e-05	CTGF	-1.8851	2.04e-22	PAR-CLIP, HITS-CLIP
hsa-miR-362-3p	4.2616	1.42e-05	KIRREL1	-2.7183	2.05e-249	HITS-CLIP
hsa-miR-362-3p	4.2616	1.42e-05	GPRIN3	-2.8976	0.0272	HITS-CLIP
hsa-miR-362-3p	4.2616	1.42e-05	GREB1L	-1.2742	1.25e-27	HITS-CLIP
hsa-miR-362-3p	4.2616	1.42e-05	CTTNBP2NL	-1.4047	1.13e-30	HITS-CLIP
hsa-miR-362-3p	4.2616	1.42e-05	HACD2	-1.8152	3.98e-76	HITS-CLIP
hsa-miR-362-3p	4.2616	1.42e-05	KLHL42	-1.6558	1.73e-35	PAR-CLIP, HITS-CLIP
hsa-miR-362-3p	4.2616	1.42e-05	LFNG	-1.6067	0.0005	HITS-CLIP
hsa-miR-362-3p	4.2616	1.42e-05	HHIP	-6.3897	0.0001	PAR-CLIP, HITS-CLIP
hsa-miR-362-3p	4.2616	1.42e-05	HMGB2	-2.2849	5.59e-77	PAR-CLIP, HITS-CLIP
hsa-miR-362-3p	4.2616	1.42e-05	E2F1	-1.9987	4.89e-44	Western blot
hsa-miR-362-3p	4.2616	1.42e-05	IGF1R	-1.7057	1.42e-56	HITS-CLIP
hsa-miR-362-3p	4.2616	1.42e-05	MGAT5	-1.9052	4.27e-71	HITS-CLIP
hsa-miR-362-3p	4.2616	1.42e-05	IL6ST	-1.2415	1.24e-69	PAR-CLIP, HITS-CLIP
hsa-miR-362-3p	4.2616	1.42e-05	EML4	-1.9302	1e-77	HITS-CLIP
hsa-miR-362-3p	4.2616	1.42e-05	IRS1	-1.0786	9.72e-33	PAR-CLIP, HITS-CLIP
hsa-miR-362-3p	4.2616	1.42e-05	NCOA3	-1.2804	7.68e-39	HITS-CLIP
hsa-miR-362-3p	4.2616	1.42e-05	NF2	-1.6098	1.08e-114	HITS-CLIP
hsa-miR-362-3p	4.2616	1.42e-05	EPG5	-1.4141	6.84e-63	HITS-CLIP
hsa-miR-362-3p	4.2616	1.42e-05	ITGBL1	-2.3439	1.49e-238	HITS-CLIP
hsa-miR-362-3p	4.2616	1.42e-05	NR3C1	-1.2077	2.61e-44	PAR-CLIP
hsa-miR-362-3p	4.2616	1.42e-05	ETS1	-2.6276	2.15e-137	HITS-CLIP
hsa-miR-362-3p	4.2616	1.42e-05	NUP205	-1.9754	1.23e-90	HITS-CLIP
hsa-miR-362-3p	4.2616	1.42e-05	FAM160B1	-1.2901	2.35e-37	HITS-CLIP
hsa-miR-362-3p	4.2616	1.42e-05	PAPPA	-2.5053	1.77e-69	HITS-CLIP
hsa-miR-362-3p	4.2616	1.42e-05	REEP3	-1.1149	4.66e-39	HITS-CLIP
hsa-miR-362-3p	4.2616	1.42e-05	TATDN2	-1.1004	2.23e-07	PAR-CLIP
hsa-miR-362-3p	4.2616	1.42e-05	SCIN	-1.0437	0.013	PAR-CLIP, HITS-CLIP
hsa-miR-362-3p	4.2616	1.42e-05	SLBP	-1.1956	1.85e-31	HITS-CLIP
hsa-miR-362-3p	4.2616	1.42e-05	PEAK1	-1.1833	8.32e-28	HITS-CLIP
hsa-miR-362-3p	4.2616	1.42e-05	PHAX	-1.1924	1.94e-28	PAR-CLIP
hsa-miR-362-3p	4.2616	1.42e-05	SLC12A2	-1.1976	3.52e-50	PAR-CLIP, HITS-CLIP
hsa-miR-362-3p	4.2616	1.42e-05	TMBIM6	-1.0893	5.72e-69	PAR-CLIP
hsa-miR-362-3p	4.2616	1.42e-05	SLC22A4	-1.672	2.44e-12	HITS-CLIP
hsa-miR-362-3p	4.2616	1.42e-05	PLEKHA8	-1.6096	1.85e-36	HITS-CLIP
hsa-miR-362-3p	4.2616	1.42e-05	TMOD2	-1.3778	3.47e-08	HITS-CLIP
hsa-miR-362-3p	4.2616	1.42e-05	PRSS23	-2.078	5.92e-268	HITS-CLIP
hsa-miR-362-3p	4.2616	1.42e-05	WISP1	-1.9348	0.0339	HITS-CLIP
hsa-miR-362-3p	4.2616	1.42e-05	SLC35B4	-1.6037	9.39e-45	HITS-CLIP
hsa-miR-362-3p	4.2616	1.42e-05	SLC7A11	-1.654	1.38e-85	HITS-CLIP
hsa-miR-362-3p	4.2616	1.42e-05	SLITRK4	-1.52	1.98e-16	HITS-CLIP
hsa-miR-362-3p	4.2616	1.42e-05	TNFSF4	-3.5471	4.97e-99	HITS-CLIP
hsa-miR-362-3p	4.2616	1.42e-05	SMCHD1	-1.3018	5.77e-44	HITS-CLIP
hsa-miR-362-3p	4.2616	1.42e-05	SMIM15	-1.0789	1.61e-22	HITS-CLIP
hsa-miR-362-3p	4.2616	1.42e-05	TSPAN2	-3.5044	1.28e-67	PAR-CLIP, HITS-CLIP
hsa-miR-362-3p	4.2616	1.42e-05	SS18	-1.4081	1.07e-57	HITS-CLIP
hsa-miR-362-3p	4.2616	1.42e-05	TWIST1	-1.4181	2.59e-22	HITS-CLIP
hsa-miR-362-3p	4.2616	1.42e-05	UBTF	-1.0175	6.6e-28	PAR-CLIP, HITS-CLIP
hsa-miR-362-3p	4.2616	1.42e-05	UNC5B	-1.4196	0.0002	HITS-CLIP
hsa-miR-362-3p	4.2616	1.42e-05	VANGL1	-2.1394	6.9e-67	PAR-CLIP
hsa-miR-362-3p	4.2616	1.42e-05	VEGFA	-2.23	2.14e-119	PAR-CLIP, HITS-CLIP
hsa-miR-500b-5p	4.176	0.0154	CASP8	-1.0039	3.1e-06	PAR-CLIP
hsa-miR-500b-5p	4.176	0.0154	CDK2	-2.3853	3.84e-68	PAR-CLIP
hsa-miR-500b-5p	4.176	0.0154	CHD1	-1.1994	1.95e-23	HITS-CLIP
hsa-miR-500b-5p	4.176	0.0154	FAXC	-2.0503	0.0003	PAR-CLIP
hsa-miR-500b-5p	4.176	0.0154	GPRC5A	-1.2416	0.0212	HITS-CLIP
hsa-miR-500b-5p	4.176	0.0154	HSP90AA1	-1.0194	3.45e-42	PAR-CLIP
hsa-miR-500b-5p	4.176	0.0154	LYPD6	-3.1945	1.01e-43	PAR-CLIP
hsa-miR-500b-5p	4.176	0.0154	NTM	-2.1255	7.38e-141	HITS-CLIP
hsa-miR-500b-5p	4.176	0.0154	OS9	-1.4761	2.19e-93	HITS-CLIP
hsa-miR-500b-5p	4.176	0.0154	SSRP1	-1.1508	5.3e-43	PAR-CLIP
hsa-miR-6516-3p	4.1611	0.0021	NUCKS1	-1.3539	1.88e-93	PAR-CLIP
hsa-miR-6516-3p	4.1611	0.0021	P4HB	-1.3962	5.78e-113	HITS-CLIP
hsa-miR-6516-3p	4.1611	0.0021	ARL13B	-1.6728	1.1e-27	PAR-CLIP
hsa-miR-6516-3p	4.1611	0.0021	PTPRJ	-1.704	7.9e-08	HITS-CLIP
hsa-miR-6516-3p	4.1611	0.0021	FGF5	-1.6407	4.04e-12	PAR-CLIP
hsa-miR-6516-3p	4.1611	0.0021	RAB8B	-1.0872	3.06e-26	PAR-CLIP
hsa-miR-6516-3p	4.1611	0.0021	FOXL1	-1.9472	2.1e-06	PAR-CLIP, HITS-CLIP
hsa-miR-6516-3p	4.1611	0.0021	SHISA9	-1.631	3.75e-33	PAR-CLIP
hsa-miR-6516-3p	4.1611	0.0021	GPR137C	-1.1009	0.0023	PAR-CLIP
hsa-miR-6516-3p	4.1611	0.0021	ICK	-1.8117	4.59e-44	PAR-CLIP
hsa-miR-6516-3p	4.1611	0.0021	SPC25	-3.7111	7.32e-26	PAR-CLIP
hsa-miR-6516-3p	4.1611	0.0021	KIF11	-4.4749	1.24e-197	PAR-CLIP
hsa-miR-500a-5p	3.8495	0.0279	GSG1	-2.4424	1e-21	PAR-CLIP
hsa-miR-500a-5p	3.8495	0.0279	GTF2F2	-1.2492	2.88e-36	HITS-CLIP
hsa-miR-500a-5p	3.8495	0.0279	H2AFX	-2.0908	1.23e-89	HITS-CLIP
hsa-miR-500a-5p	3.8495	0.0279	HAS2	-5.2366	2.84e-297	HITS-CLIP
hsa-miR-500a-5p	3.8495	0.0279	LYPD6	-3.1945	1.01e-43	PAR-CLIP
hsa-miR-500a-5p	3.8495	0.0279	SLC1A1	-4.34	4.05e-07	HITS-CLIP
hsa-miR-500a-5p	3.8495	0.0279	BAMBI	-2.0183	0.0001	HITS-CLIP
hsa-miR-500a-5p	3.8495	0.0279	MBNL1	-1.0982	1.61e-37	HITS-CLIP
hsa-miR-500a-5p	3.8495	0.0279	CCP110	-1.1561	1.22e-18	HITS-CLIP
hsa-miR-500a-5p	3.8495	0.0279	SLC2A3	-2.0783	4.68e-78	PAR-CLIP
hsa-miR-500a-5p	3.8495	0.0279	MCM2	-2.564	4.22e-124	CLASH
hsa-miR-500a-5p	3.8495	0.0279	SLC8A1	-2.1834	3.35e-39	HITS-CLIP
hsa-miR-500a-5p	3.8495	0.0279	CDC5L	-1.1937	4.96e-37	PAR-CLIP
hsa-miR-500a-5p	3.8495	0.0279	CKAP2L	-4.4356	4.32e-80	HITS-CLIP
hsa-miR-500a-5p	3.8495	0.0279	MYO5A	-1.194	1.63e-38	HITS-CLIP
hsa-miR-500a-5p	3.8495	0.0279	CPNE1	-1.166	2.9e-36	CLASH
hsa-miR-500a-5p	3.8495	0.0279	STAT1	-1.0571	6.23e-60	HITS-CLIP
hsa-miR-500a-5p	3.8495	0.0279	STK4	-1.4952	2.8e-30	PAR-CLIP
hsa-miR-500a-5p	3.8495	0.0279	NUP50	-1.5122	7.36e-41	PAR-CLIP
hsa-miR-500a-5p	3.8495	0.0279	TACC1	-1.4571	6.7e-85	HITS-CLIP
hsa-miR-500a-5p	3.8495	0.0279	CYP2U1	-1.0216	5.35e-17	HITS-CLIP
hsa-miR-500a-5p	3.8495	0.0279	PIP4K2A	-1.2102	1.84e-22	HITS-CLIP
hsa-miR-500a-5p	3.8495	0.0279	ZDHHC20	-1.3636	7.45e-53	PAR-CLIP
hsa-miR-500a-5p	3.8495	0.0279	PTPN14	-2.7564	6.74e-224	HITS-CLIP
hsa-miR-500a-5p	3.8495	0.0279	PXK	-1.3393	1.4e-26	HITS-CLIP, PAR-CLIP
hsa-miR-95-3p	3.7715	0.0008	NSD2	-1.4556	5.31e-64	PAR-CLIP
hsa-miR-95-3p	3.7715	0.0008	CANX	-1.1108	3.97e-82	PAR-CLIP
hsa-miR-95-3p	3.7715	0.0008	CCND1	-3.1691	0	Luciferase reporter assay, qRT-PCR, Western blot, PAR-CLIP
hsa-miR-502-3p	3.5964	2.77e-15	ZSWIM6	-1.059	6.99e-14	CLASH
hsa-miR-502-3p	3.5964	2.77e-15	CA12	-4.451	0.0025	PAR-CLIP, HITS-CLIP
hsa-miR-502-3p	3.5964	2.77e-15	CDK6	-1.1959	2.44e-79	PAR-CLIP
hsa-miR-502-3p	3.5964	2.77e-15	CRK	-1.055	1.93e-38	PAR-CLIP
hsa-miR-502-3p	3.5964	2.77e-15	CRYBG1	-4.0964	9.28e-109	Microarray, qRT-PCR
hsa-miR-502-3p	3.5964	2.77e-15	CSRP1	-1.6615	5.91e-109	PAR-CLIP
hsa-miR-502-3p	3.5964	2.77e-15	FSCN1	-2.6179	1.92e-304	PAR-CLIP
hsa-miR-502-3p	3.5964	2.77e-15	MGAT5	-1.9052	4.27e-71	CLASH
hsa-miR-502-3p	3.5964	2.77e-15	NCAPG2	-2.4869	2.72e-113	PAR-CLIP
hsa-miR-502-3p	3.5964	2.77e-15	OIP5	-2.0667	6.62e-10	PAR-CLIP
hsa-miR-502-3p	3.5964	2.77e-15	PEG10	-1.6963	4.37e-88	PAR-CLIP
hsa-miR-502-3p	3.5964	2.77e-15	RBM3	-1.32	1.66e-54	HITS-CLIP
hsa-miR-502-3p	3.5964	2.77e-15	SIGLEC15	-3.7107	0.0013	HITS-CLIP
hsa-miR-502-3p	3.5964	2.77e-15	SSTR1	-2.0833	9.17e-05	PAR-CLIP
hsa-miR-502-3p	3.5964	2.77e-15	TLCD2	-1.0257	1.04e-07	HITS-CLIP
hsa-miR-501-3p	3.5764	4.5e-11	CA12	-4.451	0.0025	PAR-CLIP, HITS-CLIP
hsa-miR-501-3p	3.5764	4.5e-11	CDK6	-1.1959	2.44e-79	PAR-CLIP
hsa-miR-501-3p	3.5764	4.5e-11	CRK	-1.055	1.93e-38	PAR-CLIP
hsa-miR-501-3p	3.5764	4.5e-11	CSRP1	-1.6615	5.91e-109	PAR-CLIP
hsa-miR-501-3p	3.5764	4.5e-11	FSCN1	-2.6179	1.92e-304	PAR-CLIP
hsa-miR-501-3p	3.5764	4.5e-11	MCM2	-2.564	4.22e-124	CLASH
hsa-miR-501-3p	3.5764	4.5e-11	MCM4	-1.9072	3.86e-97	CLASH
hsa-miR-501-3p	3.5764	4.5e-11	NCAPG2	-2.4869	2.72e-113	PAR-CLIP
hsa-miR-501-3p	3.5764	4.5e-11	OIP5	-2.0667	6.62e-10	PAR-CLIP
hsa-miR-501-3p	3.5764	4.5e-11	PEG10	-1.6963	4.37e-88	PAR-CLIP
hsa-miR-501-3p	3.5764	4.5e-11	RBM3	-1.32	1.66e-54	HITS-CLIP
hsa-miR-501-3p	3.5764	4.5e-11	SIGLEC15	-3.7107	0.0013	HITS-CLIP
hsa-miR-501-3p	3.5764	4.5e-11	SSTR1	-2.0833	9.17e-05	PAR-CLIP
hsa-miR-501-3p	3.5764	4.5e-11	TLCD2	-1.0257	1.04e-07	HITS-CLIP
hsa-miR-6516-5p	3.5135	0.0135	ARPIN	-1.2225	7.2e-17	PAR-CLIP
hsa-miR-6516-5p	3.5135	0.0135	ATP13A3	-1.1115	9.43e-42	PAR-CLIP
hsa-miR-6516-5p	3.5135	0.0135	ATP8B2	-1.5437	3e-68	PAR-CLIP
hsa-miR-6516-5p	3.5135	0.0135	BCL10	-1.2104	1.3e-16	PAR-CLIP
hsa-miR-6516-5p	3.5135	0.0135	BRIP1	-3.6087	1.25e-54	PAR-CLIP
hsa-miR-6516-5p	3.5135	0.0135	AHR	-1.2631	6.77e-33	PAR-CLIP
hsa-miR-6516-5p	3.5135	0.0135	CKAP4	-2.7046	4.59e-282	HITS-CLIP
hsa-miR-6516-5p	3.5135	0.0135	CLCC1	-1.1567	4.05e-18	PAR-CLIP
hsa-miR-6516-5p	3.5135	0.0135	C3	-3.9658	1.06e-09	PAR-CLIP
hsa-miR-6516-5p	3.5135	0.0135	C6orf132	-1.8736	9.24e-05	PAR-CLIP
hsa-miR-6516-5p	3.5135	0.0135	AP1S3	-1.7364	0.0061	PAR-CLIP
hsa-miR-6516-5p	3.5135	0.0135	CAD	-1.0929	3.83e-22	PAR-CLIP
hsa-miR-6516-5p	3.5135	0.0135	CAND1	-1.096	4.28e-50	PAR-CLIP
hsa-miR-6516-5p	3.5135	0.0135	CCDC36	-1.0296	0.0035	PAR-CLIP
hsa-miR-6516-5p	3.5135	0.0135	COL12A1	-4.9479	4.99e-135	PAR-CLIP
hsa-miR-6516-5p	3.5135	0.0135	COL8A1	-6.0237	0	PAR-CLIP
hsa-miR-6516-5p	3.5135	0.0135	CPM	-2.0885	4.32e-09	PAR-CLIP
hsa-miR-6516-5p	3.5135	0.0135	CCDC77	-1.3704	1.67e-10	HITS-CLIP
hsa-miR-6516-5p	3.5135	0.0135	FKBP5	-1.1162	3.15e-15	PAR-CLIP
hsa-miR-6516-5p	3.5135	0.0135	CCDC80	-3.7876	0	HITS-CLIP
hsa-miR-6516-5p	3.5135	0.0135	CCNB1	-3.4229	1.75e-213	HITS-CLIP
hsa-miR-6516-5p	3.5135	0.0135	CPS1	-1.4498	1.41e-24	HITS-CLIP
hsa-miR-6516-5p	3.5135	0.0135	CRK	-1.055	1.93e-38	PAR-CLIP
hsa-miR-6516-5p	3.5135	0.0135	CXCL16	-2.1689	0.0108	PAR-CLIP
hsa-miR-6516-5p	3.5135	0.0135	FUT11	-1.2621	1.27e-34	PAR-CLIP
hsa-miR-6516-5p	3.5135	0.0135	CYP20A1	-1.0065	2.53e-10	PAR-CLIP
hsa-miR-6516-5p	3.5135	0.0135	CCNF	-2.5173	1.23e-54	PAR-CLIP
hsa-miR-6516-5p	3.5135	0.0135	CDC5L	-1.1937	4.96e-37	PAR-CLIP, HITS-CLIP
hsa-miR-6516-5p	3.5135	0.0135	GEN1	-1.6918	9.07e-24	PAR-CLIP
hsa-miR-6516-5p	3.5135	0.0135	CERK	-1.2516	3.78e-45	PAR-CLIP
hsa-miR-6516-5p	3.5135	0.0135	CYR61	-1.0749	3.94e-33	PAR-CLIP
hsa-miR-6516-5p	3.5135	0.0135	DISC1	-1.791	2.36e-15	PAR-CLIP
hsa-miR-6516-5p	3.5135	0.0135	GJC1	-2.2101	1e-48	PAR-CLIP
hsa-miR-6516-5p	3.5135	0.0135	KCNK6	-3.3456	8.63e-129	PAR-CLIP
hsa-miR-6516-5p	3.5135	0.0135	DSN1	-1.9685	6.1e-32	PAR-CLIP
hsa-miR-6516-5p	3.5135	0.0135	GM2A	-1.1767	3.78e-21	PAR-CLIP
hsa-miR-6516-5p	3.5135	0.0135	KNL1	-4.9539	2.63e-177	PAR-CLIP
hsa-miR-6516-5p	3.5135	0.0135	ESCO2	-4.1107	2.53e-58	PAR-CLIP
hsa-miR-6516-5p	3.5135	0.0135	GNAI2	-1.5937	2.46e-122	HITS-CLIP
hsa-miR-6516-5p	3.5135	0.0135	LMNB1	-4.5907	1.68e-179	PAR-CLIP
hsa-miR-6516-5p	3.5135	0.0135	HASPIN	-2.6511	7.87e-19	HITS-CLIP
hsa-miR-6516-5p	3.5135	0.0135	LPP	-1.4621	2.46e-53	PAR-CLIP
hsa-miR-6516-5p	3.5135	0.0135	FAM234B	-1.3507	3.46e-08	PAR-CLIP
hsa-miR-6516-5p	3.5135	0.0135	HECW2	-1.191	1.66e-12	PAR-CLIP
hsa-miR-6516-5p	3.5135	0.0135	NCAPG2	-2.4869	2.72e-113	PAR-CLIP
hsa-miR-6516-5p	3.5135	0.0135	NUCB1	-1.5914	3.32e-93	PAR-CLIP
hsa-miR-6516-5p	3.5135	0.0135	NUP155	-1.1818	2.6e-29	PAR-CLIP
hsa-miR-6516-5p	3.5135	0.0135	METTL14	-1.1499	2.56e-16	HITS-CLIP
hsa-miR-6516-5p	3.5135	0.0135	MICB	-1.6827	3.6e-11	PAR-CLIP
hsa-miR-6516-5p	3.5135	0.0135	MMS22L	-1.9338	6.87e-26	PAR-CLIP
hsa-miR-6516-5p	3.5135	0.0135	HIST1H2AG	-3.2471	9.24e-106	PAR-CLIP
hsa-miR-6516-5p	3.5135	0.0135	PDK1	-1.3626	8.16e-40	PAR-CLIP
hsa-miR-6516-5p	3.5135	0.0135	HSP90B1	-2.1155	5.43e-223	PAR-CLIP
hsa-miR-6516-5p	3.5135	0.0135	PFAS	-1.1573	2.44e-14	PAR-CLIP, HITS-CLIP
hsa-miR-6516-5p	3.5135	0.0135	PTPRF	-2.6697	1.22e-203	PAR-CLIP, HITS-CLIP
hsa-miR-6516-5p	3.5135	0.0135	SLC30A7	-1.8044	1.86e-61	PAR-CLIP
hsa-miR-6516-5p	3.5135	0.0135	RAB22A	-1.1729	4.19e-41	PAR-CLIP
hsa-miR-6516-5p	3.5135	0.0135	RAD51	-3.1039	1.29e-24	PAR-CLIP
hsa-miR-6516-5p	3.5135	0.0135	RBBP8	-1.0975	1.12e-15	PAR-CLIP
hsa-miR-6516-5p	3.5135	0.0135	POGK	-1.3507	6.51e-29	PAR-CLIP
hsa-miR-6516-5p	3.5135	0.0135	TSPYL1	-1.158	2.29e-46	PAR-CLIP
hsa-miR-6516-5p	3.5135	0.0135	SLX4	-1.1692	5.31e-09	PAR-CLIP
hsa-miR-6516-5p	3.5135	0.0135	UGGT1	-1.1902	1.47e-52	PAR-CLIP
hsa-miR-6516-5p	3.5135	0.0135	RBMS2	-1.5324	5.83e-34	PAR-CLIP
hsa-miR-6516-5p	3.5135	0.0135	SMARCD1	-1.026	4.41e-14	PAR-CLIP
hsa-miR-6516-5p	3.5135	0.0135	SCML2	-1.1424	6.81e-05	PAR-CLIP
hsa-miR-6516-5p	3.5135	0.0135	USP1	-1.6628	3.93e-54	PAR-CLIP
hsa-miR-6516-5p	3.5135	0.0135	SMC4	-2.7886	4.55e-196	PAR-CLIP
hsa-miR-6516-5p	3.5135	0.0135	YWHAZ	-1.355	4.61e-93	PAR-CLIP
hsa-miR-6516-5p	3.5135	0.0135	SFXN2	-1.1843	0.0021	PAR-CLIP
hsa-miR-6516-5p	3.5135	0.0135	SMC5	-1.251	1.8e-35	PAR-CLIP
hsa-miR-6516-5p	3.5135	0.0135	SIAE	-1.0067	1.19e-10	HITS-CLIP, PAR-CLIP
hsa-miR-6516-5p	3.5135	0.0135	SPATA5	-1.4053	1.91e-22	HITS-CLIP
hsa-miR-6516-5p	3.5135	0.0135	ZNF726	-1.6591	0.0023	PAR-CLIP
hsa-miR-6516-5p	3.5135	0.0135	SSR1	-1.1311	1.08e-35	PAR-CLIP
hsa-miR-6516-5p	3.5135	0.0135	ZNF850	-2.0012	8.49e-22	HITS-CLIP
hsa-miR-6516-5p	3.5135	0.0135	STK4	-1.4952	2.8e-30	HITS-CLIP
hsa-miR-6516-5p	3.5135	0.0135	SYAP1	-1.2505	1.08e-35	PAR-CLIP
hsa-miR-6516-5p	3.5135	0.0135	TCTN2	-1.349	1.08e-11	PAR-CLIP
hsa-miR-6516-5p	3.5135	0.0135	THBS1	-3.436	1.4e-101	HITS-CLIP
hsa-miR-6516-5p	3.5135	0.0135	TMEM119	-2.0716	9.85e-27	PAR-CLIP
hsa-miR-6516-5p	3.5135	0.0135	TOR1B	-1.1175	1.37e-16	PAR-CLIP
hsa-miR-188-5p	3.4962	2.45e-28	CD44	-2.281	5.23e-203	HITS-CLIP
hsa-miR-188-5p	3.4962	2.45e-28	CDC20	-4.4534	6.56e-121	CLASH
hsa-miR-188-5p	3.4962	2.45e-28	CDCA3	-2.7252	1.29e-48	PAR-CLIP
hsa-miR-188-5p	3.4962	2.45e-28	CEMIP	-2.8768	0	, qRT-PCR, Western blot
hsa-miR-188-5p	3.4962	2.45e-28	ENAH	-1.8591	1.39e-132	HITS-CLIP
hsa-miR-188-5p	3.4962	2.45e-28	UBR7	-1.3453	2.16e-26	PAR-CLIP
hsa-miR-188-5p	3.4962	2.45e-28	FGF5	-1.6407	4.04e-12	Immunohistochemistry, Luciferase reporter assay, Microarray, qRT-PCR, Western blot
hsa-miR-188-5p	3.4962	2.45e-28	ZNF681	-1.403	4.05e-05	HITS-CLIP
hsa-miR-188-5p	3.4962	2.45e-28	FZD8	-1.576	2.58e-16	HITS-CLIP
hsa-miR-188-5p	3.4962	2.45e-28	GALNT10	-1.5704	1.02e-77	HITS-CLIP
hsa-miR-188-5p	3.4962	2.45e-28	AP2B1	-1.2532	2.3e-56	PAR-CLIP
hsa-miR-188-5p	3.4962	2.45e-28	GREM2	-1.5236	0.0306	qRT-PCR, Western blot
hsa-miR-188-5p	3.4962	2.45e-28	ARID5B	-1.7342	1.09e-37	HITS-CLIP
hsa-miR-188-5p	3.4962	2.45e-28	KIF20B	-3.7059	9.72e-126	CLASH
hsa-miR-188-5p	3.4962	2.45e-28	CD2AP	-1.704	6.89e-33	HITS-CLIP
hsa-miR-188-5p	3.4962	2.45e-28	MAP3K3	-1.1417	1.32e-25	Microarray
hsa-miR-188-5p	3.4962	2.45e-28	MBNL1	-1.0982	1.61e-37	HITS-CLIP
hsa-miR-188-5p	3.4962	2.45e-28	P4HB	-1.3962	5.78e-113	Microarray
hsa-miR-188-5p	3.4962	2.45e-28	PCDH9	-1.3798	1.02e-56	Microarray
hsa-miR-188-5p	3.4962	2.45e-28	SEL1L3	-1.9411	1.25e-26	HITS-CLIP
hsa-miR-188-5p	3.4962	2.45e-28	SLC16A1	-1.0168	1.29e-30	PAR-CLIP
hsa-miR-188-5p	3.4962	2.45e-28	SLC43A3	-1.8796	9.78e-14	HITS-CLIP
hsa-miR-188-5p	3.4962	2.45e-28	SLITRK4	-1.52	1.98e-16	PAR-CLIP
hsa-miR-188-5p	3.4962	2.45e-28	SPATA5	-1.4053	1.91e-22	PAR-CLIP
hsa-miR-532-5p	3.4604	5.81e-21	CPNE1	-1.166	2.9e-36	CLASH
hsa-miR-532-5p	3.4604	5.81e-21	FAM102B	-1.8475	2.69e-36	PAR-CLIP
hsa-miR-532-5p	3.4604	5.81e-21	FAM234B	-1.3507	3.46e-08	HITS-CLIP
hsa-miR-532-5p	3.4604	5.81e-21	MAN2A1	-1.1611	4.03e-49	PAR-CLIP
hsa-miR-532-5p	3.4604	5.81e-21	MFSD14B	-1.1387	3.96e-30	PAR-CLIP
hsa-miR-532-5p	3.4604	5.81e-21	RBPJ	-1.0753	9.05e-39	PAR-CLIP
hsa-miR-532-5p	3.4604	5.81e-21	RCAN3	-3.2693	3.48e-14	HITS-CLIP
hsa-miR-532-5p	3.4604	5.81e-21	SPIN4	-1.557	3.4e-14	HITS-CLIP
hsa-miR-532-5p	3.4604	5.81e-21	TRIOBP	-1.5734	5.29e-62	HITS-CLIP
hsa-miR-500a-3p	3.4003	2.99e-19	CAD	-1.0929	3.83e-22	PAR-CLIP
hsa-miR-500a-3p	3.4003	2.99e-19	CERK	-1.2516	3.78e-45	HITS-CLIP
hsa-miR-500a-3p	3.4003	2.99e-19	PGM3	-1.0741	2.78e-29	HITS-CLIP
hsa-miR-500a-3p	3.4003	2.99e-19	PIK3CD	-2.0181	1.1e-46	PAR-CLIP
hsa-miR-500a-3p	3.4003	2.99e-19	POLQ	-3.812	4.58e-58	HITS-CLIP
hsa-miR-500a-3p	3.4003	2.99e-19	SLC7A11	-1.654	1.38e-85	PAR-CLIP
hsa-miR-500a-3p	3.4003	2.99e-19	FKBP9	-2.3234	1.88e-276	HITS-CLIP
hsa-miR-500a-3p	3.4003	2.99e-19	GM2A	-1.1767	3.78e-21	PAR-CLIP
hsa-miR-500a-3p	3.4003	2.99e-19	SOAT1	-1.911	5.19e-78	CLASH
hsa-miR-500a-3p	3.4003	2.99e-19	TOR1B	-1.1175	1.37e-16	PAR-CLIP
hsa-miR-500a-3p	3.4003	2.99e-19	KLHL11	-1.6239	1.96e-15	HITS-CLIP
hsa-miR-500a-3p	3.4003	2.99e-19	LAMB1	-2.2357	4.89e-213	CLASH
hsa-miR-500a-3p	3.4003	2.99e-19	UGDH	-1.5612	1.35e-49	PAR-CLIP
hsa-miR-500a-3p	3.4003	2.99e-19	ZNF695	-1.742	0.0074	PAR-CLIP
hsa-miR-500a-3p	3.4003	2.99e-19	NCAPG2	-2.4869	2.72e-113	PAR-CLIP
hsa-miR-502-5p	3.247	1.08e-11	ZNF85	-1.0262	1.08e-07	HITS-CLIP
hsa-miR-502-5p	3.247	1.08e-11	BASP1	-1.6872	3.09e-48	HITS-CLIP
hsa-miR-502-5p	3.247	1.08e-11	CMKLR1	-2.1978	2.61e-76	HITS-CLIP
hsa-miR-502-5p	3.247	1.08e-11	CTSB	-1.4885	5.91e-107	HITS-CLIP
hsa-miR-502-5p	3.247	1.08e-11	DIAPH1	-1.3582	4.75e-23	HITS-CLIP
hsa-miR-502-5p	3.247	1.08e-11	FGF10	-1.9375	5.63e-06	HITS-CLIP
hsa-miR-502-5p	3.247	1.08e-11	HAS2	-5.2366	2.84e-297	HITS-CLIP
hsa-miR-502-5p	3.247	1.08e-11	HOXC8	-1.2693	1.69e-15	HITS-CLIP
hsa-miR-502-5p	3.247	1.08e-11	IGF1R	-1.7057	1.42e-56	HITS-CLIP
hsa-miR-502-5p	3.247	1.08e-11	SHISAL1	-3.2213	1.73e-46	PAR-CLIP
hsa-miR-502-5p	3.247	1.08e-11	POFUT1	-1.3593	8.76e-57	PAR-CLIP
hsa-miR-502-5p	3.247	1.08e-11	POU2F1	-1.0262	6.02e-09	HITS-CLIP
hsa-miR-500b-3p	3.2312	0.0077	ECE1	-2.8716	2.31e-183	PAR-CLIP
hsa-miR-500b-3p	3.2312	0.0077	FBXL2	-1.0409	1e-10	HITS-CLIP
hsa-miR-500b-3p	3.2312	0.0077	ABL2	-1.4213	1.31e-55	HITS-CLIP
hsa-miR-500b-3p	3.2312	0.0077	ADM	-1.3891	1.92e-29	HITS-CLIP
hsa-miR-500b-3p	3.2312	0.0077	ANO6	-1.1427	3.27e-47	HITS-CLIP
hsa-miR-500b-3p	3.2312	0.0077	FGF1	-2.9185	2.33e-58	HITS-CLIP
hsa-miR-500b-3p	3.2312	0.0077	FUT11	-1.2621	1.27e-34	HITS-CLIP
hsa-miR-500b-3p	3.2312	0.0077	GREM2	-1.5236	0.0306	PAR-CLIP
hsa-miR-500b-3p	3.2312	0.0077	CCDC80	-3.7876	0	PAR-CLIP
hsa-miR-500b-3p	3.2312	0.0077	POLQ	-3.812	4.58e-58	HITS-CLIP
hsa-miR-500b-3p	3.2312	0.0077	CDCA4	-1.4676	1.3e-29	HITS-CLIP
hsa-miR-500b-3p	3.2312	0.0077	CDK6	-1.1959	2.44e-79	HITS-CLIP
hsa-miR-500b-3p	3.2312	0.0077	HLA-E	-1.572	1.97e-82	HITS-CLIP
hsa-miR-500b-3p	3.2312	0.0077	KDELC2	-2.1602	5.88e-137	HITS-CLIP
hsa-miR-500b-3p	3.2312	0.0077	PRIM1	-1.4578	1.88e-08	PAR-CLIP
hsa-miR-500b-3p	3.2312	0.0077	MASTL	-2.0521	6.18e-42	HITS-CLIP
hsa-miR-500b-3p	3.2312	0.0077	ZNF439	-1.1047	0.0138	PAR-CLIP
hsa-miR-500b-3p	3.2312	0.0077	RACGAP1	-3.3813	7.32e-206	PAR-CLIP
hsa-miR-500b-3p	3.2312	0.0077	RHBDL2	-3.6886	0.01	HITS-CLIP
hsa-miR-500b-3p	3.2312	0.0077	SAR1A	-1.0597	3.71e-43	HITS-CLIP
hsa-miR-500b-3p	3.2312	0.0077	SDC4	-2.4646	1.84e-94	PAR-CLIP
hsa-miR-500b-3p	3.2312	0.0077	SF3A3	-1.0387	1.18e-24	HITS-CLIP
hsa-miR-500b-3p	3.2312	0.0077	SGO1	-3.158	5.21e-24	HITS-CLIP
hsa-miR-500b-3p	3.2312	0.0077	SLC1A5	-1.317	1.23e-31	PAR-CLIP
hsa-miR-500b-3p	3.2312	0.0077	SLC26A2	-1.9004	5.11e-86	HITS-CLIP
hsa-miR-500b-3p	3.2312	0.0077	SLC35B4	-1.6037	9.39e-45	HITS-CLIP
hsa-miR-500b-3p	3.2312	0.0077	TIGD6	-1.0242	1.93e-05	HITS-CLIP
hsa-miR-500b-3p	3.2312	0.0077	MEAK7	-1.4776	3.71e-22	PAR-CLIP
hsa-miR-500b-3p	3.2312	0.0077	TMEM119	-2.0716	9.85e-27	PAR-CLIP
hsa-miR-500b-3p	3.2312	0.0077	TMOD2	-1.3778	3.47e-08	PAR-CLIP
hsa-miR-500b-3p	3.2312	0.0077	UNC119B	-1.9816	7.68e-48	PAR-CLIP
hsa-miR-500b-3p	3.2312	0.0077	ZBTB8A	-1.5582	1.44e-08	PAR-CLIP, HITS-CLIP
hsa-miR-378a-3p	3.0808	6.44e-21	ENO1	-3.1573	0	CLASH
hsa-miR-378a-3p	3.0808	6.44e-21	ACAP2	-1.4236	2.69e-44	CLASH
hsa-miR-378a-3p	3.0808	6.44e-21	ACTB	-2.4123	0	CLASH
hsa-miR-378a-3p	3.0808	6.44e-21	FLNA	-3.0616	0	CLASH
hsa-miR-378a-3p	3.0808	6.44e-21	BRWD3	-1.0992	2.93e-14	CLASH
hsa-miR-378a-3p	3.0808	6.44e-21	HIST1H2BD	-2.1019	3.31e-104	CLASH
hsa-miR-378a-3p	3.0808	6.44e-21	TGFB2	-2.1664	3.13e-83	HITS-CLIP, Flow, Luciferase reporter assay, qRT-PCR, Western blot
hsa-miR-378a-3p	3.0808	6.44e-21	TIGD1	-1.2682	0.0001	CLASH
hsa-miR-378a-3p	3.0808	6.44e-21	CCND2	-2.795	7e-214	CLASH
hsa-miR-378a-3p	3.0808	6.44e-21	CDK6	-1.1959	2.44e-79	Luciferase reporter assay, qRT-PCR, Western blot
hsa-miR-378a-3p	3.0808	6.44e-21	CEP164	-1.3045	4.14e-21	CLASH
hsa-miR-378a-3p	3.0808	6.44e-21	VEGFA	-2.23	2.14e-119	ELISA, Luciferase reporter assay, qRT-PCR, Western blot
hsa-miR-378a-3p	3.0808	6.44e-21	CMTM6	-1.5819	1.6e-63	Sequencing
hsa-miR-378a-3p	3.0808	6.44e-21	HIST1H3H	-3.5445	2.55e-87	CLASH
hsa-miR-378a-3p	3.0808	6.44e-21	CPNE1	-1.166	2.9e-36	CLASH
hsa-miR-378a-3p	3.0808	6.44e-21	VIM	-2.6443	0	Luciferase reporter assay, Flow, qRT-PCR, Western blot
hsa-miR-378a-3p	3.0808	6.44e-21	HSP90AA1	-1.0194	3.45e-42	CLASH
hsa-miR-378a-3p	3.0808	6.44e-21	YWHAZ	-1.355	4.61e-93	CLASH
hsa-miR-378a-3p	3.0808	6.44e-21	CYP20A1	-1.0065	2.53e-10	PAR-CLIP
hsa-miR-378a-3p	3.0808	6.44e-21	ID2	-2.1087	5.96e-51	CLASH
hsa-miR-378a-3p	3.0808	6.44e-21	DCLRE1B	-1.7444	8.87e-22	Sequencing
hsa-miR-378a-3p	3.0808	6.44e-21	DPY19L3	-1.104	3.83e-12	HITS-CLIP
hsa-miR-378a-3p	3.0808	6.44e-21	IGF1R	-1.7057	1.42e-56	Luciferase reporter assay
hsa-miR-378a-3p	3.0808	6.44e-21	IGF2BP1	-1.0109	1.56e-15	Sequencing
hsa-miR-378a-3p	3.0808	6.44e-21	LAMP1	-1.5916	1.78e-119	Sequencing || CLASH
hsa-miR-378a-3p	3.0808	6.44e-21	LDHA	-1.4	8.81e-96	CLASH
hsa-miR-378a-3p	3.0808	6.44e-21	LMNB2	-2.9947	4.65e-259	PAR-CLIP
hsa-miR-378a-3p	3.0808	6.44e-21	NDE1	-1.7681	3.66e-24	CLASH
hsa-miR-378a-3p	3.0808	6.44e-21	NDST1	-2.3208	5.88e-270	HITS-CLIP
hsa-miR-378a-3p	3.0808	6.44e-21	NME4	-1.1481	4.55e-26	CLASH
hsa-miR-378a-3p	3.0808	6.44e-21	NPNT	-1.3038	2.35e-18	GFP reporter assay, Luciferase reporter assay, Western blot
hsa-miR-378a-3p	3.0808	6.44e-21	OCRL	-1.8328	6.87e-46	CLASH
hsa-miR-378a-3p	3.0808	6.44e-21	OXSR1	-1.23	6.26e-54	CLASH
hsa-miR-378a-3p	3.0808	6.44e-21	P4HB	-1.3962	5.78e-113	HITS-CLIP
hsa-miR-378a-3p	3.0808	6.44e-21	PHACTR2	-1.1545	1.93e-46	CLASH
hsa-miR-378a-3p	3.0808	6.44e-21	PRKD2	-1.0861	3.13e-05	PAR-CLIP
hsa-miR-378a-3p	3.0808	6.44e-21	PTBP1	-2.1525	4.25e-188	CLASH
hsa-miR-378a-3p	3.0808	6.44e-21	PTMA	-2.0072	1.28e-162	CLASH
hsa-miR-378a-3p	3.0808	6.44e-21	RCC2	-1.6076	4.55e-73	HITS-CLIP
hsa-miR-374b-5p	2.7301	0.0164	PRKCD	-1.4802	2.44e-10	PAR-CLIP
hsa-miR-374b-5p	2.7301	0.0164	ANKFY1	-1.2111	1.23e-28	HITS-CLIP
hsa-miR-374b-5p	2.7301	0.0164	BAMBI	-2.0183	0.0001	Sequencing
hsa-miR-374b-5p	2.7301	0.0164	FZD6	-1.8616	5.03e-70	PAR-CLIP
hsa-miR-374b-5p	2.7301	0.0164	FZD8	-1.576	2.58e-16	Sequencing
hsa-miR-374b-5p	2.7301	0.0164	HHIP	-6.3897	0.0001	HITS-CLIP
hsa-miR-374b-5p	2.7301	0.0164	HIST1H3B	-3.8169	1.99e-63	PAR-CLIP, HITS-CLIP
hsa-miR-374b-5p	2.7301	0.0164	HSPA13	-1.1735	2.44e-41	Sequencing || PAR-CLIP
hsa-miR-374b-5p	2.7301	0.0164	CCDC80	-3.7876	0	PAR-CLIP
hsa-miR-374b-5p	2.7301	0.0164	CCND1	-3.1691	0	Sequencing, PAR-CLIP, HITS-CLIP
hsa-miR-374b-5p	2.7301	0.0164	CENPK	-2.6639	2.9e-37	PAR-CLIP
hsa-miR-374b-5p	2.7301	0.0164	PTMA	-2.0072	1.28e-162	PAR-CLIP, HITS-CLIP
hsa-miR-374b-5p	2.7301	0.0164	DEK	-1.4787	1.11e-99	Sequencing
hsa-miR-374b-5p	2.7301	0.0164	IRS2	-1.3611	1.15e-24	Sequencing
hsa-miR-374b-5p	2.7301	0.0164	KLHL9	-1.2167	6.49e-37	PAR-CLIP, HITS-CLIP
hsa-miR-374b-5p	2.7301	0.0164	RAB8B	-1.0872	3.06e-26	PAR-CLIP
hsa-miR-374b-5p	2.7301	0.0164	LRIG3	-1.3645	9.69e-16	Sequencing
hsa-miR-374b-5p	2.7301	0.0164	DLC1	-2.7932	1.19e-158	PAR-CLIP
hsa-miR-374b-5p	2.7301	0.0164	DSN1	-1.9685	6.1e-32	PAR-CLIP
hsa-miR-374b-5p	2.7301	0.0164	RECK	-2.5153	2.84e-94	Luciferase reporter assay, Microarray, qRT-PCR, Western blot
hsa-miR-374b-5p	2.7301	0.0164	MAPK7	-1.2885	2.76e-14	PAR-CLIP
hsa-miR-374b-5p	2.7301	0.0164	VEGFA	-2.23	2.14e-119	PAR-CLIP, LacZ reporter assay
hsa-miR-374b-5p	2.7301	0.0164	REEP3	-1.1149	4.66e-39	Sequencing
hsa-miR-374b-5p	2.7301	0.0164	MEX3C	-1.3485	3.54e-39	Sequencing
hsa-miR-374b-5p	2.7301	0.0164	SEC23B	-1.4307	7.37e-36	PAR-CLIP
hsa-miR-374b-5p	2.7301	0.0164	MFAP5	-2.1878	3.22e-206	HITS-CLIP
hsa-miR-374b-5p	2.7301	0.0164	MINPP1	-1.743	1.18e-28	Sequencing
hsa-miR-374b-5p	2.7301	0.0164	ZNF681	-1.403	4.05e-05	PAR-CLIP
hsa-miR-374b-5p	2.7301	0.0164	ZSWIM6	-1.059	6.99e-14	Sequencing
hsa-miR-374b-5p	2.7301	0.0164	SEMA3C	-2.6823	0	Sequencing
hsa-miR-374b-5p	2.7301	0.0164	MPP5	-1.1572	6.54e-28	PAR-CLIP
hsa-miR-374b-5p	2.7301	0.0164	NR3C1	-1.2077	2.61e-44	PAR-CLIP
hsa-miR-374b-5p	2.7301	0.0164	NRP2	-1.5634	2.7e-22	HITS-CLIP
hsa-miR-374b-5p	2.7301	0.0164	SESTD1	-1.362	4.14e-19	PAR-CLIP
hsa-miR-374b-5p	2.7301	0.0164	NUS1	-1.4497	5.39e-25	PAR-CLIP
hsa-miR-374b-5p	2.7301	0.0164	SHISA9	-1.631	3.75e-33	PAR-CLIP
hsa-miR-374b-5p	2.7301	0.0164	OCRL	-1.8328	6.87e-46	PAR-CLIP
hsa-miR-374b-5p	2.7301	0.0164	PDE12	-1.1482	4.74e-18	PAR-CLIP
hsa-miR-374b-5p	2.7301	0.0164	SLC16A1	-1.0168	1.29e-30	PAR-CLIP
hsa-miR-374b-5p	2.7301	0.0164	PHACTR2	-1.1545	1.93e-46	PAR-CLIP, HITS-CLIP
hsa-miR-374b-5p	2.7301	0.0164	SPC25	-3.7111	7.32e-26	PAR-CLIP
hsa-miR-374b-5p	2.7301	0.0164	SPTLC1	-1.4726	8.03e-44	Sequencing
hsa-miR-374b-5p	2.7301	0.0164	TACC1	-1.4571	6.7e-85	Sequencing, PAR-CLIP
hsa-miR-374b-5p	2.7301	0.0164	TPR	-1.2134	1.15e-51	PAR-CLIP
hsa-miR-4662a-5p	2.6914	0.0001	JADE3	-1.0423	0.0007	PAR-CLIP
hsa-miR-4662a-5p	2.6914	0.0001	APLN	-1.5244	3.3e-20	PAR-CLIP
hsa-miR-4662a-5p	2.6914	0.0001	CA5B	-1.7925	3.46e-13	PAR-CLIP
hsa-miR-4662a-5p	2.6914	0.0001	TRIM56	-1.4698	4e-38	PAR-CLIP
hsa-miR-4662a-5p	2.6914	0.0001	KDM5A	-1.1422	1.14e-37	PAR-CLIP
hsa-miR-4662a-5p	2.6914	0.0001	FAM234B	-1.3507	3.46e-08	HITS-CLIP
hsa-miR-4662a-5p	2.6914	0.0001	LIX1L	-1.2926	1.72e-31	HITS-CLIP
hsa-miR-4662a-5p	2.6914	0.0001	HIF1A	-1.8113	1.21e-180	PAR-CLIP
hsa-miR-4662a-5p	2.6914	0.0001	MSRB3	-1.1464	1.06e-36	HITS-CLIP
hsa-miR-4662a-5p	2.6914	0.0001	NEURL1B	-2.4168	1.24e-37	PAR-CLIP
hsa-miR-4662a-5p	2.6914	0.0001	PTPRF	-2.6697	1.22e-203	PAR-CLIP
hsa-miR-4662a-5p	2.6914	0.0001	REEP3	-1.1149	4.66e-39	HITS-CLIP
hsa-miR-4662a-5p	2.6914	0.0001	ROCK1	-1.2314	5.23e-35	PAR-CLIP
hsa-miR-4662a-5p	2.6914	0.0001	SURF4	-1.3068	4.24e-85	PAR-CLIP
hsa-miR-4662a-5p	2.6914	0.0001	TAGLN2	-2.7017	1.85e-274	PAR-CLIP
hsa-miR-501-5p	2.52	0.0001	CDC6	-2.892	1.6e-83	CLASH
hsa-miR-501-5p	2.52	0.0001	CHD1	-1.1994	1.95e-23	HITS-CLIP
hsa-miR-501-5p	2.52	0.0001	COTL1	-1.7904	3.46e-54	PAR-CLIP
hsa-miR-501-5p	2.52	0.0001	CYP2U1	-1.0216	5.35e-17	HITS-CLIP
hsa-miR-501-5p	2.52	0.0001	DKK1	-3.3098	1.55e-64	Luciferase reporter assay, qRT-PCR, Western blot
hsa-miR-501-5p	2.52	0.0001	CCDC18	-2.1796	1.79e-21	HITS-CLIP
hsa-miR-501-5p	2.52	0.0001	FAXC	-2.0503	0.0003	PAR-CLIP
hsa-miR-501-5p	2.52	0.0001	PIP4K2A	-1.2102	1.84e-22	HITS-CLIP
hsa-miR-501-5p	2.52	0.0001	POLD3	-1.7878	8.07e-28	HITS-CLIP
hsa-miR-501-5p	2.52	0.0001	GSG1	-2.4424	1e-21	PAR-CLIP
hsa-miR-501-5p	2.52	0.0001	H2AFX	-2.0908	1.23e-89	HITS-CLIP
hsa-miR-501-5p	2.52	0.0001	PXK	-1.3393	1.4e-26	PAR-CLIP, HITS-CLIP
hsa-miR-501-5p	2.52	0.0001	RHOC	-1.3693	6.71e-59	PAR-CLIP
hsa-miR-501-5p	2.52	0.0001	HAS2	-5.2366	2.84e-297	HITS-CLIP
hsa-miR-501-5p	2.52	0.0001	HNRNPU	-1.4377	2.7e-92	HITS-CLIP
hsa-miR-501-5p	2.52	0.0001	HSP90AA1	-1.0194	3.45e-42	CLASH
hsa-miR-501-5p	2.52	0.0001	SLC8A1	-2.1834	3.35e-39	HITS-CLIP
hsa-miR-501-5p	2.52	0.0001	STAT1	-1.0571	6.23e-60	HITS-CLIP
hsa-miR-501-5p	2.52	0.0001	NTM	-2.1255	7.38e-141	HITS-CLIP
hsa-miR-501-5p	2.52	0.0001	STK4	-1.4952	2.8e-30	PAR-CLIP
hsa-miR-501-5p	2.52	0.0001	SVEP1	-1.4978	3.55e-09	HITS-CLIP
hsa-miR-501-5p	2.52	0.0001	TACC1	-1.4571	6.7e-85	HITS-CLIP
hsa-miR-501-5p	2.52	0.0001	TLR6	-1.0926	0.0007	HITS-CLIP
hsa-miR-501-5p	2.52	0.0001	UBA6	-1.1625	1.98e-35	HITS-CLIP
hsa-miR-501-5p	2.52	0.0001	OS9	-1.4761	2.19e-93	HITS-CLIP
hsa-miR-378a-5p	2.3454	4.84e-09	AARS2	-1.1015	3.37e-10	CLASH
hsa-miR-378a-5p	2.3454	4.84e-09	ABL2	-1.4213	1.31e-55	HITS-CLIP
hsa-miR-378a-5p	2.3454	4.84e-09	ACTN4	-1.9837	1.61e-220	CLASH
hsa-miR-378a-5p	2.3454	4.84e-09	ACTR2	-1.4367	1.21e-83	HITS-CLIP
hsa-miR-378a-5p	2.3454	4.84e-09	C2orf72	-2.8785	0.0042	HITS-CLIP
hsa-miR-378a-5p	2.3454	4.84e-09	SGK3	-1.427	0.0006	HITS-CLIP
hsa-miR-378a-5p	2.3454	4.84e-09	CCND2	-2.795	7e-214	PAR-CLIP
hsa-miR-378a-5p	2.3454	4.84e-09	ARHGEF39	-2.9943	8.58e-09	HITS-CLIP
hsa-miR-378a-5p	2.3454	4.84e-09	BRIP1	-3.6087	1.25e-54	CLASH
hsa-miR-378a-5p	2.3454	4.84e-09	CMTM6	-1.5819	1.6e-63	PAR-CLIP
hsa-miR-378a-5p	2.3454	4.84e-09	CYB561A3	-1.7928	4.87e-112	CLASH
hsa-miR-378a-5p	2.3454	4.84e-09	CYP2U1	-1.0216	5.35e-17	HITS-CLIP
hsa-miR-378a-5p	2.3454	4.84e-09	DEGS1	-1.2571	2.05e-46	HITS-CLIP
hsa-miR-378a-5p	2.3454	4.84e-09	HAS2	-5.2366	2.84e-297	HITS-CLIP
hsa-miR-378a-5p	2.3454	4.84e-09	HFE	-1.6041	6.89e-15	HITS-CLIP
hsa-miR-378a-5p	2.3454	4.84e-09	LACTB	-1.3355	1.21e-24	HITS-CLIP
hsa-miR-378a-5p	2.3454	4.84e-09	LCLAT1	-1.2142	1.27e-13	PAR-CLIP
hsa-miR-378a-5p	2.3454	4.84e-09	ENAH	-1.8591	1.39e-132	HITS-CLIP
hsa-miR-378a-5p	2.3454	4.84e-09	F2R	-3.4681	7.05e-182	HITS-CLIP
hsa-miR-378a-5p	2.3454	4.84e-09	LGALS8	-1.0469	7.01e-21	HITS-CLIP
hsa-miR-378a-5p	2.3454	4.84e-09	FBXL2	-1.0409	1e-10	HITS-CLIP
hsa-miR-378a-5p	2.3454	4.84e-09	FEN1	-2.427	1.26e-84	PAR-CLIP
hsa-miR-378a-5p	2.3454	4.84e-09	MARVELD1	-1.1991	1.6e-44	HITS-CLIP
hsa-miR-378a-5p	2.3454	4.84e-09	MELK	-3.6345	1.29e-118	HITS-CLIP
hsa-miR-378a-5p	2.3454	4.84e-09	MTDH	-1.2454	7.95e-60	PAR-CLIP
hsa-miR-378a-5p	2.3454	4.84e-09	MYO1B	-1.9525	1.41e-187	CLASH
hsa-miR-378a-5p	2.3454	4.84e-09	NUP155	-1.1818	2.6e-29	HITS-CLIP
hsa-miR-378a-5p	2.3454	4.84e-09	PIK3C2A	-1.205	4.3e-34	HITS-CLIP
hsa-miR-378a-5p	2.3454	4.84e-09	NCOA3	-1.2804	7.68e-39	PAR-CLIP
hsa-miR-378a-5p	2.3454	4.84e-09	SMURF2	-1.5815	3.56e-86	HITS-CLIP
hsa-miR-378a-5p	2.3454	4.84e-09	PRR11	-4.2796	8.14e-91	HITS-CLIP
hsa-miR-378a-5p	2.3454	4.84e-09	RAD51	-3.1039	1.29e-24	HITS-CLIP
hsa-miR-378a-5p	2.3454	4.84e-09	SORD	-1.0093	1.58e-05	HITS-CLIP
hsa-miR-378a-5p	2.3454	4.84e-09	SPTLC2	-2.2783	1.96e-101	HITS-CLIP
hsa-miR-378a-5p	2.3454	4.84e-09	RTL10	-1.9695	8.28e-76	HITS-CLIP
hsa-miR-378a-5p	2.3454	4.84e-09	S1PR3	-1.3612	0.0034	HITS-CLIP
hsa-miR-378a-5p	2.3454	4.84e-09	SAR1A	-1.0597	3.71e-43	HITS-CLIP
hsa-miR-378a-5p	2.3454	4.84e-09	TCAF1	-1.3825	8.36e-61	CLASH
hsa-miR-378a-5p	2.3454	4.84e-09	TLR6	-1.0926	0.0007	HITS-CLIP
hsa-miR-378a-5p	2.3454	4.84e-09	TMOD2	-1.3778	3.47e-08	HITS-CLIP
hsa-miR-378a-5p	2.3454	4.84e-09	SEC24D	-1.3785	2.94e-59	HITS-CLIP
hsa-miR-378a-5p	2.3454	4.84e-09	SERPINH1	-1.9187	9.4e-213	PAR-CLIP
hsa-miR-378a-5p	2.3454	4.84e-09	SGK3	-1.427	0.0006	HITS-CLIP
hsa-miR-378a-5p	2.3454	4.84e-09	TMOD3	-2.1322	1.61e-121	HITS-CLIP
hsa-miR-378a-5p	2.3454	4.84e-09	TPR	-1.2134	1.15e-51	CLASH
hsa-miR-378a-5p	2.3454	4.84e-09	TRIM25	-1.0637	3.21e-19	PAR-CLIP
hsa-miR-378a-5p	2.3454	4.84e-09	SH3D19	-1.2946	1.66e-46	HITS-CLIP
hsa-miR-378a-5p	2.3454	4.84e-09	ZNF101	-1.0962	8.18e-07	HITS-CLIP
hsa-miR-378a-5p	2.3454	4.84e-09	SLC16A9	-1.4123	0.0103	CLASH
hsa-miR-378a-5p	2.3454	4.84e-09	SLC1A5	-1.317	1.23e-31	HITS-CLIP
hsa-miR-378a-5p	2.3454	4.84e-09	TRIP11	-1.0868	1.6e-32	HITS-CLIP
hsa-miR-378a-5p	2.3454	4.84e-09	TSPYL1	-1.158	2.29e-46	HITS-CLIP
hsa-miR-378a-5p	2.3454	4.84e-09	ZNF217	-1.5834	4.35e-52	PAR-CLIP
hsa-miR-378a-5p	2.3454	4.84e-09	TTPAL	-1.5278	1.97e-31	HITS-CLIP
hsa-miR-378a-5p	2.3454	4.84e-09	ZNF430	-1.6072	5.78e-22	HITS-CLIP
hsa-miR-378a-5p	2.3454	4.84e-09	USP1	-1.6628	3.93e-54	HITS-CLIP
hsa-miR-378a-5p	2.3454	4.84e-09	ZNF439	-1.1047	0.0138	HITS-CLIP
hsa-miR-378a-5p	2.3454	4.84e-09	YEATS2	-1.0339	4.14e-25	CLASH
hsa-miR-378a-5p	2.3454	4.84e-09	ZNF699	-1.4043	2.9e-23	HITS-CLIP
hsa-miR-378a-5p	2.3454	4.84e-09	ZNF724	-1.9909	3.76e-07	HITS-CLIP
hsa-miR-200a-3p	2.2786	0.0316	PDCD4	-2.2055	5.41e-148	Microarray , Luciferase reporter assay, Next Generation Sequencing (NGS), RISC-IP, qRT-PCR, Western blot
hsa-miR-200a-3p	2.2786	0.0316	CCDC18	-2.1796	1.79e-21	HITS-CLIP
hsa-miR-200a-3p	2.2786	0.0316	CCNE2	-3.4846	2.66e-54	Luciferase reporter assay
hsa-miR-200a-3p	2.2786	0.0316	CDK6	-1.1959	2.44e-79	Luciferase reporter assay, qRT-PCR, Western blot
hsa-miR-200a-3p	2.2786	0.0316	PGK1	-1.3541	2.29e-126	PAR-CLIP
hsa-miR-200a-3p	2.2786	0.0316	CHML	-2.3842	3.49e-50	PAR-CLIP
hsa-miR-200a-3p	2.2786	0.0316	PRELID2	-1.2574	2.32e-05	PAR-CLIP
hsa-miR-200a-3p	2.2786	0.0316	CYP1B1	-2.3381	1.61e-182	PAR-CLIP
hsa-miR-200a-3p	2.2786	0.0316	DEK	-1.4787	1.11e-99	Immunohistochemistry, Luciferase reporter assay, qRT-PCR, Western blot
hsa-miR-200a-3p	2.2786	0.0316	DLC1	-2.7932	1.19e-158	Western blot, qRT-PCR
hsa-miR-200a-3p	2.2786	0.0316	RAB30	-1.4097	7.41e-31	Microarray, Northern blot
hsa-miR-200a-3p	2.2786	0.0316	DNMT1	-1.4798	1.34e-53	ChIP-seq, qRT-PCR, Western blot
hsa-miR-200a-3p	2.2786	0.0316	DPY19L1	-1.4813	4.69e-56	PAR-CLIP
hsa-miR-200a-3p	2.2786	0.0316	RAB8B	-1.0872	3.06e-26	PAR-CLIP
hsa-miR-200a-3p	2.2786	0.0316	EGFR	-2.6539	4.82e-187	Western blot
hsa-miR-200a-3p	2.2786	0.0316	RIN2	-1.004	7.89e-24	Reporter assay
hsa-miR-200a-3p	2.2786	0.0316	EPHA2	-2.6557	4.47e-109	PAR-CLIP
hsa-miR-200a-3p	2.2786	0.0316	SEPT8	-1.1701	8.98e-27	PAR-CLIP
hsa-miR-200a-3p	2.2786	0.0316	EPHA7	-1.0197	1.02e-09	PAR-CLIP
hsa-miR-200a-3p	2.2786	0.0316	ERO1A	-1.9181	9.24e-95	HITS-CLIP
hsa-miR-200a-3p	2.2786	0.0316	SHC1	-1.103	6.97e-56	Reporter assay
hsa-miR-200a-3p	2.2786	0.0316	EZH2	-1.7392	1.37e-33	ChIP-seq, qRT-PCR, Western blot
hsa-miR-200a-3p	2.2786	0.0316	SLC35D1	-1.3511	6.3e-25	PAR-CLIP
hsa-miR-200a-3p	2.2786	0.0316	FUT11	-1.2621	1.27e-34	PAR-CLIP
hsa-miR-200a-3p	2.2786	0.0316	SMAD3	-1.256	1.36e-36	Luciferase reporter assay
hsa-miR-200a-3p	2.2786	0.0316	GJA1	-2.9001	1.14e-42	Luciferase reporter assay, qRT-PCR, Western blot
hsa-miR-200a-3p	2.2786	0.0316	TCF7L1	-1.9944	0.0002	Reporter assay
hsa-miR-200a-3p	2.2786	0.0316	H2AFZ	-1.5762	5.26e-93	PAR-CLIP
hsa-miR-200a-3p	2.2786	0.0316	TGFB2	-2.1664	3.13e-83	Luciferase reporter assay, qRT-PCR, Western blot
hsa-miR-200a-3p	2.2786	0.0316	HFE	-1.6041	6.89e-15	Western blot, qRT-PCR
hsa-miR-200a-3p	2.2786	0.0316	TMOD3	-2.1322	1.61e-121	PAR-CLIP
hsa-miR-200a-3p	2.2786	0.0316	HMGB1	-1.2466	3.24e-63	ELISA, Luciferase reporter assay, qRT-PCR, Western blot
hsa-miR-200a-3p	2.2786	0.0316	TNFRSF10B	-1.0552	3.73e-34	PAR-CLIP
hsa-miR-200a-3p	2.2786	0.0316	KIAA1549L	-3.3714	1.85e-15	PAR-CLIP
hsa-miR-200a-3p	2.2786	0.0316	TNKS2	-1.3652	1.14e-43	PAR-CLIP
hsa-miR-200a-3p	2.2786	0.0316	LPP	-1.4621	2.46e-53	HITS-CLIP
hsa-miR-200a-3p	2.2786	0.0316	TP53	-1.2093	5.27e-28	Luciferase reporter assay, Western blot
hsa-miR-200a-3p	2.2786	0.0316	MALT1	-1.5214	2.14e-41	PAR-CLIP
hsa-miR-200a-3p	2.2786	0.0316	TRAM1	-1.2481	3.25e-56	PAR-CLIP
hsa-miR-200a-3p	2.2786	0.0316	MYB	-4.8052	0.0011	Flow, Luciferase reporter assay, qRT-PCR, Western blot
hsa-miR-200a-3p	2.2786	0.0316	MYH10	-2.2286	1.85e-80	Luciferase reporter assay, Western blot
hsa-miR-200a-3p	2.2786	0.0316	TROVE2	-1.247	7.12e-44	HITS-CLIP
hsa-miR-200a-3p	2.2786	0.0316	UBASH3B	-1.2985	2.09e-11	Immunohistochemistry, Luciferase reporter assay, Microarray, qRT-PCR, Western blot
hsa-miR-655-3p	2.0353	0.0015	ADM	-1.3891	1.92e-29	PAR-CLIP
hsa-miR-655-3p	2.0353	0.0015	ATAD2	-3.8082	2.64e-185	PAR-CLIP
hsa-miR-655-3p	2.0353	0.0015	NRP2	-1.5634	2.7e-22	HITS-CLIP
hsa-miR-655-3p	2.0353	0.0015	PHACTR2	-1.1545	1.93e-46	HITS-CLIP
hsa-miR-655-3p	2.0353	0.0015	PRSS23	-2.078	5.92e-268	HITS-CLIP
hsa-miR-655-3p	2.0353	0.0015	CALM2	-1.4508	1.73e-118	PAR-CLIP
hsa-miR-655-3p	2.0353	0.0015	CANX	-1.1108	3.97e-82	PAR-CLIP
hsa-miR-655-3p	2.0353	0.0015	CASP2	-1.6316	1.38e-16	PAR-CLIP
hsa-miR-655-3p	2.0353	0.0015	PSD3	-1.2798	1.45e-51	PAR-CLIP
hsa-miR-655-3p	2.0353	0.0015	PTTG1	-2.3878	2.73e-69	Luciferase reporter assay, qRT-PCR, Western blot
hsa-miR-655-3p	2.0353	0.0015	DSN1	-1.9685	6.1e-32	PAR-CLIP
hsa-miR-655-3p	2.0353	0.0015	E2F7	-2.6379	8.4e-52	PAR-CLIP
hsa-miR-655-3p	2.0353	0.0015	SGO1	-3.158	5.21e-24	PAR-CLIP
hsa-miR-655-3p	2.0353	0.0015	TGFBR2	-1.1999	1.75e-56	Luciferase reporter assay, Western blot, qRT-PCR
hsa-miR-655-3p	2.0353	0.0015	FZD6	-1.8616	5.03e-70	PAR-CLIP
hsa-miR-655-3p	2.0353	0.0015	IGF2BP3	-1.5037	1.94e-47	PAR-CLIP
hsa-miR-655-3p	2.0353	0.0015	TRIM56	-1.4698	4e-38	PAR-CLIP
hsa-miR-655-3p	2.0353	0.0015	TROVE2	-1.247	7.12e-44	PAR-CLIP
hsa-miR-655-3p	2.0353	0.0015	WEE1	-1.0906	1.17e-26	PAR-CLIP
hsa-miR-655-3p	2.0353	0.0015	ZDHHC20	-1.3636	7.45e-53	HITS-CLIP
hsa-miR-655-3p	2.0353	0.0015	ZNF681	-1.403	4.05e-05	PAR-CLIP
hsa-miR-655-3p	2.0353	0.0015	ZNF695	-1.742	0.0074	PAR-CLIP
hsa-miR-655-3p	2.0353	0.0015	ZNF850	-2.0012	8.49e-22	PAR-CLIP
hsa-miR-20a-5p	2.0347	0.0023	ABHD2	-2.0894	2.48e-152	HITS-CLIP
hsa-miR-20a-5p	2.0347	0.0023	ABL2	-1.4213	1.31e-55	Luciferase reporter assay, qRT-PCR, Western blot
hsa-miR-20a-5p	2.0347	0.0023	ACAP2	-1.4236	2.69e-44	HITS-CLIP
hsa-miR-20a-5p	2.0347	0.0023	ACTR2	-1.4367	1.21e-83	PAR-CLIP
hsa-miR-20a-5p	2.0347	0.0023	ADAR	-1.5567	8.69e-90	PAR-CLIP
hsa-miR-20a-5p	2.0347	0.0023	ADSS	-1.1557	4.73e-18	CLASH
hsa-miR-20a-5p	2.0347	0.0023	CAMK2N2	-1.1609	0.0345	HITS-CLIP
hsa-miR-20a-5p	2.0347	0.0023	ALDH18A1	-2.1235	1.95e-129	CLASH
hsa-miR-20a-5p	2.0347	0.0023	ANKFY1	-1.2111	1.23e-28	HITS-CLIP
hsa-miR-20a-5p	2.0347	0.0023	CHSY1	-1.9795	1.11e-58	PAR-CLIP
hsa-miR-20a-5p	2.0347	0.0023	CIT	-4.2947	4.83e-75	HITS-CLIP
hsa-miR-20a-5p	2.0347	0.0023	CKAP2	-1.7972	9.08e-99	PAR-CLIP
hsa-miR-20a-5p	2.0347	0.0023	ANKRD52	-1.0224	1.29e-28	HITS-CLIP, PAR-CLIP
hsa-miR-20a-5p	2.0347	0.0023	ARCN1	-1.3444	1.02e-63	HITS-CLIP
hsa-miR-20a-5p	2.0347	0.0023	CASP2	-1.6316	1.38e-16	HITS-CLIP
hsa-miR-20a-5p	2.0347	0.0023	ARHGEF18	-1.2998	0.0001	HITS-CLIP
hsa-miR-20a-5p	2.0347	0.0023	ARSJ	-2.2545	1.98e-61	PAR-CLIP
hsa-miR-20a-5p	2.0347	0.0023	CPOX	-1.4132	2.58e-18	HITS-CLIP
hsa-miR-20a-5p	2.0347	0.0023	CPS1	-1.4498	1.41e-24	HITS-CLIP
hsa-miR-20a-5p	2.0347	0.0023	CAV1	-2.199	2.07e-161	PAR-CLIP
hsa-miR-20a-5p	2.0347	0.0023	CPT1A	-3.1451	3.08e-22	HITS-CLIP
hsa-miR-20a-5p	2.0347	0.0023	ATAD2	-3.8082	2.64e-185	PAR-CLIP
hsa-miR-20a-5p	2.0347	0.0023	CAVIN1	-1.4734	6.64e-134	PAR-CLIP
hsa-miR-20a-5p	2.0347	0.0023	ATL3	-2.4633	1.71e-215	CLASH, HITS-CLIP, PAR-CLIP
hsa-miR-20a-5p	2.0347	0.0023	CRIM1	-3.2632	0	Luciferase reporter assay
hsa-miR-20a-5p	2.0347	0.0023	CRISPLD2	-1.61	1.2e-10	PAR-CLIP, HITS-CLIP
hsa-miR-20a-5p	2.0347	0.0023	CBX1	-1.0057	7.13e-32	PAR-CLIP
hsa-miR-20a-5p	2.0347	0.0023	CRK	-1.055	1.93e-38	HITS-CLIP, PAR-CLIP
hsa-miR-20a-5p	2.0347	0.0023	ATP2B1	-1.8871	8.48e-191	HITS-CLIP
hsa-miR-20a-5p	2.0347	0.0023	CBX5	-1.3985	1.12e-84	HITS-CLIP
hsa-miR-20a-5p	2.0347	0.0023	ATP8B2	-1.5437	3e-68	CLASH
hsa-miR-20a-5p	2.0347	0.0023	CTR9	-1.4412	1.08e-37	CLASH
hsa-miR-20a-5p	2.0347	0.0023	CCNB1	-3.4229	1.75e-213	CLASH
hsa-miR-20a-5p	2.0347	0.0023	CTSS	-1.0448	0.009	HITS-CLIP
hsa-miR-20a-5p	2.0347	0.0023	BAMBI	-2.0183	0.0001	Luciferase reporter assay
hsa-miR-20a-5p	2.0347	0.0023	BRI3BP	-2.2191	1.93e-32	HITS-CLIP
hsa-miR-20a-5p	2.0347	0.0023	CYBRD1	-1.1701	3.2e-80	HITS-CLIP
hsa-miR-20a-5p	2.0347	0.0023	CCND1	-3.1691	0	Luciferase reporter assay, qRT-PCR, Western blot, HITS-CLIP, PAR-CLIP
hsa-miR-20a-5p	2.0347	0.0023	DCBLD2	-2.7456	0	PAR-CLIP
hsa-miR-20a-5p	2.0347	0.0023	CCND2	-2.795	7e-214	Luciferase reporter assay
hsa-miR-20a-5p	2.0347	0.0023	DEGS1	-1.2571	2.05e-46	HITS-CLIP
hsa-miR-20a-5p	2.0347	0.0023	E2F1	-1.9987	4.89e-44	Luciferase reporter assay, Northern blot, Western blot, Reporter assay, Immunofluorescence, Microarray, qRT-PCR, HITS-CLIP
hsa-miR-20a-5p	2.0347	0.0023	E2F2	-2.8995	3.98e-16	HITS-CLIP
hsa-miR-20a-5p	2.0347	0.0023	ENTPD7	-1.1007	4.06e-10	HITS-CLIP
hsa-miR-20a-5p	2.0347	0.0023	DIAPH2	-1.3549	3.07e-11	PAR-CLIP
hsa-miR-20a-5p	2.0347	0.0023	DLC1	-2.7932	1.19e-158	CLASH
hsa-miR-20a-5p	2.0347	0.0023	CCP110	-1.1561	1.22e-18	HITS-CLIP
hsa-miR-20a-5p	2.0347	0.0023	DLG5	-1.4292	1.52e-52	CLASH
hsa-miR-20a-5p	2.0347	0.0023	ERAP1	-1.3342	2.66e-32	HITS-CLIP
hsa-miR-20a-5p	2.0347	0.0023	CDT1	-3.4172	1.62e-33	CLASH
hsa-miR-20a-5p	2.0347	0.0023	F2R	-3.4681	7.05e-182	PAR-CLIP
hsa-miR-20a-5p	2.0347	0.0023	F3	-3.7975	2.28e-84	PAR-CLIP
hsa-miR-20a-5p	2.0347	0.0023	DNAJC10	-1.1641	1.25e-37	PAR-CLIP
hsa-miR-20a-5p	2.0347	0.0023	DNMT1	-1.4798	1.34e-53	Luciferase reporter assay
hsa-miR-20a-5p	2.0347	0.0023	CEP120	-1.0622	1.4e-12	CLASH
hsa-miR-20a-5p	2.0347	0.0023	DPP9	-1.331	3.04e-47	PAR-CLIP
hsa-miR-20a-5p	2.0347	0.0023	FAF2	-1.5376	4.71e-49	HITS-CLIP
hsa-miR-20a-5p	2.0347	0.0023	CERCAM	-2.6444	1.01e-220	PAR-CLIP, HITS-CLIP
hsa-miR-20a-5p	2.0347	0.0023	FAM160B1	-1.2901	2.35e-37	PAR-CLIP
hsa-miR-20a-5p	2.0347	0.0023	DPYSL2	-1.6528	1.54e-98	PAR-CLIP
hsa-miR-20a-5p	2.0347	0.0023	FAM57A	-1.969	1.48e-30	HITS-CLIP
hsa-miR-20a-5p	2.0347	0.0023	CERS2	-1.8704	6.83e-110	CLASH
hsa-miR-20a-5p	2.0347	0.0023	FHL3	-1.0006	5.99e-09	CLASH
hsa-miR-20a-5p	2.0347	0.0023	FAM83D	-4.8491	7.67e-86	HITS-CLIP
hsa-miR-20a-5p	2.0347	0.0023	CHAF1A	-2.5434	1.79e-46	HITS-CLIP
hsa-miR-20a-5p	2.0347	0.0023	FAXC	-2.0503	0.0003	HITS-CLIP
hsa-miR-20a-5p	2.0347	0.0023	FICD	-1.7165	1.69e-15	PAR-CLIP
hsa-miR-20a-5p	2.0347	0.0023	HIST1H2BD	-2.1019	3.31e-104	PAR-CLIP
hsa-miR-20a-5p	2.0347	0.0023	FJX1	-1.8293	7.17e-68	PAR-CLIP
hsa-miR-20a-5p	2.0347	0.0023	FKBP14	-1.6331	7.81e-64	HITS-CLIP
hsa-miR-20a-5p	2.0347	0.0023	LAMC1	-2.0495	1.63e-253	HITS-CLIP
hsa-miR-20a-5p	2.0347	0.0023	HIST1H2BG	-2.8003	6.67e-14	HITS-CLIP
hsa-miR-20a-5p	2.0347	0.0023	LASP1	-2.3554	1.89e-247	HITS-CLIP, PAR-CLIP
hsa-miR-20a-5p	2.0347	0.0023	LYPD6	-3.1945	1.01e-43	CLASH
hsa-miR-20a-5p	2.0347	0.0023	FLNA	-3.0616	0	CLASH
hsa-miR-20a-5p	2.0347	0.0023	FMNL2	-1.3772	6.28e-19	PAR-CLIP
hsa-miR-20a-5p	2.0347	0.0023	FMNL3	-1.6291	1.04e-34	HITS-CLIP
hsa-miR-20a-5p	2.0347	0.0023	FNBP1L	-1.0175	1.67e-16	PAR-CLIP
hsa-miR-20a-5p	2.0347	0.0023	HIST1H2BJ	-2.768	1.32e-108	HITS-CLIP
hsa-miR-20a-5p	2.0347	0.0023	FRMD6	-2.2178	5.5e-176	HITS-CLIP
hsa-miR-20a-5p	2.0347	0.0023	MAN2B2	-1.8094	1.87e-73	HITS-CLIP
hsa-miR-20a-5p	2.0347	0.0023	HMGB1	-1.2466	3.24e-63	PAR-CLIP, HITS-CLIP
hsa-miR-20a-5p	2.0347	0.0023	MAP3K3	-1.1417	1.32e-25	HITS-CLIP
hsa-miR-20a-5p	2.0347	0.0023	FXYD5	-2.5786	5.4e-56	PAR-CLIP
hsa-miR-20a-5p	2.0347	0.0023	MASTL	-2.0521	6.18e-42	HITS-CLIP, PAR-CLIP
hsa-miR-20a-5p	2.0347	0.0023	HMGB2	-2.2849	5.59e-77	PAR-CLIP
hsa-miR-20a-5p	2.0347	0.0023	GBP3	-1.8267	2.03e-74	HITS-CLIP
hsa-miR-20a-5p	2.0347	0.0023	MELK	-3.6345	1.29e-118	HITS-CLIP
hsa-miR-20a-5p	2.0347	0.0023	HMGB3	-1.2126	5.72e-21	PAR-CLIP
hsa-miR-20a-5p	2.0347	0.0023	GINS4	-2.7927	1.7e-32	PAR-CLIP
hsa-miR-20a-5p	2.0347	0.0023	IER3	-1.592	5.66e-08	HITS-CLIP
hsa-miR-20a-5p	2.0347	0.0023	GJA1	-2.9001	1.14e-42	Luciferase reporter assay, qRT-PCR, Western blot
hsa-miR-20a-5p	2.0347	0.0023	GNB5	-1.1123	2.29e-16	HITS-CLIP
hsa-miR-20a-5p	2.0347	0.0023	MICB	-1.6827	3.6e-11	HITS-CLIP
hsa-miR-20a-5p	2.0347	0.0023	NBL1	-2.5453	2.05e-13	PAR-CLIP
hsa-miR-20a-5p	2.0347	0.0023	INPP5F	-1.3152	7.61e-31	HITS-CLIP
hsa-miR-20a-5p	2.0347	0.0023	GPR137B	-1.0189	0.0004	PAR-CLIP, HITS-CLIP
hsa-miR-20a-5p	2.0347	0.0023	ITGA2	-1.3719	0.0258	PAR-CLIP
hsa-miR-20a-5p	2.0347	0.0023	GPRIN3	-2.8976	0.0272	HITS-CLIP
hsa-miR-20a-5p	2.0347	0.0023	MYH9	-2.9374	0	HITS-CLIP
hsa-miR-20a-5p	2.0347	0.0023	MYO1D	-1.6552	2.12e-71	PAR-CLIP
hsa-miR-20a-5p	2.0347	0.0023	HAS2	-5.2366	2.84e-297	HITS-CLIP
hsa-miR-20a-5p	2.0347	0.0023	ITGB1	-2.0948	1.11e-285	PAR-CLIP
hsa-miR-20a-5p	2.0347	0.0023	HAUS8	-1.7902	3.85e-11	HITS-CLIP, PAR-CLIP
hsa-miR-20a-5p	2.0347	0.0023	NBL1	-2.5453	2.05e-13	PAR-CLIP
hsa-miR-20a-5p	2.0347	0.0023	NCAPD2	-2.4576	6.62e-143	HITS-CLIP
hsa-miR-20a-5p	2.0347	0.0023	NCOA3	-1.2804	7.68e-39	CLASH, HITS-CLIP
hsa-miR-20a-5p	2.0347	0.0023	HIF1A	-1.8113	1.21e-180	Luciferase reporter assay, Western blot, Northern blot, HITS-CLIP, qRT-PCR
hsa-miR-20a-5p	2.0347	0.0023	KCND3	-1.3079	0.0466	HITS-CLIP
hsa-miR-20a-5p	2.0347	0.0023	PCLAF	-3.2673	3.43e-30	PAR-CLIP
hsa-miR-20a-5p	2.0347	0.0023	PCNX2	-1.5965	1.21e-08	HITS-CLIP
hsa-miR-20a-5p	2.0347	0.0023	NETO2	-1.0043	1.23e-08	CLASH || PAR-CLIP
hsa-miR-20a-5p	2.0347	0.0023	NIN	-1.2435	8.16e-44	PAR-CLIP
hsa-miR-20a-5p	2.0347	0.0023	KCNK6	-3.3456	8.63e-129	HITS-CLIP
hsa-miR-20a-5p	2.0347	0.0023	NPAT	-1.1243	1.01e-14	HITS-CLIP, PAR-CLIP
hsa-miR-20a-5p	2.0347	0.0023	PEAK1	-1.1833	8.32e-28	HITS-CLIP
hsa-miR-20a-5p	2.0347	0.0023	KIF23	-2.9252	2.03e-157	HITS-CLIP, PAR-CLIP
hsa-miR-20a-5p	2.0347	0.0023	PFKP	-2.3773	3.11e-152	HITS-CLIP, PAR-CLIP
hsa-miR-20a-5p	2.0347	0.0023	PGK1	-1.3541	2.29e-126	CLASH
hsa-miR-20a-5p	2.0347	0.0023	NPNT	-1.3038	2.35e-18	PAR-CLIP
hsa-miR-20a-5p	2.0347	0.0023	NR3C1	-1.2077	2.61e-44	PAR-CLIP
hsa-miR-20a-5p	2.0347	0.0023	KIF2C	-5.0231	1.35e-127	CLASH
hsa-miR-20a-5p	2.0347	0.0023	NSD2	-1.4556	5.31e-64	HITS-CLIP
hsa-miR-20a-5p	2.0347	0.0023	PIP4K2A	-1.2102	1.84e-22	HITS-CLIP
hsa-miR-20a-5p	2.0347	0.0023	KPNA2	-2.0334	1.88e-156	HITS-CLIP, PAR-CLIP
hsa-miR-20a-5p	2.0347	0.0023	PKMYT1	-3.0834	6.14e-40	HITS-CLIP, PAR-CLIP
hsa-miR-20a-5p	2.0347	0.0023	NTN4	-2.2078	2.03e-96	In situ hybridization, Next Generation Sequencing (NGS), qRT-PCR
hsa-miR-20a-5p	2.0347	0.0023	NUDT21	-1.1819	5.18e-41	CLASH
hsa-miR-20a-5p	2.0347	0.0023	PRKD3	-1.2341	5.09e-34	CLASH
hsa-miR-20a-5p	2.0347	0.0023	NUP188	-1.1046	9.89e-27	CLASH
hsa-miR-20a-5p	2.0347	0.0023	NUP98	-1.0175	1.02e-36	HITS-CLIP
hsa-miR-20a-5p	2.0347	0.0023	POFUT1	-1.3593	8.76e-57	HITS-CLIP
hsa-miR-20a-5p	2.0347	0.0023	POLQ	-3.812	4.58e-58	HITS-CLIP
hsa-miR-20a-5p	2.0347	0.0023	PRRC2C	-1.0273	7.9e-22	CLASH
hsa-miR-20a-5p	2.0347	0.0023	PRIM1	-1.4578	1.88e-08	PAR-CLIP, HITS-CLIP
hsa-miR-20a-5p	2.0347	0.0023	OCRL	-1.8328	6.87e-46	HITS-CLIP
hsa-miR-20a-5p	2.0347	0.0023	RRM2	-4.426	7.22e-139	HITS-CLIP, PAR-CLIP
hsa-miR-20a-5p	2.0347	0.0023	SLC30A7	-1.8044	1.86e-61	PAR-CLIP
hsa-miR-20a-5p	2.0347	0.0023	PSD3	-1.2798	1.45e-51	CLASH
hsa-miR-20a-5p	2.0347	0.0023	SLC7A11	-1.654	1.38e-85	HITS-CLIP
hsa-miR-20a-5p	2.0347	0.0023	SMAD7	-2.1934	6.21e-05	Luciferase reporter assay, qRT-PCR, Western blot
hsa-miR-20a-5p	2.0347	0.0023	SAMD12	-1.4252	2.18e-12	PAR-CLIP
hsa-miR-20a-5p	2.0347	0.0023	PTGER4	-1.1019	6.23e-11	HITS-CLIP
hsa-miR-20a-5p	2.0347	0.0023	SEMA4B	-1.7171	1.27e-08	HITS-CLIP
hsa-miR-20a-5p	2.0347	0.0023	SORCS2	-1.2619	0.0002	PAR-CLIP
hsa-miR-20a-5p	2.0347	0.0023	PTGFRN	-1.8064	2.35e-107	PAR-CLIP
hsa-miR-20a-5p	2.0347	0.0023	SPTLC2	-2.2783	1.96e-101	PAR-CLIP
hsa-miR-20a-5p	2.0347	0.0023	SEMA7A	-3.8219	1.86e-171	PAR-CLIP
hsa-miR-20a-5p	2.0347	0.0023	SENP1	-1.0467	4.37e-11	HITS-CLIP
hsa-miR-20a-5p	2.0347	0.0023	PTGIS	-1.5492	5.36e-09	HITS-CLIP
hsa-miR-20a-5p	2.0347	0.0023	SEPT2	-1.0269	3.14e-52	CLASH, HITS-CLIP, PAR-CLIP
hsa-miR-20a-5p	2.0347	0.0023	SSRP1	-1.1508	5.3e-43	CLASH
hsa-miR-20a-5p	2.0347	0.0023	PTPRO	-2.9198	5.73e-32	Luciferase reporter assay
hsa-miR-20a-5p	2.0347	0.0023	STIL	-2.7984	2.71e-44	CLASH
hsa-miR-20a-5p	2.0347	0.0023	STK17B	-1.2258	1.49e-58	HITS-CLIP
hsa-miR-20a-5p	2.0347	0.0023	SF3B3	-1.0479	5.64e-49	HITS-CLIP
hsa-miR-20a-5p	2.0347	0.0023	PXK	-1.3393	1.4e-26	PAR-CLIP, HITS-CLIP
hsa-miR-20a-5p	2.0347	0.0023	SGPL1	-1.4415	1.28e-50	PAR-CLIP
hsa-miR-20a-5p	2.0347	0.0023	STX6	-1.7976	1.66e-44	HITS-CLIP
hsa-miR-20a-5p	2.0347	0.0023	SIRPA	-3.2798	1.27e-125	Luciferase reporter assay
hsa-miR-20a-5p	2.0347	0.0023	QSOX1	-3.0867	2.54e-265	PAR-CLIP, HITS-CLIP
hsa-miR-20a-5p	2.0347	0.0023	SLC16A9	-1.4123	0.0103	HITS-CLIP
hsa-miR-20a-5p	2.0347	0.0023	TCF4	-1.0896	9.16e-33	HITS-CLIP
hsa-miR-20a-5p	2.0347	0.0023	RAB11FIP1	-1.5995	1.76e-20	HITS-CLIP, PAR-CLIP
hsa-miR-20a-5p	2.0347	0.0023	TGFBR2	-1.1999	1.75e-56	Immunoblot, Luciferase reporter assay, Microarray, qRT-PCR, Western blot , Reporter assay, HITS-CLIP, PAR-CLIP, Immunohistochemistry, In situ hybridization, Immunofluorescence
hsa-miR-20a-5p	2.0347	0.0023	SLC1A5	-1.317	1.23e-31	HITS-CLIP
hsa-miR-20a-5p	2.0347	0.0023	TMBIM6	-1.0893	5.72e-69	HITS-CLIP
hsa-miR-20a-5p	2.0347	0.0023	TGOLN2	-1.4711	3.82e-67	HITS-CLIP
hsa-miR-20a-5p	2.0347	0.0023	THBS1	-3.436	1.4e-101	Microarray, qRT-PCR
hsa-miR-20a-5p	2.0347	0.0023	RAB22A	-1.1729	4.19e-41	HITS-CLIP, PAR-CLIP
hsa-miR-20a-5p	2.0347	0.0023	VEGFA	-2.23	2.14e-119	ELISA, Luciferase reporter assay
hsa-miR-20a-5p	2.0347	0.0023	TMEM131L	-1.0823	2.76e-07	PAR-CLIP
hsa-miR-20a-5p	2.0347	0.0023	TMOD3	-2.1322	1.61e-121	HITS-CLIP
hsa-miR-20a-5p	2.0347	0.0023	RAB30	-1.4097	7.41e-31	HITS-CLIP
hsa-miR-20a-5p	2.0347	0.0023	TNFRSF10B	-1.0552	3.73e-34	PAR-CLIP
hsa-miR-20a-5p	2.0347	0.0023	WDR1	-1.6975	7.26e-127	HITS-CLIP
hsa-miR-20a-5p	2.0347	0.0023	RACGAP1	-3.3813	7.32e-206	PAR-CLIP
hsa-miR-20a-5p	2.0347	0.0023	WEE1	-1.0906	1.17e-26	Luciferase reporter assay, HITS-CLIP, PAR-CLIP
hsa-miR-20a-5p	2.0347	0.0023	WIPF2	-1.282	1.99e-18	PAR-CLIP
hsa-miR-20a-5p	2.0347	0.0023	TNKS2	-1.3652	1.14e-43	HITS-CLIP, PAR-CLIP
hsa-miR-20a-5p	2.0347	0.0023	RBL1	-2.4551	2.06e-42	Luciferase reporter assay
hsa-miR-20a-5p	2.0347	0.0023	TP53	-1.2093	5.27e-28	qRT-PCR
hsa-miR-20a-5p	2.0347	0.0023	WWC1	-3.7129	0.0095	HITS-CLIP
hsa-miR-20a-5p	2.0347	0.0023	TPM4	-1.9396	5.12e-170	PAR-CLIP
hsa-miR-20a-5p	2.0347	0.0023	RCCD1	-1.6236	2.35e-13	HITS-CLIP
hsa-miR-20a-5p	2.0347	0.0023	TRIM32	-1.3833	5.78e-22	HITS-CLIP
hsa-miR-20a-5p	2.0347	0.0023	XYLT2	-1.6576	3.18e-47	CLASH
hsa-miR-20a-5p	2.0347	0.0023	YWHAZ	-1.355	4.61e-93	PAR-CLIP
hsa-miR-20a-5p	2.0347	0.0023	REEP3	-1.1149	4.66e-39	HITS-CLIP, PAR-CLIP
hsa-miR-20a-5p	2.0347	0.0023	TRIOBP	-1.5734	5.29e-62	HITS-CLIP
hsa-miR-20a-5p	2.0347	0.0023	RFC3	-1.9325	1.97e-19	CLASH
hsa-miR-20a-5p	2.0347	0.0023	TSKU	-1.4753	2.2e-13	PAR-CLIP
hsa-miR-20a-5p	2.0347	0.0023	ZDHHC20	-1.3636	7.45e-53	PAR-CLIP
hsa-miR-20a-5p	2.0347	0.0023	ZMYM1	-1.0665	4.27e-10	PAR-CLIP
hsa-miR-20a-5p	2.0347	0.0023	TTPAL	-1.5278	1.97e-31	HITS-CLIP
hsa-miR-20a-5p	2.0347	0.0023	RHOC	-1.3693	6.71e-59	PAR-CLIP
hsa-miR-20a-5p	2.0347	0.0023	TUBB	-1.708	2.89e-170	CLASH
hsa-miR-20a-5p	2.0347	0.0023	ZNF347	-1.2497	8.47e-13	HITS-CLIP
hsa-miR-20a-5p	2.0347	0.0023	ZNF681	-1.403	4.05e-05	PAR-CLIP
hsa-miR-20a-5p	2.0347	0.0023	TWF1	-2.0443	1.85e-122	HITS-CLIP
hsa-miR-20a-5p	2.0347	0.0023	TXLNA	-1.525	6.66e-69	HITS-CLIP
hsa-miR-20a-5p	2.0347	0.0023	UBE2C	-3.9402	2.95e-119	CLASH, Luciferase reporter assay, qRT-PCR, Western blot
hsa-miR-20a-5p	2.0347	0.0023	UGCG	-2.4869	5.58e-19	PAR-CLIP
hsa-miR-20a-5p	2.0347	0.0023	ZNFX1	-1.0379	3.54e-37	CLASH, HITS-CLIP, PAR-CLIP
hsa-miR-628-5p	1.9432	0.0022	CTPS2	-1.5342	1.66e-15	PAR-CLIP
hsa-miR-628-5p	1.9432	0.0022	FEN1	-2.427	1.26e-84	PAR-CLIP
hsa-miR-628-5p	1.9432	0.0022	IRS1	-1.0786	9.72e-33	Luciferase reporter assay
hsa-miR-628-5p	1.9432	0.0022	LYN	-2.0199	0.0393	PAR-CLIP
hsa-miR-628-5p	1.9432	0.0022	MBNL1	-1.0982	1.61e-37	PAR-CLIP
hsa-miR-628-5p	1.9432	0.0022	POU3F3	-3.1505	0.0018	PAR-CLIP
hsa-miR-628-5p	1.9432	0.0022	SSR1	-1.1311	1.08e-35	PAR-CLIP
hsa-miR-30b-5p	1.8622	0.0493	ADAM9	-3.1902	0	HITS-CLIP
hsa-miR-30b-5p	1.8622	0.0493	GFPT2	-2.6985	4.8e-61	Sequencing
hsa-miR-30b-5p	1.8622	0.0493	GLCE	-1.4155	3.49e-23	Sequencing, HITS-CLIP
hsa-miR-30b-5p	1.8622	0.0493	CAND1	-1.096	4.28e-50	PAR-CLIP
hsa-miR-30b-5p	1.8622	0.0493	CBX2	-1.1378	1.08e-05	PAR-CLIP
hsa-miR-30b-5p	1.8622	0.0493	CCNE2	-3.4846	2.66e-54	Luciferase reporter assay, Western blot
hsa-miR-30b-5p	1.8622	0.0493	CCNF	-2.5173	1.23e-54	PAR-CLIP
hsa-miR-30b-5p	1.8622	0.0493	CD2AP	-1.704	6.89e-33	Sequencing, PAR-CLIP
hsa-miR-30b-5p	1.8622	0.0493	GNAI2	-1.5937	2.46e-122	HITS-CLIP, PAR-CLIP
hsa-miR-30b-5p	1.8622	0.0493	GXYLT1	-1.4604	5.67e-16	HITS-CLIP
hsa-miR-30b-5p	1.8622	0.0493	H6PD	-1.6123	3.62e-60	PAR-CLIP
hsa-miR-30b-5p	1.8622	0.0493	APLN	-1.5244	3.3e-20	CLASH
hsa-miR-30b-5p	1.8622	0.0493	IER5	-1.4968	2.06e-45	HITS-CLIP
hsa-miR-30b-5p	1.8622	0.0493	CDC7	-1.0006	1.78e-05	HITS-CLIP
hsa-miR-30b-5p	1.8622	0.0493	CDCA7	-3.7145	6.21e-16	Sequencing
hsa-miR-30b-5p	1.8622	0.0493	JADE3	-1.0423	0.0007	HITS-CLIP
hsa-miR-30b-5p	1.8622	0.0493	CELSR3	-1.6671	5.09e-22	PAR-CLIP
hsa-miR-30b-5p	1.8622	0.0493	APLP2	-1.7108	4.45e-113	HITS-CLIP
hsa-miR-30b-5p	1.8622	0.0493	CEP152	-2.8134	2.48e-36	CLASH
hsa-miR-30b-5p	1.8622	0.0493	KIF11	-4.4749	1.24e-197	PAR-CLIP
hsa-miR-30b-5p	1.8622	0.0493	ARID3A	-1.1601	1.24e-06	Sequencing, HITS-CLIP, PAR-CLIP
hsa-miR-30b-5p	1.8622	0.0493	LCLAT1	-1.2142	1.27e-13	PAR-CLIP
hsa-miR-30b-5p	1.8622	0.0493	CHD1	-1.1994	1.95e-23	Sequencing, HITS-CLIP
hsa-miR-30b-5p	1.8622	0.0493	B3GNT5	-1.9957	2.56e-38	Sequencing
hsa-miR-30b-5p	1.8622	0.0493	CLCC1	-1.1567	4.05e-18	HITS-CLIP
hsa-miR-30b-5p	1.8622	0.0493	LPCAT1	-1.7099	5.74e-21	HITS-CLIP
hsa-miR-30b-5p	1.8622	0.0493	B4GALT1	-1.1263	6.89e-27	HITS-CLIP
hsa-miR-30b-5p	1.8622	0.0493	MARCH4	-4.7098	6.87e-18	HITS-CLIP
hsa-miR-30b-5p	1.8622	0.0493	CTHRC1	-1.9985	1.3e-12	Luciferase reporter assay, Western blot, qRT-PCR
hsa-miR-30b-5p	1.8622	0.0493	DBF4	-1.7989	1.03e-35	HITS-CLIP
hsa-miR-30b-5p	1.8622	0.0493	BAZ1B	-1.1165	4.94e-51	CLASH
hsa-miR-30b-5p	1.8622	0.0493	DDAH1	-2.3458	5.25e-109	Sequencing, PAR-CLIP
hsa-miR-30b-5p	1.8622	0.0493	DNMT1	-1.4798	1.34e-53	CLASH, qRT-PCR, Western blot
hsa-miR-30b-5p	1.8622	0.0493	DPY19L3	-1.104	3.83e-12	HITS-CLIP
hsa-miR-30b-5p	1.8622	0.0493	MBNL1	-1.0982	1.61e-37	Luciferase reporter assay
hsa-miR-30b-5p	1.8622	0.0493	MBNL3	-1.6068	0.0055	Luciferase reporter assay
hsa-miR-30b-5p	1.8622	0.0493	MCFD2	-1.4484	3.05e-81	CLASH
hsa-miR-30b-5p	1.8622	0.0493	PRDM1	-1.2268	0.025	HITS-CLIP
hsa-miR-30b-5p	1.8622	0.0493	MIA3	-1.0038	1.63e-22	HITS-CLIP
hsa-miR-30b-5p	1.8622	0.0493	MTDH	-1.2454	7.95e-60	HITS-CLIP
hsa-miR-30b-5p	1.8622	0.0493	EML4	-1.9302	1e-77	Sequencing, PAR-CLIP
hsa-miR-30b-5p	1.8622	0.0493	EPG5	-1.4141	6.84e-63	HITS-CLIP
hsa-miR-30b-5p	1.8622	0.0493	RAB22A	-1.1729	4.19e-41	CLASH
hsa-miR-30b-5p	1.8622	0.0493	ERLIN1	-2.0426	1.25e-82	HITS-CLIP
hsa-miR-30b-5p	1.8622	0.0493	MYBL2	-4.199	2.06e-100	HITS-CLIP
hsa-miR-30b-5p	1.8622	0.0493	RASAL2	-1.2719	3.28e-38	Luciferase reporter assay
hsa-miR-30b-5p	1.8622	0.0493	NCOA3	-1.2804	7.68e-39	PAR-CLIP
hsa-miR-30b-5p	1.8622	0.0493	FAM91A1	-1.5197	3.43e-45	HITS-CLIP
hsa-miR-30b-5p	1.8622	0.0493	OLFML2B	-1.068	1.17e-50	CLASH
hsa-miR-30b-5p	1.8622	0.0493	FERMT2	-1.4904	6.84e-104	CLASH
hsa-miR-30b-5p	1.8622	0.0493	RASGRP3	-1.0135	6.82e-07	HITS-CLIP
hsa-miR-30b-5p	1.8622	0.0493	PAWR	-2.2544	1.76e-89	HITS-CLIP
hsa-miR-30b-5p	1.8622	0.0493	RIF1	-1.2709	5.77e-47	PAR-CLIP
hsa-miR-30b-5p	1.8622	0.0493	PCDH10	-3.3298	8.7e-24	HITS-CLIP
hsa-miR-30b-5p	1.8622	0.0493	TNFRSF10B	-1.0552	3.73e-34	HITS-CLIP
hsa-miR-30b-5p	1.8622	0.0493	ROCK2	-1.5923	4.11e-91	PAR-CLIP
hsa-miR-30b-5p	1.8622	0.0493	TP53	-1.2093	5.27e-28	Luciferase reporter assay, qRT-PCR, Western blot
hsa-miR-30b-5p	1.8622	0.0493	PDGFRB	-1.7547	5.2e-109	Luciferase reporter assay, qRT-PCR, Western blot
hsa-miR-30b-5p	1.8622	0.0493	TRIM59	-2.1559	7.32e-40	CLASH
hsa-miR-30b-5p	1.8622	0.0493	RRM2	-4.426	7.22e-139	HITS-CLIP, PAR-CLIP
hsa-miR-30b-5p	1.8622	0.0493	TSPYL1	-1.158	2.29e-46	PAR-CLIP
hsa-miR-30b-5p	1.8622	0.0493	PEG10	-1.6963	4.37e-88	PAR-CLIP
hsa-miR-30b-5p	1.8622	0.0493	PGM3	-1.0741	2.78e-29	Sequencing, PAR-CLIP
hsa-miR-30b-5p	1.8622	0.0493	PHF13	-1.3291	5.72e-14	Sequencing, PAR-CLIP
hsa-miR-30b-5p	1.8622	0.0493	PIP4K2A	-1.2102	1.84e-22	Sequencing
hsa-miR-30b-5p	1.8622	0.0493	TWF1	-2.0443	1.85e-122	HITS-CLIP
hsa-miR-30b-5p	1.8622	0.0493	SCML2	-1.1424	6.81e-05	PAR-CLIP
hsa-miR-30b-5p	1.8622	0.0493	ZBTB38	-1.2711	1.78e-49	Sequencing
hsa-miR-30b-5p	1.8622	0.0493	ZDHHC20	-1.3636	7.45e-53	PAR-CLIP
hsa-miR-30b-5p	1.8622	0.0493	PPP1R12A	-1.1535	1.31e-37	HITS-CLIP
hsa-miR-30b-5p	1.8622	0.0493	SERPINE1	-4.4729	2.73e-66	GFP reporter assay, Luciferase reporter assay, Northern blot, qRT-PCR, Western blot, PAR-CLIP
hsa-miR-30b-5p	1.8622	0.0493	PPP2R1B	-1.5103	3.59e-31	PAR-CLIP
hsa-miR-30b-5p	1.8622	0.0493	SHC1	-1.103	6.97e-56	CLASH
hsa-miR-30b-5p	1.8622	0.0493	SHROOM3	-1.2568	1.21e-10	HITS-CLIP
hsa-miR-30b-5p	1.8622	0.0493	SLC7A5	-2.5154	2.72e-265	PAR-CLIP
hsa-miR-6505-5p	1.7835	0.0357	ANP32E	-2.4408	1.53e-127	PAR-CLIP
hsa-miR-6505-5p	1.7835	0.0357	SHISA9	-1.631	3.75e-33	HITS-CLIP
hsa-miR-6505-5p	1.7835	0.0357	CALM2	-1.4508	1.73e-118	PAR-CLIP
hsa-miR-6505-5p	1.7835	0.0357	SPTLC2	-2.2783	1.96e-101	PAR-CLIP
hsa-miR-6505-5p	1.7835	0.0357	CCND2	-2.795	7e-214	PAR-CLIP
hsa-miR-6505-5p	1.7835	0.0357	STPG1	-1.4259	0.0002	HITS-CLIP
hsa-miR-6505-5p	1.7835	0.0357	CHML	-2.3842	3.49e-50	PAR-CLIP
hsa-miR-6505-5p	1.7835	0.0357	SUZ12	-1.0588	1.2e-19	PAR-CLIP
hsa-miR-6505-5p	1.7835	0.0357	FNDC3A	-1.6374	1.15e-76	PAR-CLIP
hsa-miR-6505-5p	1.7835	0.0357	TM4SF1	-2.6871	6.11e-135	HITS-CLIP
hsa-miR-6505-5p	1.7835	0.0357	WEE1	-1.0906	1.17e-26	PAR-CLIP
hsa-miR-6505-5p	1.7835	0.0357	YWHAQ	-1.205	6e-78	PAR-CLIP
hsa-miR-6505-5p	1.7835	0.0357	HNRNPA1	-1.4949	7.47e-92	PAR-CLIP
hsa-miR-6505-5p	1.7835	0.0357	KLHL42	-1.6558	1.73e-35	PAR-CLIP
hsa-miR-6505-5p	1.7835	0.0357	MCTP1	-1.8074	3.39e-06	HITS-CLIP
hsa-miR-6505-5p	1.7835	0.0357	NCAM2	-1.4657	0.0149	PAR-CLIP
hsa-miR-6505-5p	1.7835	0.0357	PPP2R1B	-1.5103	3.59e-31	PAR-CLIP
hsa-miR-181c-5p	1.7804	0.0426	ARF6	-1.1673	5.63e-47	PAR-CLIP
hsa-miR-181c-5p	1.7804	0.0426	ARSJ	-2.2545	1.98e-61	PAR-CLIP
hsa-miR-181c-5p	1.7804	0.0426	PDIA6	-1.0939	2.6e-51	HITS-CLIP
hsa-miR-181c-5p	1.7804	0.0426	GK5	-1.1448	9.92e-16	HITS-CLIP
hsa-miR-181c-5p	1.7804	0.0426	ATP2B1	-1.8871	8.48e-191	HITS-CLIP
hsa-miR-181c-5p	1.7804	0.0426	HECW2	-1.191	1.66e-12	HITS-CLIP
hsa-miR-181c-5p	1.7804	0.0426	PLPP3	-1.2793	4.74e-14	PAR-CLIP
hsa-miR-181c-5p	1.7804	0.0426	ATP8B1	-4.025	4.44e-247	PAR-CLIP
hsa-miR-181c-5p	1.7804	0.0426	PRKCD	-1.4802	2.44e-10	HITS-CLIP, Luciferase reporter assay
hsa-miR-181c-5p	1.7804	0.0426	HMGA2	-4.5093	6.76e-61	PAR-CLIP
hsa-miR-181c-5p	1.7804	0.0426	CENPO	-1.8799	4.83e-33	HITS-CLIP
hsa-miR-181c-5p	1.7804	0.0426	HSP90B1	-2.1155	5.43e-223	PAR-CLIP
hsa-miR-181c-5p	1.7804	0.0426	INCENP	-2.3903	4.95e-57	HITS-CLIP
hsa-miR-181c-5p	1.7804	0.0426	PRRC2C	-1.0273	7.9e-22	HITS-CLIP
hsa-miR-181c-5p	1.7804	0.0426	PTBP3	-1.1208	6.75e-31	HITS-CLIP
hsa-miR-181c-5p	1.7804	0.0426	CLCC1	-1.1567	4.05e-18	HITS-CLIP
hsa-miR-181c-5p	1.7804	0.0426	RP2	-1.4394	5.12e-20	HITS-CLIP
hsa-miR-181c-5p	1.7804	0.0426	KDM5A	-1.1422	1.14e-37	HITS-CLIP
hsa-miR-181c-5p	1.7804	0.0426	KIF2C	-5.0231	1.35e-127	HITS-CLIP, PAR-CLIP
hsa-miR-181c-5p	1.7804	0.0426	KRAS	-1.2005	9.57e-21	Luciferase reporter assay, qRT-PCR, Western blot
hsa-miR-181c-5p	1.7804	0.0426	SEPT2	-1.0269	3.14e-52	PAR-CLIP
hsa-miR-181c-5p	1.7804	0.0426	CPOX	-1.4132	2.58e-18	HITS-CLIP
hsa-miR-181c-5p	1.7804	0.0426	SIPA1L1	-1.3264	5.85e-29	HITS-CLIP
hsa-miR-181c-5p	1.7804	0.0426	LATS2	-1.3802	1.89e-56	Immunoprecipitaion, Luciferase reporter assay, Western blot
hsa-miR-181c-5p	1.7804	0.0426	LBR	-1.4094	5.26e-26	HITS-CLIP, PAR-CLIP
hsa-miR-181c-5p	1.7804	0.0426	DCBLD2	-2.7456	0	PAR-CLIP
hsa-miR-181c-5p	1.7804	0.0426	LCLAT1	-1.2142	1.27e-13	PAR-CLIP
hsa-miR-181c-5p	1.7804	0.0426	SORT1	-1.006	4.37e-51	HITS-CLIP
hsa-miR-181c-5p	1.7804	0.0426	DPYSL2	-1.6528	1.54e-98	qRT-PCR, Western blot
hsa-miR-181c-5p	1.7804	0.0426	SPTLC3	-1.4965	1.66e-15	HITS-CLIP
hsa-miR-181c-5p	1.7804	0.0426	SRGN	-2.442	1.48e-180	HITS-CLIP
hsa-miR-181c-5p	1.7804	0.0426	LMAN1	-1.3167	2.59e-70	HITS-CLIP
hsa-miR-181c-5p	1.7804	0.0426	DRAM1	-1.2149	9.63e-14	HITS-CLIP
hsa-miR-181c-5p	1.7804	0.0426	LPCAT1	-1.7099	5.74e-21	HITS-CLIP
hsa-miR-181c-5p	1.7804	0.0426	SUV39H2	-1.2549	4.19e-13	PAR-CLIP
hsa-miR-181c-5p	1.7804	0.0426	ETS1	-2.6276	2.15e-137	HITS-CLIP
hsa-miR-181c-5p	1.7804	0.0426	TGFBR2	-1.1999	1.75e-56	Immunohistochemistry, Luciferase reporter assay, qRT-PCR, Western blot
hsa-miR-181c-5p	1.7804	0.0426	MAP3K3	-1.1417	1.32e-25	HITS-CLIP
hsa-miR-181c-5p	1.7804	0.0426	MPP5	-1.1572	6.54e-28	HITS-CLIP
hsa-miR-181c-5p	1.7804	0.0426	FKBP14	-1.6331	7.81e-64	PAR-CLIP
hsa-miR-181c-5p	1.7804	0.0426	NCAPG	-4.6416	2.17e-157	HITS-CLIP
hsa-miR-181c-5p	1.7804	0.0426	MEAK7	-1.4776	3.71e-22	HITS-CLIP
hsa-miR-181c-5p	1.7804	0.0426	FOXL1	-1.9472	2.1e-06	PAR-CLIP, HITS-CLIP
hsa-miR-181c-5p	1.7804	0.0426	TNPO1	-1.0876	2.04e-57	PAR-CLIP
hsa-miR-181c-5p	1.7804	0.0426	NCOA3	-1.2804	7.68e-39	HITS-CLIP
hsa-miR-181c-5p	1.7804	0.0426	NIN	-1.2435	8.16e-44	HITS-CLIP
hsa-miR-181c-5p	1.7804	0.0426	NMT2	-1.0116	2.3e-15	HITS-CLIP
hsa-miR-181c-5p	1.7804	0.0426	NOTCH2	-2.139	1.52e-203	Luciferase reporter assay, qRT-PCR, Western blot
hsa-miR-181c-5p	1.7804	0.0426	NSD2	-1.4556	5.31e-64	PAR-CLIP
hsa-miR-181c-5p	1.7804	0.0426	TOPBP1	-1.0753	4.15e-24	HITS-CLIP
hsa-miR-181c-5p	1.7804	0.0426	TTPAL	-1.5278	1.97e-31	HITS-CLIP
hsa-miR-181c-5p	1.7804	0.0426	TUBB	-1.708	2.89e-170	HITS-CLIP
hsa-miR-181c-5p	1.7804	0.0426	UBR7	-1.3453	2.16e-26	CLASH
hsa-miR-181c-5p	1.7804	0.0426	UNC5B	-1.4196	0.0002	HITS-CLIP
hsa-miR-181c-5p	1.7804	0.0426	ZNF136	-1.061	3.89e-08	HITS-CLIP
hsa-miR-181c-5p	1.7804	0.0426	ZNF268	-1.3786	1.22e-24	PAR-CLIP
hsa-miR-181c-5p	1.7804	0.0426	ZNF439	-1.1047	0.0138	PAR-CLIP
hsa-miR-181c-5p	1.7804	0.0426	ZNF699	-1.4043	2.9e-23	PAR-CLIP
hsa-miR-182-5p	1.6535	0.0096	DDAH1	-2.3458	5.25e-109	PAR-CLIP
hsa-miR-182-5p	1.6535	0.0096	ACTN4	-1.9837	1.61e-220	CLASH
hsa-miR-182-5p	1.6535	0.0096	ANO6	-1.1427	3.27e-47	CLASH
hsa-miR-182-5p	1.6535	0.0096	ATP13A3	-1.1115	9.43e-42	CLASH
hsa-miR-182-5p	1.6535	0.0096	ERO1A	-1.9181	9.24e-95	CLASH
hsa-miR-182-5p	1.6535	0.0096	ATP8A2	-1.2831	1.73e-05	PAR-CLIP
hsa-miR-182-5p	1.6535	0.0096	BRIP1	-3.6087	1.25e-54	CLASH
hsa-miR-182-5p	1.6535	0.0096	FMNL3	-1.6291	1.04e-34	CLASH
hsa-miR-182-5p	1.6535	0.0096	CADM1	-1.3543	0.0052	Luciferase reporter assay, qRT-PCR, Western blot
hsa-miR-182-5p	1.6535	0.0096	FOXF2	-1.8275	1.38e-07	Luciferase reporter assay
hsa-miR-182-5p	1.6535	0.0096	CCND2	-2.795	7e-214	Flow, Luciferase reporter assay, qRT-PCR, Western blot
hsa-miR-182-5p	1.6535	0.0096	RASA2	-1.4301	2.11e-16	PAR-CLIP
hsa-miR-182-5p	1.6535	0.0096	GK5	-1.1448	9.92e-16	HITS-CLIP
hsa-miR-182-5p	1.6535	0.0096	RBM12	-1.068	9.73e-24	CLASH
hsa-miR-182-5p	1.6535	0.0096	CITED2	-1.1937	2.27e-07	PAR-CLIP
hsa-miR-182-5p	1.6535	0.0096	IGF1R	-1.7057	1.42e-56	PAR-CLIP
hsa-miR-182-5p	1.6535	0.0096	CPE	-2.8178	1.23e-12	HITS-CLIP
hsa-miR-182-5p	1.6535	0.0096	RCC2	-1.6076	4.55e-73	CLASH
hsa-miR-182-5p	1.6535	0.0096	INCENP	-2.3903	4.95e-57	PAR-CLIP
hsa-miR-182-5p	1.6535	0.0096	RECK	-2.5153	2.84e-94	Luciferase reporter assay, qRT-PCR, Western blot, PAR-CLIP
hsa-miR-182-5p	1.6535	0.0096	KDM5A	-1.1422	1.14e-37	HITS-CLIP
hsa-miR-182-5p	1.6535	0.0096	SERPINH1	-1.9187	9.4e-213	PAR-CLIP
hsa-miR-182-5p	1.6535	0.0096	LBR	-1.4094	5.26e-26	CLASH
hsa-miR-182-5p	1.6535	0.0096	SH3BGRL3	-1.4924	2.31e-68	PAR-CLIP
hsa-miR-182-5p	1.6535	0.0096	SNAI2	-1.0404	1.36e-31	Luciferase reporter assay
hsa-miR-182-5p	1.6535	0.0096	LOX	-3.9824	1.51e-270	PAR-CLIP
hsa-miR-182-5p	1.6535	0.0096	STAG2	-1.115	1.94e-35	CLASH
hsa-miR-182-5p	1.6535	0.0096	STK17B	-1.2258	1.49e-58	HITS-CLIP
hsa-miR-182-5p	1.6535	0.0096	MALT1	-1.5214	2.14e-41	PAR-CLIP
hsa-miR-182-5p	1.6535	0.0096	THBS1	-3.436	1.4e-101	Luciferase reporter assay
hsa-miR-182-5p	1.6535	0.0096	MAP3K3	-1.1417	1.32e-25	PAR-CLIP
hsa-miR-182-5p	1.6535	0.0096	TIAM1	-1.7143	3.04e-27	Luciferase reporter assay, qRT-PCR, Western blot
hsa-miR-182-5p	1.6535	0.0096	NDRG1	-4.0525	1.33e-169	Luciferase reporter assay
hsa-miR-182-5p	1.6535	0.0096	TNKS1BP1	-1.536	4.51e-82	CLASH
hsa-miR-182-5p	1.6535	0.0096	NOTCH2	-2.139	1.52e-203	HITS-CLIP
hsa-miR-182-5p	1.6535	0.0096	TUBA1B	-1.4664	1.16e-117	CLASH
hsa-miR-182-5p	1.6535	0.0096	NR3C1	-1.2077	2.61e-44	HITS-CLIP
hsa-miR-182-5p	1.6535	0.0096	NTM	-2.1255	7.38e-141	Luciferase reporter assay, Western blot
hsa-miR-182-5p	1.6535	0.0096	NUP50	-1.5122	7.36e-41	PAR-CLIP
hsa-miR-182-5p	1.6535	0.0096	PDCD4	-2.2055	5.41e-148	Luciferase reporter assay, qRT-PCR, Western blot
hsa-miR-182-5p	1.6535	0.0096	PFKFB3	-1.0923	3.43e-14	HITS-CLIP
hsa-miR-182-5p	1.6535	0.0096	PIK3C2A	-1.205	4.3e-34	CLASH
hsa-miR-182-5p	1.6535	0.0096	PITPNM3	-1.2014	2.41e-08	PAR-CLIP
hsa-miR-182-5p	1.6535	0.0096	PLEKHA8	-1.6096	1.85e-36	HITS-CLIP
hsa-miR-182-5p	1.6535	0.0096	PPP1R12A	-1.1535	1.31e-37	PAR-CLIP
hsa-miR-146a-5p	1.6122	0.016	ITGBL1	-2.3439	1.49e-238	Microarray
hsa-miR-146a-5p	1.6122	0.016	ATP13A3	-1.1115	9.43e-42	PAR-CLIP
hsa-miR-146a-5p	1.6122	0.016	CDKN3	-2.5115	9.86e-47	Western blot
hsa-miR-146a-5p	1.6122	0.016	KDM2B	-1.0246	2.28e-13	qRT-PCR
hsa-miR-146a-5p	1.6122	0.016	COPA	-1.3517	2.06e-86	PAR-CLIP
hsa-miR-146a-5p	1.6122	0.016	BRCA1	-2.58	3.51e-63	Microarray, qRT-PCR, Western blot, ChIP-seq, Luciferase reporter assay
hsa-miR-146a-5p	1.6122	0.016	CPM	-2.0885	4.32e-09	Luciferase reporter assay, Western blot
hsa-miR-146a-5p	1.6122	0.016	KIF22	-1.9687	7.07e-42	Western blot
hsa-miR-146a-5p	1.6122	0.016	CYBRD1	-1.1701	3.2e-80	HITS-CLIP
hsa-miR-146a-5p	1.6122	0.016	BRCA2	-3.0789	7.77e-62	Luciferase reporter assay
hsa-miR-146a-5p	1.6122	0.016	LBR	-1.4094	5.26e-26	PAR-CLIP
hsa-miR-146a-5p	1.6122	0.016	CARD10	-2.4894	2.85e-46	In situ hybridization, Luciferase reporter assay, qRT-PCR, Western blot
hsa-miR-146a-5p	1.6122	0.016	EGFR	-2.6539	4.82e-187	qRT-PCR, Western blot, Luciferase reporter assay, Immunohistochemistry
hsa-miR-146a-5p	1.6122	0.016	LFNG	-1.6067	0.0005	Luciferase reporter assay, qRT-PCR, Western blot
hsa-miR-146a-5p	1.6122	0.016	CCNA2	-4.0419	3.91e-214	Microarray, qRT-PCR, Western blot
hsa-miR-146a-5p	1.6122	0.016	LIMD2	-1.1053	0.0002	PAR-CLIP
hsa-miR-146a-5p	1.6122	0.016	CCND1	-3.1691	0	Luciferase reporter assay, qRT-PCR, Western blot
hsa-miR-146a-5p	1.6122	0.016	FANCM	-1.1644	1.83e-09	Immunofluorescence, Luciferase reporter assay, qRT-PCR, Western blot
hsa-miR-146a-5p	1.6122	0.016	MICAL2	-2.9906	1.77e-263	PAR-CLIP
hsa-miR-146a-5p	1.6122	0.016	IL1RAP	-2.7437	1.38e-97	Microarray, qRT-PCR
hsa-miR-146a-5p	1.6122	0.016	CCND2	-2.795	7e-214	Luciferase reporter assay, qRT-PCR, Western blot
hsa-miR-146a-5p	1.6122	0.016	MPP2	-1.8266	1.23e-11	PAR-CLIP
hsa-miR-146a-5p	1.6122	0.016	SHCBP1	-4.2558	3.01e-139	PAR-CLIP
hsa-miR-146a-5p	1.6122	0.016	IL6	-2.5816	1.77e-09	Microarray, Luciferase reporter assay,
hsa-miR-146a-5p	1.6122	0.016	MTA2	-1.2669	1.61e-47	qRT-PCR, Western blot
hsa-miR-146a-5p	1.6122	0.016	ITGB2	-3.6231	5.76e-146	Microarray
hsa-miR-146a-5p	1.6122	0.016	STAT1	-1.0571	6.23e-60	Microarray, Western blot, Luciferase reporter assay, qRT-PCR
hsa-miR-146a-5p	1.6122	0.016	SYT12	-4.1486	5.75e-17	Microarray
hsa-miR-146a-5p	1.6122	0.016	MYLK	-3.6994	0	HITS-CLIP
hsa-miR-146a-5p	1.6122	0.016	TLR4	-1.0116	9.71e-17	ELISA, Luciferase reporter assay, Microarray, qRT-PCR, Western blot
hsa-miR-146a-5p	1.6122	0.016	MYO6	-1.5006	2.39e-22	Microarray, qRT-PCR
hsa-miR-146a-5p	1.6122	0.016	UHRF1	-1.816	8.31e-65	Immunohistochemistry, Luciferase reporter assay, Microarray, Western blot
hsa-miR-146a-5p	1.6122	0.016	NOTCH2	-2.139	1.52e-203	Luciferase reporter assay, Western blot, qRT-PCR
hsa-miR-146a-5p	1.6122	0.016	UMPS	-1.2245	1.37e-16	HITS-CLIP
hsa-miR-146a-5p	1.6122	0.016	PLAUR	-3.0601	2.79e-49	Luciferase reporter assay, qRT-PCR, Western blot
hsa-miR-146a-5p	1.6122	0.016	WASF2	-1.1655	4.71e-32	Luciferase reporter assay, Immunohistochemistry, qRT-PCR, Western blot
hsa-miR-146a-5p	1.6122	0.016	ROBO1	-1.9988	3.49e-70	qRT-PCR
hsa-miR-146a-5p	1.6122	0.016	ROCK1	-1.2314	5.23e-35	flow, Western blot, Northern blot, qRT-PCR, Immunofluorescence, Luciferase reporter assay
hsa-miR-98-5p	1.6065	1.3e-05	ABCC1	-1.1615	3.47e-21	Microarray
hsa-miR-98-5p	1.6065	1.3e-05	ACKR3	-3.6919	2.2e-57	Microarray
hsa-miR-98-5p	1.6065	1.3e-05	ADAMTS5	-1.2341	4.31e-07	Microarray
hsa-miR-98-5p	1.6065	1.3e-05	C3	-3.9658	1.06e-09	Microarray
hsa-miR-98-5p	1.6065	1.3e-05	CA9	-6.4965	7.7e-05	Microarray
hsa-miR-98-5p	1.6065	1.3e-05	CPA4	-5.2405	0	Microarray, HITS-CLIP
hsa-miR-98-5p	1.6065	1.3e-05	CALU	-1.5113	4.27e-158	PAR-CLIP
hsa-miR-98-5p	1.6065	1.3e-05	CAP1	-2.256	9.72e-242	Microarray
hsa-miR-98-5p	1.6065	1.3e-05	CBL	-1.4387	4.49e-23	Microarray, qRT-PCR, Western blot
hsa-miR-98-5p	1.6065	1.3e-05	AHR	-1.2631	6.77e-33	Microarray, PAR-CLIP
hsa-miR-98-5p	1.6065	1.3e-05	AK4	-1.8651	2.26e-111	PAR-CLIP
hsa-miR-98-5p	1.6065	1.3e-05	AP1S1	-1.3938	3.55e-39	PAR-CLIP
hsa-miR-98-5p	1.6065	1.3e-05	CPOX	-1.4132	2.58e-18	Microarray
hsa-miR-98-5p	1.6065	1.3e-05	ARCN1	-1.3444	1.02e-63	Microarray
hsa-miR-98-5p	1.6065	1.3e-05	CBX5	-1.3985	1.12e-84	qRT-PCR, PAR-CLIP
hsa-miR-98-5p	1.6065	1.3e-05	CCNA2	-4.0419	3.91e-214	Microarray
hsa-miR-98-5p	1.6065	1.3e-05	ARID3A	-1.1601	1.24e-06	Microarray, PAR-CLIP
hsa-miR-98-5p	1.6065	1.3e-05	CRYBG1	-4.0964	9.28e-109	Microarray
hsa-miR-98-5p	1.6065	1.3e-05	ARSJ	-2.2545	1.98e-61	Microarray
hsa-miR-98-5p	1.6065	1.3e-05	CCND1	-3.1691	0	PAR-CLIP
hsa-miR-98-5p	1.6065	1.3e-05	CTNND1	-1.09	8.49e-36	Luciferase reporter assay
hsa-miR-98-5p	1.6065	1.3e-05	CCND2	-2.795	7e-214	GFP reporter assay
hsa-miR-98-5p	1.6065	1.3e-05	CCNF	-2.5173	1.23e-54	Microarray
hsa-miR-98-5p	1.6065	1.3e-05	ASCC3	-1.2538	8.39e-52	Microarray
hsa-miR-98-5p	1.6065	1.3e-05	DBF4	-1.7989	1.03e-35	Microarray
hsa-miR-98-5p	1.6065	1.3e-05	ATP13A3	-1.1115	9.43e-42	Microarray
hsa-miR-98-5p	1.6065	1.3e-05	CDC25A	-2.2786	1.69e-19	Microarray
hsa-miR-98-5p	1.6065	1.3e-05	DISC1	-1.791	2.36e-15	PAR-CLIP
hsa-miR-98-5p	1.6065	1.3e-05	CEP120	-1.0622	1.4e-12	PAR-CLIP
hsa-miR-98-5p	1.6065	1.3e-05	BIRC3	-1.1606	0.0161	Microarray
hsa-miR-98-5p	1.6065	1.3e-05	BRI3BP	-2.2191	1.93e-32	HITS-CLIP
hsa-miR-98-5p	1.6065	1.3e-05	FBXL20	-1.0353	3.02e-12	PAR-CLIP
hsa-miR-98-5p	1.6065	1.3e-05	CEP135	-1.6908	5.02e-17	PAR-CLIP
hsa-miR-98-5p	1.6065	1.3e-05	CHD1	-1.1994	1.95e-23	Microarray
hsa-miR-98-5p	1.6065	1.3e-05	FMNL3	-1.6291	1.04e-34	PAR-CLIP
hsa-miR-98-5p	1.6065	1.3e-05	DOCK5	-1.941	1.76e-55	Microarray
hsa-miR-98-5p	1.6065	1.3e-05	FNDC3A	-1.6374	1.15e-76	Microarray, PAR-CLIP
hsa-miR-98-5p	1.6065	1.3e-05	CHML	-2.3842	3.49e-50	Microarray
hsa-miR-98-5p	1.6065	1.3e-05	COL8A1	-6.0237	0	PAR-CLIP
hsa-miR-98-5p	1.6065	1.3e-05	DTX4	-1.4001	5.46e-35	Microarray
hsa-miR-98-5p	1.6065	1.3e-05	FPR1	-8.3339	2.08e-07	HITS-CLIP
hsa-miR-98-5p	1.6065	1.3e-05	E2F1	-1.9987	4.89e-44	Luciferase reporter assay
hsa-miR-98-5p	1.6065	1.3e-05	GALNT2	-1.525	2.26e-98	Microarray
hsa-miR-98-5p	1.6065	1.3e-05	IER3	-1.592	5.66e-08	Microarray
hsa-miR-98-5p	1.6065	1.3e-05	IGF1R	-1.7057	1.42e-56	PAR-CLIP
hsa-miR-98-5p	1.6065	1.3e-05	E2F2	-2.8995	3.98e-16	Northern blot, Western blot, qRT-PCR, ChIP, Luciferase reporter assay
hsa-miR-98-5p	1.6065	1.3e-05	IGF2BP1	-1.0109	1.56e-15	PAR-CLIP
hsa-miR-98-5p	1.6065	1.3e-05	HASPIN	-2.6511	7.87e-19	PAR-CLIP, HITS-CLIP
hsa-miR-98-5p	1.6065	1.3e-05	EDN1	-3.7758	1.24e-77	PAR-CLIP, Luciferase reporter assay
hsa-miR-98-5p	1.6065	1.3e-05	HBEGF	-2.3541	2.09e-28	Microarray
hsa-miR-98-5p	1.6065	1.3e-05	HEG1	-1.5894	6.16e-71	Microarray
hsa-miR-98-5p	1.6065	1.3e-05	IGF2BP3	-1.5037	1.94e-47	PAR-CLIP
hsa-miR-98-5p	1.6065	1.3e-05	ERO1A	-1.9181	9.24e-95	Microarray, PAR-CLIP
hsa-miR-98-5p	1.6065	1.3e-05	IL6	-2.5816	1.77e-09	Microarray, Luciferase reporter assay, qRT-PCR, Western blot
hsa-miR-98-5p	1.6065	1.3e-05	IRS2	-1.3611	1.15e-24	Microarray
hsa-miR-98-5p	1.6065	1.3e-05	HIST1H2AG	-3.2471	9.24e-106	Microarray
hsa-miR-98-5p	1.6065	1.3e-05	HIST1H2BC	-1.0474	1.17e-45	Microarray
hsa-miR-98-5p	1.6065	1.3e-05	ESPL1	-3.3478	1.44e-36	PAR-CLIP
hsa-miR-98-5p	1.6065	1.3e-05	HIST1H2BD	-2.1019	3.31e-104	Microarray, PAR-CLIP
hsa-miR-98-5p	1.6065	1.3e-05	ITGA3	-2.1534	6.02e-268	HITS-CLIP
hsa-miR-98-5p	1.6065	1.3e-05	EZH2	-1.7392	1.37e-33	Northern blot, Immunoblot, Immunohistochemistry, Luciferase reporter assay, Microarray, qRT-PCR, Western blot
hsa-miR-98-5p	1.6065	1.3e-05	ITGA5	-1.4254	2.5e-97	Microarray
hsa-miR-98-5p	1.6065	1.3e-05	ITGB3	-2.4932	9.11e-05	CLASH, Luciferase reporter assay, qRT-PCR, Western blot
hsa-miR-98-5p	1.6065	1.3e-05	JAG1	-1.3028	6.65e-23	Microarray
hsa-miR-98-5p	1.6065	1.3e-05	HIST1H2BG	-2.8003	6.67e-14	Microarray
hsa-miR-98-5p	1.6065	1.3e-05	HIST1H2BH	-3.0003	3.06e-73	Microarray
hsa-miR-98-5p	1.6065	1.3e-05	FAM57A	-1.969	1.48e-30	Microarray
hsa-miR-98-5p	1.6065	1.3e-05	HIST1H2BI	-3.4754	3.03e-18	Microarray
hsa-miR-98-5p	1.6065	1.3e-05	HIST1H2BJ	-2.768	1.32e-108	Microarray
hsa-miR-98-5p	1.6065	1.3e-05	KCNJ15	-1.6559	2.88e-17	Microarray
hsa-miR-98-5p	1.6065	1.3e-05	NCOA3	-1.2804	7.68e-39	Luciferase reporter assay, Microarray, PAR-CLIP
hsa-miR-98-5p	1.6065	1.3e-05	LAMC1	-2.0495	1.63e-253	Microarray
hsa-miR-98-5p	1.6065	1.3e-05	LIMD2	-1.1053	0.0002	PAR-CLIP
hsa-miR-98-5p	1.6065	1.3e-05	LRIG1	-2.182	5.32e-32	Microarray
hsa-miR-98-5p	1.6065	1.3e-05	LRIG3	-1.3645	9.69e-16	PAR-CLIP
hsa-miR-98-5p	1.6065	1.3e-05	HIST1H2BK	-2.4013	5.9e-167	Microarray, PAR-CLIP
hsa-miR-98-5p	1.6065	1.3e-05	HIST1H2BL	-4.6442	0.0037	Microarray
hsa-miR-98-5p	1.6065	1.3e-05	HIST1H2BO	-3.8204	7.63e-177	Microarray
hsa-miR-98-5p	1.6065	1.3e-05	HIST2H2BF	-2.5948	1.89e-137	Microarray
hsa-miR-98-5p	1.6065	1.3e-05	NFIL3	-1.1027	2.54e-10	Microarray
hsa-miR-98-5p	1.6065	1.3e-05	HIVEP1	-2.2372	1.5e-70	Microarray
hsa-miR-98-5p	1.6065	1.3e-05	HK2	-2.1194	1.83e-41	Microarray, Luciferase reporter assay, qRT-PCR, Western blot
hsa-miR-98-5p	1.6065	1.3e-05	LYN	-2.0199	0.0393	PAR-CLIP
hsa-miR-98-5p	1.6065	1.3e-05	NPR3	-3.0638	2.81e-133	Microarray
hsa-miR-98-5p	1.6065	1.3e-05	MBD2	-1.0922	2.05e-21	PAR-CLIP
hsa-miR-98-5p	1.6065	1.3e-05	HMGA2	-4.5093	6.76e-61	Northern blot, qRT-PCR, Western blot, Microarray, PAR-CLIP, HITS-CLIP, Luciferase reporter assay
hsa-miR-98-5p	1.6065	1.3e-05	NREP	-2.1361	2.59e-209	Microarray
hsa-miR-98-5p	1.6065	1.3e-05	HMMR	-4.3196	2.19e-114	Microarray
hsa-miR-98-5p	1.6065	1.3e-05	OSBPL10	-1.2467	1.78e-23	Microarray
hsa-miR-98-5p	1.6065	1.3e-05	PXDN	-3.4123	0	Microarray
hsa-miR-98-5p	1.6065	1.3e-05	NUP155	-1.1818	2.6e-29	PAR-CLIP
hsa-miR-98-5p	1.6065	1.3e-05	RAB30	-1.4097	7.41e-31	Microarray
hsa-miR-98-5p	1.6065	1.3e-05	RAD18	-1.9229	1.57e-30	PAR-CLIP
hsa-miR-98-5p	1.6065	1.3e-05	PBX3	-1.0508	1.5e-10	Luciferase reporter assay, qRT-PCR, Western blot
hsa-miR-98-5p	1.6065	1.3e-05	PDE12	-1.1482	4.74e-18	PAR-CLIP
hsa-miR-98-5p	1.6065	1.3e-05	PEG10	-1.6963	4.37e-88	PAR-CLIP
hsa-miR-98-5p	1.6065	1.3e-05	RASAL2	-1.2719	3.28e-38	Microarray
hsa-miR-98-5p	1.6065	1.3e-05	NUP98	-1.0175	1.02e-36	Microarray
hsa-miR-98-5p	1.6065	1.3e-05	RBFOX2	-1.3332	5.81e-76	PAR-CLIP
hsa-miR-98-5p	1.6065	1.3e-05	PLCG2	-1.6256	0.0008	PAR-CLIP
hsa-miR-98-5p	1.6065	1.3e-05	SLC35F2	-3.8505	5.98e-15	Microarray
hsa-miR-98-5p	1.6065	1.3e-05	PLK2	-1.1738	1.35e-32	Microarray
hsa-miR-98-5p	1.6065	1.3e-05	PLOD2	-2.7676	0	Microarray
hsa-miR-98-5p	1.6065	1.3e-05	RFC2	-1.6753	1.73e-32	HITS-CLIP
hsa-miR-98-5p	1.6065	1.3e-05	SMAD7	-2.1934	6.21e-05	Microarray
hsa-miR-98-5p	1.6065	1.3e-05	ROR1	-2.7143	1.96e-24	Microarray
hsa-miR-98-5p	1.6065	1.3e-05	RRM1	-2.3067	9.42e-131	PAR-CLIP
hsa-miR-98-5p	1.6065	1.3e-05	PLPP3	-1.2793	4.74e-14	Microarray
hsa-miR-98-5p	1.6065	1.3e-05	SMC1A	-2.1785	1.39e-100	PAR-CLIP
hsa-miR-98-5p	1.6065	1.3e-05	POU2F1	-1.0262	6.02e-09	Microarray
hsa-miR-98-5p	1.6065	1.3e-05	RRM2	-4.426	7.22e-139	PAR-CLIP
hsa-miR-98-5p	1.6065	1.3e-05	SOAT1	-1.911	5.19e-78	Microarray
hsa-miR-98-5p	1.6065	1.3e-05	SAR1A	-1.0597	3.71e-43	HITS-CLIP
hsa-miR-98-5p	1.6065	1.3e-05	PRIM2	-1.2352	8.54e-13	HITS-CLIP
hsa-miR-98-5p	1.6065	1.3e-05	PRRC2C	-1.0273	7.9e-22	Microarray
hsa-miR-98-5p	1.6065	1.3e-05	SORD	-1.0093	1.58e-05	Microarray
hsa-miR-98-5p	1.6065	1.3e-05	PTTG1IP	-3.032	0	Microarray
hsa-miR-98-5p	1.6065	1.3e-05	IQCJ-SCHIP1	-1.2973	3.11e-08	Microarray
hsa-miR-98-5p	1.6065	1.3e-05	SDR42E1	-3.2944	0.0042	PAR-CLIP
hsa-miR-98-5p	1.6065	1.3e-05	STC2	-3.9727	2.61e-90	Microarray
hsa-miR-98-5p	1.6065	1.3e-05	SEMA3C	-2.6823	0	Microarray
hsa-miR-98-5p	1.6065	1.3e-05	TMEM45A	-1.8747	5.4e-60	Microarray
hsa-miR-98-5p	1.6065	1.3e-05	STEAP3	-1.8439	1.58e-125	Microarray
hsa-miR-98-5p	1.6065	1.3e-05	TPST2	-1.7915	1.22e-67	Microarray
hsa-miR-98-5p	1.6065	1.3e-05	TRAM2	-1.6747	6.23e-122	Microarray
hsa-miR-98-5p	1.6065	1.3e-05	SERP1	-1.2906	8.71e-47	qRT-PCR
hsa-miR-98-5p	1.6065	1.3e-05	SLC16A3	-1.9895	4.82e-144	Microarray
hsa-miR-98-5p	1.6065	1.3e-05	SLC16A9	-1.4123	0.0103	PAR-CLIP
hsa-miR-98-5p	1.6065	1.3e-05	TXLNA	-1.525	6.66e-69	PAR-CLIP
hsa-miR-98-5p	1.6065	1.3e-05	STK17B	-1.2258	1.49e-58	Microarray
hsa-miR-98-5p	1.6065	1.3e-05	SLC20A1	-1.206	1.43e-36	qRT-PCR, Microarray, PAR-CLIP
hsa-miR-98-5p	1.6065	1.3e-05	VANGL1	-2.1394	6.9e-67	Microarray
hsa-miR-98-5p	1.6065	1.3e-05	STK4	-1.4952	2.8e-30	PAR-CLIP
hsa-miR-98-5p	1.6065	1.3e-05	VCL	-1.869	1.25e-164	PAR-CLIP
hsa-miR-98-5p	1.6065	1.3e-05	SLC2A3	-2.0783	4.68e-78	Microarray
hsa-miR-98-5p	1.6065	1.3e-05	SURF4	-1.3068	4.24e-85	PAR-CLIP
hsa-miR-98-5p	1.6065	1.3e-05	YWHAZ	-1.355	4.61e-93	PAR-CLIP
hsa-miR-98-5p	1.6065	1.3e-05	SUV39H1	-1.6483	5.16e-11	Microarray
hsa-miR-98-5p	1.6065	1.3e-05	SYT1	-1.6467	7.85e-40	PAR-CLIP
hsa-miR-98-5p	1.6065	1.3e-05	TAF5	-1.0752	0.0001	Microarray
hsa-miR-98-5p	1.6065	1.3e-05	TES	-1.9166	1.23e-06	Microarray
hsa-miR-98-5p	1.6065	1.3e-05	TFPI	-1.5994	4.61e-70	Microarray
hsa-miR-98-5p	1.6065	1.3e-05	TGFBR3	-1.2329	0.0075	PAR-CLIP
hsa-miR-98-5p	1.6065	1.3e-05	TGOLN2	-1.4711	3.82e-67	PAR-CLIP
hsa-miR-98-5p	1.6065	1.3e-05	THBS1	-3.436	1.4e-101	qRT-PCR, Microarray, PAR-CLIP
hsa-miR-98-5p	1.6065	1.3e-05	MEAK7	-1.4776	3.71e-22	Microarray
hsa-miR-98-5p	1.6065	1.3e-05	TMEM131L	-1.0823	2.76e-07	Microarray
hsa-miR-409-5p	1.5967	0.0072	ACAP2	-1.4236	2.69e-44	HITS-CLIP
hsa-miR-409-5p	1.5967	0.0072	GNAI1	-1.4981	1.72e-35	HITS-CLIP
hsa-miR-409-5p	1.5967	0.0072	STAG2	-1.115	1.94e-35	Luciferase reporter assay
hsa-miR-409-5p	1.5967	0.0072	VLDLR	-1.903	5.21e-13	HITS-CLIP
hsa-miR-106a-5p	1.5924	0.0351	CAV1	-2.199	2.07e-161	PAR-CLIP
hsa-miR-106a-5p	1.5924	0.0351	CAVIN1	-1.4734	6.64e-134	PAR-CLIP
hsa-miR-106a-5p	1.5924	0.0351	CBX1	-1.0057	7.13e-32	PAR-CLIP
hsa-miR-106a-5p	1.5924	0.0351	CBX5	-1.3985	1.12e-84	HITS-CLIP
hsa-miR-106a-5p	1.5924	0.0351	CCND1	-3.1691	0	qRT-PCR, Western blot, PAR-CLIP, HITS-CLIP
hsa-miR-106a-5p	1.5924	0.0351	CERCAM	-2.6444	1.01e-220	PAR-CLIP, HITS-CLIP
hsa-miR-106a-5p	1.5924	0.0351	CHST14	-1.8299	8.77e-39	CLASH
hsa-miR-106a-5p	1.5924	0.0351	CHSY1	-1.9795	1.11e-58	PAR-CLIP
hsa-miR-106a-5p	1.5924	0.0351	CKAP2	-1.7972	9.08e-99	CLASH, PAR-CLIP
hsa-miR-106a-5p	1.5924	0.0351	CPS1	-1.4498	1.41e-24	HITS-CLIP
hsa-miR-106a-5p	1.5924	0.0351	CPT1A	-3.1451	3.08e-22	HITS-CLIP
hsa-miR-106a-5p	1.5924	0.0351	CRISPLD2	-1.61	1.2e-10	PAR-CLIP, HITS-CLIP
hsa-miR-106a-5p	1.5924	0.0351	CRK	-1.055	1.93e-38	PAR-CLIP
hsa-miR-106a-5p	1.5924	0.0351	DCBLD2	-2.7456	0	CLASH, PAR-CLIP
hsa-miR-106a-5p	1.5924	0.0351	DEGS1	-1.2571	2.05e-46	HITS-CLIP
hsa-miR-106a-5p	1.5924	0.0351	DNAJC10	-1.1641	1.25e-37	PAR-CLIP
hsa-miR-106a-5p	1.5924	0.0351	DPP9	-1.331	3.04e-47	PAR-CLIP
hsa-miR-106a-5p	1.5924	0.0351	DPYSL2	-1.6528	1.54e-98	PAR-CLIP
hsa-miR-106a-5p	1.5924	0.0351	E2F1	-1.9987	4.89e-44	Immunohistochemistry, Microarray, qRT-PCR, Luciferase reporter assay, Western blot
hsa-miR-106a-5p	1.5924	0.0351	F2R	-3.4681	7.05e-182	PAR-CLIP
hsa-miR-106a-5p	1.5924	0.0351	F3	-3.7975	2.28e-84	PAR-CLIP
hsa-miR-106a-5p	1.5924	0.0351	FAM160B1	-1.2901	2.35e-37	PAR-CLIP
hsa-miR-106a-5p	1.5924	0.0351	FAXC	-2.0503	0.0003	HITS-CLIP
hsa-miR-106a-5p	1.5924	0.0351	FICD	-1.7165	1.69e-15	PAR-CLIP
hsa-miR-106a-5p	1.5924	0.0351	FJX1	-1.8293	7.17e-68	PAR-CLIP
hsa-miR-106a-5p	1.5924	0.0351	FKBP14	-1.6331	7.81e-64	HITS-CLIP
hsa-miR-106a-5p	1.5924	0.0351	FMNL2	-1.3772	6.28e-19	PAR-CLIP
hsa-miR-106a-5p	1.5924	0.0351	FNBP1L	-1.0175	1.67e-16	PAR-CLIP
hsa-miR-106a-5p	1.5924	0.0351	FXYD5	-2.5786	5.4e-56	PAR-CLIP
hsa-miR-106a-5p	1.5924	0.0351	GINS4	-2.7927	1.7e-32	PAR-CLIP
hsa-miR-106a-5p	1.5924	0.0351	GNB5	-1.1123	2.29e-16	HITS-CLIP
hsa-miR-106a-5p	1.5924	0.0351	GPR137B	-1.0189	0.0004	PAR-CLIP, HITS-CLIP
hsa-miR-106a-5p	1.5924	0.0351	GPRIN3	-2.8976	0.0272	HITS-CLIP
hsa-miR-106a-5p	1.5924	0.0351	HAS2	-5.2366	2.84e-297	HITS-CLIP
hsa-miR-106a-5p	1.5924	0.0351	HAUS8	-1.7902	3.85e-11	PAR-CLIP
hsa-miR-106a-5p	1.5924	0.0351	HIF1A	-1.8113	1.21e-180	Luciferase reporter assay, qRT-PCR, Western blot
hsa-miR-106a-5p	1.5924	0.0351	HIST1H2BD	-2.1019	3.31e-104	PAR-CLIP
hsa-miR-106a-5p	1.5924	0.0351	HIST1H2BG	-2.8003	6.67e-14	HITS-CLIP
hsa-miR-106a-5p	1.5924	0.0351	HIST1H2BJ	-2.768	1.32e-108	HITS-CLIP
hsa-miR-106a-5p	1.5924	0.0351	HMGA2	-4.5093	6.76e-61	Flow, Immunohistochemistry, Luciferase reporter assay, qRT-PCR, Western blot
hsa-miR-106a-5p	1.5924	0.0351	HMGB1	-1.2466	3.24e-63	PAR-CLIP, HITS-CLIP
hsa-miR-106a-5p	1.5924	0.0351	HMGB2	-2.2849	5.59e-77	PAR-CLIP
hsa-miR-106a-5p	1.5924	0.0351	HMGB3	-1.2126	5.72e-21	PAR-CLIP
hsa-miR-106a-5p	1.5924	0.0351	IL6	-2.5816	1.77e-09	qRT-PCR
hsa-miR-106a-5p	1.5924	0.0351	ITGA2	-1.3719	0.0258	PAR-CLIP
hsa-miR-106a-5p	1.5924	0.0351	ITGB1	-2.0948	1.11e-285	PAR-CLIP
hsa-miR-106a-5p	1.5924	0.0351	KCND3	-1.3079	0.0466	HITS-CLIP
hsa-miR-106a-5p	1.5924	0.0351	KCNK6	-3.3456	8.63e-129	HITS-CLIP
hsa-miR-106a-5p	1.5924	0.0351	KIF23	-2.9252	2.03e-157	PAR-CLIP
hsa-miR-106a-5p	1.5924	0.0351	KPNA2	-2.0334	1.88e-156	CLASH || PAR-CLIP
hsa-miR-106a-5p	1.5924	0.0351	LASP1	-2.3554	1.89e-247	PAR-CLIP
hsa-miR-106a-5p	1.5924	0.0351	MAN2B2	-1.8094	1.87e-73	HITS-CLIP
hsa-miR-106a-5p	1.5924	0.0351	MARCH4	-4.7098	6.87e-18	PAR-CLIP
hsa-miR-106a-5p	1.5924	0.0351	MASTL	-2.0521	6.18e-42	PAR-CLIP
hsa-miR-106a-5p	1.5924	0.0351	MELK	-3.6345	1.29e-118	HITS-CLIP
hsa-miR-106a-5p	1.5924	0.0351	NBL1	-2.5453	2.05e-13	PAR-CLIP
hsa-miR-106a-5p	1.5924	0.0351	MYB	-4.8052	0.0011	Luciferase reporter assay
hsa-miR-106a-5p	1.5924	0.0351	MYH9	-2.9374	0	HITS-CLIP
hsa-miR-106a-5p	1.5924	0.0351	MYO1D	-1.6552	2.12e-71	PAR-CLIP
hsa-miR-106a-5p	1.5924	0.0351	NBL1	-2.5453	2.05e-13	PAR-CLIP
hsa-miR-106a-5p	1.5924	0.0351	NETO2	-1.0043	1.23e-08	PAR-CLIP
hsa-miR-106a-5p	1.5924	0.0351	NIN	-1.2435	8.16e-44	PAR-CLIP
hsa-miR-106a-5p	1.5924	0.0351	NOTCH2	-2.139	1.52e-203	CLASH
hsa-miR-106a-5p	1.5924	0.0351	NPAT	-1.1243	1.01e-14	PAR-CLIP
hsa-miR-106a-5p	1.5924	0.0351	NPNT	-1.3038	2.35e-18	PAR-CLIP
hsa-miR-106a-5p	1.5924	0.0351	NR3C1	-1.2077	2.61e-44	PAR-CLIP
hsa-miR-106a-5p	1.5924	0.0351	PCLAF	-3.2673	3.43e-30	PAR-CLIP
hsa-miR-106a-5p	1.5924	0.0351	PCNX2	-1.5965	1.21e-08	HITS-CLIP
hsa-miR-106a-5p	1.5924	0.0351	PFKP	-2.3773	3.11e-152	PAR-CLIP, HITS-CLIP
hsa-miR-106a-5p	1.5924	0.0351	PKMYT1	-3.0834	6.14e-40	PAR-CLIP
hsa-miR-106a-5p	1.5924	0.0351	PRIM1	-1.4578	1.88e-08	PAR-CLIP, HITS-CLIP
hsa-miR-106a-5p	1.5924	0.0351	PTGFRN	-1.8064	2.35e-107	PAR-CLIP
hsa-miR-106a-5p	1.5924	0.0351	PTGIS	-1.5492	5.36e-09	HITS-CLIP
hsa-miR-106a-5p	1.5924	0.0351	PXK	-1.3393	1.4e-26	PAR-CLIP, HITS-CLIP
hsa-miR-106a-5p	1.5924	0.0351	QSOX1	-3.0867	2.54e-265	PAR-CLIP, HITS-CLIP
hsa-miR-106a-5p	1.5924	0.0351	RAB11FIP1	-1.5995	1.76e-20	PAR-CLIP
hsa-miR-106a-5p	1.5924	0.0351	RAB22A	-1.1729	4.19e-41	PAR-CLIP
hsa-miR-106a-5p	1.5924	0.0351	RACGAP1	-3.3813	7.32e-206	PAR-CLIP
hsa-miR-106a-5p	1.5924	0.0351	REEP3	-1.1149	4.66e-39	PAR-CLIP
hsa-miR-106a-5p	1.5924	0.0351	RHOC	-1.3693	6.71e-59	PAR-CLIP
hsa-miR-106a-5p	1.5924	0.0351	RRM2	-4.426	7.22e-139	PAR-CLIP
hsa-miR-106a-5p	1.5924	0.0351	SAMD12	-1.4252	2.18e-12	PAR-CLIP
hsa-miR-106a-5p	1.5924	0.0351	SEMA7A	-3.8219	1.86e-171	PAR-CLIP
hsa-miR-106a-5p	1.5924	0.0351	SEPT2	-1.0269	3.14e-52	CLASH, PAR-CLIP
hsa-miR-106a-5p	1.5924	0.0351	SF3B3	-1.0479	5.64e-49	HITS-CLIP
hsa-miR-106a-5p	1.5924	0.0351	SGPL1	-1.4415	1.28e-50	PAR-CLIP
hsa-miR-106a-5p	1.5924	0.0351	SIPA1L3	-1.1294	1.24e-22	CLASH
hsa-miR-106a-5p	1.5924	0.0351	SIRPA	-3.2798	1.27e-125	Luciferase reporter assay
hsa-miR-106a-5p	1.5924	0.0351	SLC1A5	-1.317	1.23e-31	HITS-CLIP
hsa-miR-106a-5p	1.5924	0.0351	SLC2A3	-2.0783	4.68e-78	Luciferase reporter assay, qRT-PCR, Western blot
hsa-miR-106a-5p	1.5924	0.0351	SLC30A7	-1.8044	1.86e-61	PAR-CLIP
hsa-miR-106a-5p	1.5924	0.0351	SLC7A11	-1.654	1.38e-85	HITS-CLIP
hsa-miR-106a-5p	1.5924	0.0351	SORCS2	-1.2619	0.0002	PAR-CLIP
hsa-miR-106a-5p	1.5924	0.0351	SPTLC2	-2.2783	1.96e-101	PAR-CLIP
hsa-miR-106a-5p	1.5924	0.0351	TBC1D9	-1.0453	2.51e-16	qRT-PCR
hsa-miR-106a-5p	1.5924	0.0351	TGFBR2	-1.1999	1.75e-56	Luciferase reporter assay, qRT-PCR, PAR-CLIP
hsa-miR-106a-5p	1.5924	0.0351	TMEM131L	-1.0823	2.76e-07	PAR-CLIP
hsa-miR-106a-5p	1.5924	0.0351	TMOD3	-2.1322	1.61e-121	HITS-CLIP
hsa-miR-106a-5p	1.5924	0.0351	TNFRSF10B	-1.0552	3.73e-34	PAR-CLIP
hsa-miR-106a-5p	1.5924	0.0351	TNKS2	-1.3652	1.14e-43	PAR-CLIP
hsa-miR-106a-5p	1.5924	0.0351	TP53	-1.2093	5.27e-28	qRT-PCR
hsa-miR-106a-5p	1.5924	0.0351	TPM4	-1.9396	5.12e-170	PAR-CLIP
hsa-miR-106a-5p	1.5924	0.0351	TRIOBP	-1.5734	5.29e-62	HITS-CLIP
hsa-miR-106a-5p	1.5924	0.0351	TSKU	-1.4753	2.2e-13	PAR-CLIP
hsa-miR-106a-5p	1.5924	0.0351	UGCG	-2.4869	5.58e-19	PAR-CLIP
hsa-miR-106a-5p	1.5924	0.0351	VEGFA	-2.23	2.14e-119	ELISA, Luciferase reporter assay, Microarray
hsa-miR-106a-5p	1.5924	0.0351	WEE1	-1.0906	1.17e-26	CLASH, PAR-CLIP
hsa-miR-106a-5p	1.5924	0.0351	WIPF2	-1.282	1.99e-18	PAR-CLIP
hsa-miR-106a-5p	1.5924	0.0351	WWC1	-3.7129	0.0095	HITS-CLIP
hsa-miR-106a-5p	1.5924	0.0351	YWHAZ	-1.355	4.61e-93	PAR-CLIP
hsa-miR-106a-5p	1.5924	0.0351	ZDHHC20	-1.3636	7.45e-53	PAR-CLIP
hsa-miR-106a-5p	1.5924	0.0351	ZMYM1	-1.0665	4.27e-10	PAR-CLIP
hsa-miR-106a-5p	1.5924	0.0351	ZNF347	-1.2497	8.47e-13	HITS-CLIP
hsa-miR-106a-5p	1.5924	0.0351	ZNF681	-1.403	4.05e-05	PAR-CLIP
hsa-miR-106a-5p	1.5924	0.0351	ZNFX1	-1.0379	3.54e-37	PAR-CLIP
hsa-miR-106a-5p	1.5924	0.0351	ACTR2	-1.4367	1.21e-83	PAR-CLIP
hsa-miR-106a-5p	1.5924	0.0351	ADAR	-1.5567	8.69e-90	PAR-CLIP
hsa-miR-106a-5p	1.5924	0.0351	ANKRD52	-1.0224	1.29e-28	PAR-CLIP
hsa-miR-106a-5p	1.5924	0.0351	ARSJ	-2.2545	1.98e-61	PAR-CLIP
hsa-miR-106a-5p	1.5924	0.0351	ATAD2	-3.8082	2.64e-185	PAR-CLIP
hsa-miR-106a-5p	1.5924	0.0351	ATL3	-2.4633	1.71e-215	PAR-CLIP
hsa-miR-106a-5p	1.5924	0.0351	BCL10	-1.2104	1.3e-16	Luciferase reporter assay, Western blot
hsa-miR-106a-5p	1.5924	0.0351	BRI3BP	-2.2191	1.93e-32	HITS-CLIP
hsa-miR-29c-5p	1.5871	0.0411	DNMT3B	-1.1379	0.0032	Immunohistochemistry, qRT-PCR, Western blot
hsa-miR-29c-5p	1.5871	0.0411	PTER	-1.0148	0.0013	CLASH
hsa-miR-675-3p	1.5639	0.0075	NUCKS1	-1.3539	1.88e-93	PAR-CLIP
hsa-miR-675-3p	1.5639	0.0075	POLA2	-1.4888	2.87e-25	HITS-CLIP
hsa-miR-675-3p	1.5639	0.0075	THBS1	-3.436	1.4e-101	PAR-CLIP
hsa-miR-675-3p	1.5639	0.0075	TK1	-4.0716	1.39e-143	HITS-CLIP
hsa-miR-675-3p	1.5639	0.0075	ZNF268	-1.3786	1.22e-24	PAR-CLIP
hsa-miR-675-3p	1.5639	0.0075	ANKRD13A	-2.0728	4.05e-98	HITS-CLIP
hsa-miR-675-3p	1.5639	0.0075	AR	-1.022	4.58e-18	PAR-CLIP
hsa-miR-675-3p	1.5639	0.0075	FGF5	-1.6407	4.04e-12	HITS-CLIP
hsa-miR-675-3p	1.5639	0.0075	IGF1R	-1.7057	1.42e-56	PAR-CLIP
hsa-miR-675-3p	1.5639	0.0075	INHBA	-3.8664	0	HITS-CLIP
hsa-miR-675-3p	1.5639	0.0075	KCNK6	-3.3456	8.63e-129	HITS-CLIP
hsa-miR-22-3p	1.4946	0.0318	ARID5B	-1.7342	1.09e-37	Sequencing
hsa-miR-22-3p	1.4946	0.0318	FKBP5	-1.1162	3.15e-15	CLASH
hsa-miR-22-3p	1.4946	0.0318	ARPC5	-1.4319	2.21e-68	Immunohistochemistry, Luciferase reporter assay, qRT-PCR, Western blot, EMSA, Microarray
hsa-miR-22-3p	1.4946	0.0318	FOXP1	-1.0942	4.01e-21	Sequencing
hsa-miR-22-3p	1.4946	0.0318	SLC2A1	-2.1201	1.48e-180	HITS-CLIP, qRT-PCR, Luciferase reporter assay, In situ hybridization, Western blot
hsa-miR-22-3p	1.4946	0.0318	SLC7A5	-2.5154	2.72e-265	PAR-CLIP
hsa-miR-22-3p	1.4946	0.0318	BRWD3	-1.0992	2.93e-14	PAR-CLIP
hsa-miR-22-3p	1.4946	0.0318	SRPK1	-1.2699	1.8e-28	PAR-CLIP
hsa-miR-22-3p	1.4946	0.0318	GINS2	-2.2844	9.74e-34	HITS-CLIP
hsa-miR-22-3p	1.4946	0.0318	BSG	-1.3639	1.99e-86	Immunohistochemistry, Luciferase reporter assay, qRT-PCR, Western blot
hsa-miR-22-3p	1.4946	0.0318	H3F3B	-1.1417	7.51e-58	Sequencing, PAR-CLIP
hsa-miR-22-3p	1.4946	0.0318	HIF1A	-1.8113	1.21e-180	Immunofluorescence, qRT-PCR, Western blot
hsa-miR-22-3p	1.4946	0.0318	TACC1	-1.4571	6.7e-85	Chromatin immunoprecipitation, FACS, Immunohistochemistry, Luciferase reporter assay, Microarray, Next Generation Sequencing (NGS), Northern blot, qRT-PCR, Western blot
hsa-miR-22-3p	1.4946	0.0318	BUB1B	-4.511	2.21e-114	CLASH
hsa-miR-22-3p	1.4946	0.0318	TIAM1	-1.7143	3.04e-27	Luciferase reporter assay, Western blot
hsa-miR-22-3p	1.4946	0.0318	HMGB1	-1.2466	3.24e-63	Luciferase reporter assay, qRT-PCR, Western blot
hsa-miR-22-3p	1.4946	0.0318	CCNA2	-4.0419	3.91e-214	Luciferase reporter assay
hsa-miR-22-3p	1.4946	0.0318	LGALS1	-1.0852	4.29e-67	Immunofluorescence, qRT-PCR, Western blot
hsa-miR-22-3p	1.4946	0.0318	TNFRSF10D	-2.7381	6.15e-180	PAR-CLIP
hsa-miR-22-3p	1.4946	0.0318	CDK6	-1.1959	2.44e-79	Sequencing
hsa-miR-22-3p	1.4946	0.0318	VASN	-2.33	1.78e-61	HITS-CLIP
hsa-miR-22-3p	1.4946	0.0318	WWC1	-3.7129	0.0095	PAR-CLIP
hsa-miR-22-3p	1.4946	0.0318	MECOM	-1.0687	3.88e-11	5RACE, ChIP, Co-immunoprecipitation, Luciferase reporter assay, Northern blot, Western blot
hsa-miR-22-3p	1.4946	0.0318	MIS18BP1	-1.9133	4.1e-45	Sequencing
hsa-miR-22-3p	1.4946	0.0318	MMP14	-2.0899	1.11e-159	Luciferase reporter assay, Microarray, qRT-PCR, Western blot
hsa-miR-22-3p	1.4946	0.0318	MTDH	-1.2454	7.95e-60	Luciferase reporter assay, qRT-PCR, Western blot
hsa-miR-22-3p	1.4946	0.0318	YWHAZ	-1.355	4.61e-93	PAR-CLIP
hsa-miR-22-3p	1.4946	0.0318	ZNF217	-1.5834	4.35e-52	Sequencing
hsa-miR-22-3p	1.4946	0.0318	CYR61	-1.0749	3.94e-33	Luciferase reporter assay, qRT-PCR, Western blot
hsa-miR-22-3p	1.4946	0.0318	MYO6	-1.5006	2.39e-22	CLASH
hsa-miR-22-3p	1.4946	0.0318	NR3C1	-1.2077	2.61e-44	Sequencing
hsa-miR-22-3p	1.4946	0.0318	E2F2	-2.8995	3.98e-16	Sequencing || PAR-CLIP
hsa-miR-22-3p	1.4946	0.0318	PIK3C2A	-1.205	4.3e-34	Sequencing
hsa-miR-22-3p	1.4946	0.0318	PLK1	-4.1801	1.02e-88	Microarray, qRT-PCR, Western blot
hsa-miR-22-3p	1.4946	0.0318	PRELID2	-1.2574	2.32e-05	PAR-CLIP
hsa-miR-22-3p	1.4946	0.0318	RBL1	-2.4551	2.06e-42	PAR-CLIP
hsa-miR-22-3p	1.4946	0.0318	RCC2	-1.6076	4.55e-73	HITS-CLIP
hsa-miR-365a-3p	1.4605	0.0001	MCMBP	-1.2225	7.29e-39	CLASH
hsa-miR-365a-3p	1.4605	0.0001	MFSD14B	-1.1387	3.96e-30	PAR-CLIP
hsa-miR-365a-3p	1.4605	0.0001	MTA2	-1.2669	1.61e-47	CLASH
hsa-miR-365a-3p	1.4605	0.0001	ADM	-1.3891	1.92e-29	PAR-CLIP
hsa-miR-365a-3p	1.4605	0.0001	CALU	-1.5113	4.27e-158	CLASH
hsa-miR-365a-3p	1.4605	0.0001	CCND1	-3.1691	0	Luciferase reporter assay, Western blot, Flow, In situ hybridization, Microarray, qRT-PCR
hsa-miR-365a-3p	1.4605	0.0001	CDC25A	-2.2786	1.69e-19	Flow, In situ hybridization, Luciferase reporter assay, Microarray, qRT-PCR, Western blot
hsa-miR-365a-3p	1.4605	0.0001	DNAJC10	-1.1641	1.25e-37	PAR-CLIP
hsa-miR-365a-3p	1.4605	0.0001	NUCKS1	-1.3539	1.88e-93	PAR-CLIP
hsa-miR-365a-3p	1.4605	0.0001	PCDH10	-3.3298	8.7e-24	PAR-CLIP
hsa-miR-365a-3p	1.4605	0.0001	PHACTR2	-1.1545	1.93e-46	PAR-CLIP
hsa-miR-365a-3p	1.4605	0.0001	SHC1	-1.103	6.97e-56	Microarray, Western blot
hsa-miR-365a-3p	1.4605	0.0001	GXYLT1	-1.4604	5.67e-16	PAR-CLIP
hsa-miR-365a-3p	1.4605	0.0001	IL6	-2.5816	1.77e-09	Reporter assay
hsa-miR-365a-3p	1.4605	0.0001	KRAS	-1.2005	9.57e-21	In situ hybridization, RTPCR, Luciferase reporter assay, Microarray, Western blot
hsa-miR-365a-3p	1.4605	0.0001	SLC2A3	-2.0783	4.68e-78	PAR-CLIP
hsa-miR-365a-3p	1.4605	0.0001	SLC43A3	-1.8796	9.78e-14	HITS-CLIP
hsa-miR-365a-3p	1.4605	0.0001	SLC7A14	-3.1162	1.86e-09	PAR-CLIP
hsa-miR-365a-3p	1.4605	0.0001	SPOCD1	-2.4202	4.84e-17	HITS-CLIP
hsa-miR-365a-3p	1.4605	0.0001	THBS2	-3.5191	0	PAR-CLIP
hsa-miR-365a-3p	1.4605	0.0001	TMOD3	-2.1322	1.61e-121	PAR-CLIP
hsa-miR-365a-3p	1.4605	0.0001	TUBB4B	-1.4972	3.93e-111	CLASH
hsa-miR-365a-3p	1.4605	0.0001	VANGL1	-2.1394	6.9e-67	CLASH
hsa-miR-365a-3p	1.4605	0.0001	ZWINT	-3.2104	5.64e-84	PAR-CLIP
hsa-miR-30e-5p	1.4383	0.047	ADAM9	-3.1902	0	HITS-CLIP
hsa-miR-30e-5p	1.4383	0.047	APLP2	-1.7108	4.45e-113	HITS-CLIP
hsa-miR-30e-5p	1.4383	0.047	ARID3A	-1.1601	1.24e-06	HITS-CLIP, PAR-CLIP
hsa-miR-30e-5p	1.4383	0.047	B4GALT1	-1.1263	6.89e-27	HITS-CLIP
hsa-miR-30e-5p	1.4383	0.047	CAND1	-1.096	4.28e-50	PAR-CLIP
hsa-miR-30e-5p	1.4383	0.047	CANX	-1.1108	3.97e-82	CLASH
hsa-miR-30e-5p	1.4383	0.047	DBF4	-1.7989	1.03e-35	HITS-CLIP
hsa-miR-30e-5p	1.4383	0.047	DDAH1	-2.3458	5.25e-109	PAR-CLIP
hsa-miR-30e-5p	1.4383	0.047	CBX2	-1.1378	1.08e-05	PAR-CLIP
hsa-miR-30e-5p	1.4383	0.047	CCNF	-2.5173	1.23e-54	PAR-CLIP
hsa-miR-30e-5p	1.4383	0.047	DPY19L3	-1.104	3.83e-12	HITS-CLIP
hsa-miR-30e-5p	1.4383	0.047	CD2AP	-1.704	6.89e-33	PAR-CLIP
hsa-miR-30e-5p	1.4383	0.047	CDC7	-1.0006	1.78e-05	HITS-CLIP
hsa-miR-30e-5p	1.4383	0.047	CELSR3	-1.6671	5.09e-22	PAR-CLIP
hsa-miR-30e-5p	1.4383	0.047	EML4	-1.9302	1e-77	PAR-CLIP
hsa-miR-30e-5p	1.4383	0.047	EPG5	-1.4141	6.84e-63	HITS-CLIP
hsa-miR-30e-5p	1.4383	0.047	LPCAT1	-1.7099	5.74e-21	HITS-CLIP
hsa-miR-30e-5p	1.4383	0.047	ERLIN1	-2.0426	1.25e-82	HITS-CLIP
hsa-miR-30e-5p	1.4383	0.047	EXO1	-4.1815	2.67e-56	CLASH
hsa-miR-30e-5p	1.4383	0.047	FAM91A1	-1.5197	3.43e-45	HITS-CLIP
hsa-miR-30e-5p	1.4383	0.047	CHD1	-1.1994	1.95e-23	HITS-CLIP
hsa-miR-30e-5p	1.4383	0.047	CLCC1	-1.1567	4.05e-18	HITS-CLIP
hsa-miR-30e-5p	1.4383	0.047	PPP1R12A	-1.1535	1.31e-37	HITS-CLIP
hsa-miR-30e-5p	1.4383	0.047	PPP2R1B	-1.5103	3.59e-31	PAR-CLIP
hsa-miR-30e-5p	1.4383	0.047	GLCE	-1.4155	3.49e-23	HITS-CLIP
hsa-miR-30e-5p	1.4383	0.047	MARCH4	-4.7098	6.87e-18	HITS-CLIP
hsa-miR-30e-5p	1.4383	0.047	GNAI2	-1.5937	2.46e-122	CLASH, HITS-CLIP, PAR-CLIP
hsa-miR-30e-5p	1.4383	0.047	GXYLT1	-1.4604	5.67e-16	HITS-CLIP
hsa-miR-30e-5p	1.4383	0.047	PRDM1	-1.2268	0.025	HITS-CLIP
hsa-miR-30e-5p	1.4383	0.047	MBNL1	-1.0982	1.61e-37	Luciferase reporter assay
hsa-miR-30e-5p	1.4383	0.047	RASGRP3	-1.0135	6.82e-07	HITS-CLIP
hsa-miR-30e-5p	1.4383	0.047	RIF1	-1.2709	5.77e-47	PAR-CLIP
hsa-miR-30e-5p	1.4383	0.047	H6PD	-1.6123	3.62e-60	PAR-CLIP
hsa-miR-30e-5p	1.4383	0.047	MBNL3	-1.6068	0.0055	Luciferase reporter assay
hsa-miR-30e-5p	1.4383	0.047	HSP90AA1	-1.0194	3.45e-42	CLASH, PAR-CLIP
hsa-miR-30e-5p	1.4383	0.047	IER5	-1.4968	2.06e-45	HITS-CLIP
hsa-miR-30e-5p	1.4383	0.047	ROCK2	-1.5923	4.11e-91	PAR-CLIP
hsa-miR-30e-5p	1.4383	0.047	MIA3	-1.0038	1.63e-22	HITS-CLIP
hsa-miR-30e-5p	1.4383	0.047	RRM2	-4.426	7.22e-139	HITS-CLIP, PAR-CLIP
hsa-miR-30e-5p	1.4383	0.047	JADE3	-1.0423	0.0007	HITS-CLIP
hsa-miR-30e-5p	1.4383	0.047	MTDH	-1.2454	7.95e-60	HITS-CLIP
hsa-miR-30e-5p	1.4383	0.047	KIF11	-4.4749	1.24e-197	PAR-CLIP
hsa-miR-30e-5p	1.4383	0.047	SCML2	-1.1424	6.81e-05	PAR-CLIP
hsa-miR-30e-5p	1.4383	0.047	MYBL2	-4.199	2.06e-100	Immunoblot, Luciferase reporter assay, qRT-PCR, Western blot, HITS-CLIP
hsa-miR-30e-5p	1.4383	0.047	SERPINE1	-4.4729	2.73e-66	PAR-CLIP
hsa-miR-30e-5p	1.4383	0.047	LCLAT1	-1.2142	1.27e-13	PAR-CLIP
hsa-miR-30e-5p	1.4383	0.047	SHROOM3	-1.2568	1.21e-10	HITS-CLIP
hsa-miR-30e-5p	1.4383	0.047	NCOA3	-1.2804	7.68e-39	PAR-CLIP
hsa-miR-30e-5p	1.4383	0.047	SLC7A5	-2.5154	2.72e-265	PAR-CLIP
hsa-miR-30e-5p	1.4383	0.047	TBC1D8B	-1.5823	1.13e-19	CLASH
hsa-miR-30e-5p	1.4383	0.047	P4HA1	-1.9255	3.74e-162	Luciferase reporter assay, qRT-PCR, Western blot
hsa-miR-30e-5p	1.4383	0.047	TNFRSF10B	-1.0552	3.73e-34	HITS-CLIP
hsa-miR-30e-5p	1.4383	0.047	TNKS2	-1.3652	1.14e-43	CLASH
hsa-miR-30e-5p	1.4383	0.047	TP53	-1.2093	5.27e-28	Luciferase reporter assay, qRT-PCR, Western blot
hsa-miR-30e-5p	1.4383	0.047	PAWR	-2.2544	1.76e-89	HITS-CLIP
hsa-miR-30e-5p	1.4383	0.047	TSPYL1	-1.158	2.29e-46	PAR-CLIP
hsa-miR-30e-5p	1.4383	0.047	TUSC3	-1.1818	2.85e-46	Luciferase reporter assay, Western blot
hsa-miR-30e-5p	1.4383	0.047	PCDH10	-3.3298	8.7e-24	HITS-CLIP
hsa-miR-30e-5p	1.4383	0.047	TWF1	-2.0443	1.85e-122	HITS-CLIP
hsa-miR-30e-5p	1.4383	0.047	PEG10	-1.6963	4.37e-88	PAR-CLIP
hsa-miR-30e-5p	1.4383	0.047	ZDHHC20	-1.3636	7.45e-53	PAR-CLIP
hsa-miR-30e-5p	1.4383	0.047	PGM3	-1.0741	2.78e-29	PAR-CLIP
hsa-miR-30e-5p	1.4383	0.047	PHF13	-1.3291	5.72e-14	PAR-CLIP
hsa-miR-190a-5p	1.4345	0.047	DAB2	-1.2107	4.24e-50	PAR-CLIP
hsa-miR-190a-5p	1.4345	0.047	IL6ST	-1.2415	1.24e-69	PAR-CLIP, HITS-CLIP
hsa-miR-190a-5p	1.4345	0.047	TATDN2	-1.1004	2.23e-07	PAR-CLIP
hsa-miR-190a-5p	1.4345	0.047	ZNF850	-2.0012	8.49e-22	HITS-CLIP
hsa-miR-190a-5p	1.4345	0.047	IL7R	-5.5242	6.59e-56	PAR-CLIP
hsa-miR-190a-5p	1.4345	0.047	INVS	-1.1267	4.39e-11	PAR-CLIP, HITS-CLIP
hsa-miR-190a-5p	1.4345	0.047	LDHA	-1.4	8.81e-96	PAR-CLIP
hsa-miR-190a-5p	1.4345	0.047	PHLPP1	-1.2477	3.9e-06	Reporter assay, qRT-PCR, Luciferase reporter assay, Western blot
hsa-miR-190a-5p	1.4345	0.047	PIGM	-1.1523	2.36e-09	HITS-CLIP
hsa-miR-190a-5p	1.4345	0.047	PTPRJ	-1.704	7.9e-08	PAR-CLIP, HITS-CLIP
hsa-miR-190a-5p	1.4345	0.047	RAB30	-1.4097	7.41e-31	HITS-CLIP
hsa-miR-190a-5p	1.4345	0.047	SDC3	-1.9329	3.81e-95	PAR-CLIP
hsa-miR-190a-5p	1.4345	0.047	SERP1	-1.2906	8.71e-47	PAR-CLIP
hsa-miR-3065-5p	1.4125	0.0476	ATP7A	-1.1549	2e-14	HITS-CLIP
hsa-miR-3065-5p	1.4125	0.0476	CRK	-1.055	1.93e-38	PAR-CLIP
hsa-miR-3065-5p	1.4125	0.0476	CSE1L	-1.2521	1.66e-58	HITS-CLIP
hsa-miR-3065-5p	1.4125	0.0476	DSEL	-1.3326	2.99e-75	PAR-CLIP
hsa-miR-3065-5p	1.4125	0.0476	GNG12	-1.4862	8.95e-84	HITS-CLIP
hsa-miR-3065-5p	1.4125	0.0476	HOXC8	-1.2693	1.69e-15	PAR-CLIP
hsa-miR-3065-5p	1.4125	0.0476	INHBA	-3.8664	0	PAR-CLIP, HITS-CLIP
hsa-miR-3065-5p	1.4125	0.0476	LZTFL1	-1.0248	4.83e-09	HITS-CLIP
hsa-miR-3065-5p	1.4125	0.0476	MYBL1	-2.2794	5.06e-70	PAR-CLIP
hsa-miR-3065-5p	1.4125	0.0476	NCAM2	-1.4657	0.0149	PAR-CLIP
hsa-miR-3065-5p	1.4125	0.0476	PNMA2	-2.4554	9.59e-22	PAR-CLIP
hsa-miR-3065-5p	1.4125	0.0476	TGFBR2	-1.1999	1.75e-56	HITS-CLIP
hsa-miR-3065-5p	1.4125	0.0476	THBS1	-3.436	1.4e-101	PAR-CLIP
hsa-miR-3065-5p	1.4125	0.0476	TP53	-1.2093	5.27e-28	HITS-CLIP
hsa-miR-3065-5p	1.4125	0.0476	TRIM4	-1.3224	9.04e-28	PAR-CLIP
hsa-miR-3065-5p	1.4125	0.0476	TTC26	-1.0698	7.65e-08	HITS-CLIP
hsa-miR-3065-5p	1.4125	0.0476	TWIST1	-1.4181	2.59e-22	HITS-CLIP
hsa-miR-3065-5p	1.4125	0.0476	ZC3HAV1	-1.2617	1.17e-35	PAR-CLIP
hsa-miR-340-3p	1.4019	0.0164	ABHD2	-2.0894	2.48e-152	HITS-CLIP
hsa-miR-340-3p	1.4019	0.0164	C12orf49	-1.1879	1.2e-24	HITS-CLIP, PAR-CLIP
hsa-miR-340-3p	1.4019	0.0164	CCND2	-2.795	7e-214	PAR-CLIP
hsa-miR-340-3p	1.4019	0.0164	PLPP3	-1.2793	4.74e-14	HITS-CLIP
hsa-miR-340-3p	1.4019	0.0164	PTGIS	-1.5492	5.36e-09	PAR-CLIP
hsa-miR-340-3p	1.4019	0.0164	PTPRF	-2.6697	1.22e-203	HITS-CLIP
hsa-miR-340-3p	1.4019	0.0164	SAMD15	-2.0565	1.75e-07	HITS-CLIP
hsa-miR-340-3p	1.4019	0.0164	SPATA5	-1.4053	1.91e-22	HITS-CLIP
hsa-miR-340-3p	1.4019	0.0164	SPC24	-3.8279	3.28e-118	PAR-CLIP
hsa-miR-340-3p	1.4019	0.0164	STOM	-1.9072	1.13e-61	HITS-CLIP
hsa-miR-340-3p	1.4019	0.0164	CPM	-2.0885	4.32e-09	HITS-CLIP
hsa-miR-340-3p	1.4019	0.0164	CSE1L	-1.2521	1.66e-58	PAR-CLIP
hsa-miR-340-3p	1.4019	0.0164	EZH2	-1.7392	1.37e-33	Luciferase reporter assay, qRT-PCR, Western blot
hsa-miR-340-3p	1.4019	0.0164	HACD2	-1.8152	3.98e-76	PAR-CLIP
hsa-miR-340-3p	1.4019	0.0164	IER5	-1.4968	2.06e-45	PAR-CLIP
hsa-miR-340-3p	1.4019	0.0164	KCNJ15	-1.6559	2.88e-17	HITS-CLIP
hsa-miR-340-3p	1.4019	0.0164	NUP205	-1.9754	1.23e-90	HITS-CLIP
hsa-miR-340-3p	1.4019	0.0164	TLN1	-2.0229	4.54e-200	HITS-CLIP
hsa-miR-340-3p	1.4019	0.0164	YWHAZ	-1.355	4.61e-93	CLASH
hsa-miR-340-3p	1.4019	0.0164	ZNF699	-1.4043	2.9e-23	PAR-CLIP
hsa-miR-433-5p	1.3588	0.0379	ENAH	-1.8591	1.39e-132	HITS-CLIP
hsa-miR-433-5p	1.3588	0.0379	ENPP1	-2.9734	7.89e-128	HITS-CLIP
hsa-miR-433-5p	1.3588	0.0379	ERO1A	-1.9181	9.24e-95	HITS-CLIP
hsa-miR-433-5p	1.3588	0.0379	HOGA1	-1.5402	0.0231	PAR-CLIP
hsa-miR-433-5p	1.3588	0.0379	KCNJ15	-1.6559	2.88e-17	HITS-CLIP
hsa-let-7i-3p	1.3582	0.0335	ACTB	-2.4123	0	PAR-CLIP
hsa-let-7i-3p	1.3582	0.0335	MYOCD	-3.9027	1.06e-05	HITS-CLIP
hsa-miR-664a-3p	1.3539	0.0054	ARF6	-1.1673	5.63e-47	PAR-CLIP
hsa-miR-664a-3p	1.3539	0.0054	KIAA1211	-2.5668	1.79e-06	PAR-CLIP
hsa-miR-664a-3p	1.3539	0.0054	MED23	-1.0741	2.17e-18	HITS-CLIP
hsa-miR-664a-3p	1.3539	0.0054	ARSJ	-2.2545	1.98e-61	PAR-CLIP
hsa-miR-664a-3p	1.3539	0.0054	CD2AP	-1.704	6.89e-33	PAR-CLIP
hsa-miR-664a-3p	1.3539	0.0054	EDN1	-3.7758	1.24e-77	PAR-CLIP
hsa-miR-664a-3p	1.3539	0.0054	MKI67	-5.1179	6.84e-224	PAR-CLIP
hsa-miR-664a-3p	1.3539	0.0054	SEMA3E	-1.201	0.0026	HITS-CLIP
hsa-miR-664a-3p	1.3539	0.0054	MEAK7	-1.4776	3.71e-22	HITS-CLIP
hsa-miR-664a-3p	1.3539	0.0054	TPR	-1.2134	1.15e-51	PAR-CLIP
hsa-miR-664a-3p	1.3539	0.0054	TSPAN2	-3.5044	1.28e-67	PAR-CLIP, HITS-CLIP
hsa-miR-664a-3p	1.3539	0.0054	VLDLR	-1.903	5.21e-13	HITS-CLIP
hsa-miR-664a-3p	1.3539	0.0054	ZNF695	-1.742	0.0074	PAR-CLIP
hsa-miR-664a-5p	1.3138	0.0021	ARHGEF39	-2.9943	8.58e-09	HITS-CLIP
hsa-miR-664a-5p	1.3138	0.0021	C21orf58	-1.7696	1.13e-15	HITS-CLIP, PAR-CLIP
hsa-miR-664a-5p	1.3138	0.0021	CCDC36	-1.0296	0.0035	HITS-CLIP
hsa-miR-664a-5p	1.3138	0.0021	CENPO	-1.8799	4.83e-33	PAR-CLIP
hsa-miR-664a-5p	1.3138	0.0021	CTSS	-1.0448	0.009	HITS-CLIP
hsa-miR-664a-5p	1.3138	0.0021	POLQ	-3.812	4.58e-58	HITS-CLIP
hsa-miR-664a-5p	1.3138	0.0021	ENPP1	-2.9734	7.89e-128	HITS-CLIP
hsa-miR-664a-5p	1.3138	0.0021	RRM2	-4.426	7.22e-139	HITS-CLIP
hsa-miR-664a-5p	1.3138	0.0021	SERPINH1	-1.9187	9.4e-213	PAR-CLIP
hsa-miR-664a-5p	1.3138	0.0021	ERO1A	-1.9181	9.24e-95	HITS-CLIP
hsa-miR-664a-5p	1.3138	0.0021	SH3BGRL3	-1.4924	2.31e-68	PAR-CLIP
hsa-miR-664a-5p	1.3138	0.0021	FBXL2	-1.0409	1e-10	HITS-CLIP
hsa-miR-664a-5p	1.3138	0.0021	SMIM14	-1.4518	1.3e-32	HITS-CLIP
hsa-miR-664a-5p	1.3138	0.0021	STK4	-1.4952	2.8e-30	HITS-CLIP
hsa-miR-664a-5p	1.3138	0.0021	HNRNPA1	-1.4949	7.47e-92	HITS-CLIP
hsa-miR-664a-5p	1.3138	0.0021	ADAR	-1.5567	8.69e-90	PAR-CLIP
hsa-miR-664a-5p	1.3138	0.0021	IGF2BP3	-1.5037	1.94e-47	PAR-CLIP
hsa-miR-664a-5p	1.3138	0.0021	KIF18B	-3.9851	3.5e-51	PAR-CLIP
hsa-miR-664a-5p	1.3138	0.0021	LPP	-1.4621	2.46e-53	HITS-CLIP
hsa-miR-664a-5p	1.3138	0.0021	PHAX	-1.1924	1.94e-28	PAR-CLIP
hsa-miR-450a-2-3p	1.277	0.033	UNC5B	-1.4196	0.0002	PAR-CLIP
hsa-miR-450a-2-3p	1.277	0.033	ACTB	-2.4123	0	PAR-CLIP
hsa-miR-450a-2-3p	1.277	0.033	CRK	-1.055	1.93e-38	PAR-CLIP
hsa-miR-450a-2-3p	1.277	0.033	FAM168A	-1.0263	2.46e-24	PAR-CLIP
hsa-miR-450a-2-3p	1.277	0.033	GK5	-1.1448	9.92e-16	HITS-CLIP
hsa-miR-450a-2-3p	1.277	0.033	GLI2	-2.2629	1.24e-08	HITS-CLIP
hsa-miR-450a-2-3p	1.277	0.033	HIST1H1B	-3.7836	4.41e-302	PAR-CLIP
hsa-miR-450a-2-3p	1.277	0.033	HIST2H2AB	-2.7759	3.32e-62	PAR-CLIP
hsa-miR-450a-2-3p	1.277	0.033	HLX	-1.3052	7.99e-07	HITS-CLIP
hsa-miR-450a-2-3p	1.277	0.033	HNRNPD	-1.1183	3.44e-12	PAR-CLIP
hsa-miR-450a-2-3p	1.277	0.033	IGF1R	-1.7057	1.42e-56	PAR-CLIP
hsa-miR-450a-2-3p	1.277	0.033	NBL1	-2.5453	2.05e-13	PAR-CLIP
hsa-miR-450a-2-3p	1.277	0.033	NBL1	-2.5453	2.05e-13	PAR-CLIP
hsa-miR-450a-2-3p	1.277	0.033	PTPN14	-2.7564	6.74e-224	PAR-CLIP
hsa-miR-450a-2-3p	1.277	0.033	RHOC	-1.3693	6.71e-59	PAR-CLIP
hsa-miR-450a-2-3p	1.277	0.033	SCIN	-1.0437	0.013	PAR-CLIP
hsa-miR-450a-2-3p	1.277	0.033	ARPC1B	-1.1773	0.0045	HITS-CLIP
hsa-miR-450a-2-3p	1.277	0.033	CACNA1C	-3.4923	4.94e-16	PAR-CLIP
hsa-miR-450a-2-3p	1.277	0.033	CBX5	-1.3985	1.12e-84	PAR-CLIP
hsa-miR-376b-3p	1.2724	0.0489	AMOTL2	-1.8142	2.36e-100	PAR-CLIP
hsa-miR-376b-3p	1.2724	0.0489	CASP8	-1.0039	3.1e-06	PAR-CLIP
hsa-miR-376b-3p	1.2724	0.0489	ZNF699	-1.4043	2.9e-23	PAR-CLIP
hsa-miR-376b-3p	1.2724	0.0489	CD2AP	-1.704	6.89e-33	PAR-CLIP
hsa-miR-376b-3p	1.2724	0.0489	CNTROB	-1.3625	2.63e-22	HITS-CLIP
hsa-miR-376b-3p	1.2724	0.0489	COPA	-1.3517	2.06e-86	PAR-CLIP
hsa-miR-376b-3p	1.2724	0.0489	FGF2	-1.5575	1.85e-50	PAR-CLIP, HITS-CLIP
hsa-miR-376b-3p	1.2724	0.0489	HNRNPA0	-1.0613	1.51e-35	PAR-CLIP
hsa-miR-376b-3p	1.2724	0.0489	KCND3	-1.3079	0.0466	HITS-CLIP
hsa-miR-376b-3p	1.2724	0.0489	MAD2L1	-2.2379	3.33e-37	PAR-CLIP
hsa-miR-376b-3p	1.2724	0.0489	PIGM	-1.1523	2.36e-09	HITS-CLIP
hsa-miR-376b-3p	1.2724	0.0489	ZNF439	-1.1047	0.0138	PAR-CLIP
hsa-miR-628-3p	1.2627	0.0278	ARSJ	-2.2545	1.98e-61	PAR-CLIP
hsa-miR-628-3p	1.2627	0.0278	MMP16	-1.294	0.0025	PAR-CLIP, HITS-CLIP
hsa-miR-628-3p	1.2627	0.0278	RBFOX2	-1.3332	5.81e-76	PAR-CLIP
hsa-miR-542-5p	1.2289	0.0011	EGFR	-2.6539	4.82e-187	Luciferase reporter assay, qRT-PCR, Western blot
hsa-miR-542-5p	1.2289	0.0011	WDR62	-1.6663	2.09e-17	CLASH
hsa-miR-6837-3p	1.1832	0.0346	SUSD5	-1.9186	2.26e-60	HITS-CLIP
hsa-miR-6837-3p	1.1832	0.0346	TMBIM6	-1.0893	5.72e-69	PAR-CLIP
hsa-miR-6837-3p	1.1832	0.0346	ANTXR1	-1.5642	1.14e-133	HITS-CLIP
hsa-miR-6837-3p	1.1832	0.0346	B3GALNT1	-1.2773	0.0193	HITS-CLIP
hsa-miR-6837-3p	1.1832	0.0346	CENPJ	-1.5815	1.88e-13	HITS-CLIP
hsa-miR-6837-3p	1.1832	0.0346	CENPL	-1.252	8.15e-13	HITS-CLIP
hsa-miR-6837-3p	1.1832	0.0346	CEP135	-1.6908	5.02e-17	HITS-CLIP
hsa-miR-6837-3p	1.1832	0.0346	CLTA	-1.2417	1.89e-62	PAR-CLIP
hsa-miR-6837-3p	1.1832	0.0346	CYB561A3	-1.7928	4.87e-112	HITS-CLIP
hsa-miR-6837-3p	1.1832	0.0346	ENAH	-1.8591	1.39e-132	HITS-CLIP
hsa-miR-6837-3p	1.1832	0.0346	FHL2	-2.2379	8.96e-92	HITS-CLIP
hsa-miR-6837-3p	1.1832	0.0346	HNRNPA1	-1.4949	7.47e-92	PAR-CLIP
hsa-miR-6837-3p	1.1832	0.0346	HOXA13	-3.2564	9.68e-12	PAR-CLIP
hsa-miR-6837-3p	1.1832	0.0346	KCTD16	-1.4388	3.04e-05	HITS-CLIP
hsa-miR-6837-3p	1.1832	0.0346	MYO9B	-1.32	5.84e-43	HITS-CLIP
hsa-miR-6837-3p	1.1832	0.0346	RNF145	-1.6126	1.8e-60	HITS-CLIP
hsa-miR-6837-3p	1.1832	0.0346	SELENON	-1.3772	1.02e-22	HITS-CLIP
hsa-miR-6837-3p	1.1832	0.0346	STAMBPL1	-1.2221	2.44e-10	PAR-CLIP
hsa-miR-186-5p	1.1699	0.0124	ABCB1	-1.1005	0.0437	Luciferase reporter assay
hsa-miR-186-5p	1.1699	0.0124	CREBL2	-1.6416	1.2e-39	PAR-CLIP
hsa-miR-186-5p	1.1699	0.0124	ABHD2	-2.0894	2.48e-152	PAR-CLIP
hsa-miR-186-5p	1.1699	0.0124	BRCA1	-2.58	3.51e-63	CLASH
hsa-miR-186-5p	1.1699	0.0124	BUB1	-4.338	5.84e-158	CLASH
hsa-miR-186-5p	1.1699	0.0124	CRK	-1.055	1.93e-38	PAR-CLIP
hsa-miR-186-5p	1.1699	0.0124	ACVR2A	-1.8369	5.76e-53	Sequencing
hsa-miR-186-5p	1.1699	0.0124	CAD	-1.0929	3.83e-22	CLASH
hsa-miR-186-5p	1.1699	0.0124	DCBLD2	-2.7456	0	PAR-CLIP
hsa-miR-186-5p	1.1699	0.0124	CAND1	-1.096	4.28e-50	CLASH
hsa-miR-186-5p	1.1699	0.0124	CBX1	-1.0057	7.13e-32	Sequencing
hsa-miR-186-5p	1.1699	0.0124	CBX2	-1.1378	1.08e-05	CLASH
hsa-miR-186-5p	1.1699	0.0124	ATL3	-2.4633	1.71e-215	CLASH
hsa-miR-186-5p	1.1699	0.0124	FOXM1	-3.5874	1.5e-130	CLASH
hsa-miR-186-5p	1.1699	0.0124	FUT11	-1.2621	1.27e-34	HITS-CLIP
hsa-miR-186-5p	1.1699	0.0124	DEK	-1.4787	1.11e-99	CLASH
hsa-miR-186-5p	1.1699	0.0124	G2E3	-1.0815	4.22e-16	CLASH
hsa-miR-186-5p	1.1699	0.0124	CCDC80	-3.7876	0	HITS-CLIP
hsa-miR-186-5p	1.1699	0.0124	CCSAP	-1.2297	1.26e-17	PAR-CLIP
hsa-miR-186-5p	1.1699	0.0124	DEPDC1	-4.4536	3.83e-175	Sequencing
hsa-miR-186-5p	1.1699	0.0124	GINS1	-2.3271	9.29e-46	Sequencing
hsa-miR-186-5p	1.1699	0.0124	DLC1	-2.7932	1.19e-158	Sequencing
hsa-miR-186-5p	1.1699	0.0124	GJA1	-2.9001	1.14e-42	qRT-PCR, Western blot
hsa-miR-186-5p	1.1699	0.0124	CD2AP	-1.704	6.89e-33	CLASH
hsa-miR-186-5p	1.1699	0.0124	DLG3	-1.5698	3.23e-08	CLASH
hsa-miR-186-5p	1.1699	0.0124	CDT1	-3.4172	1.62e-33	CLASH
hsa-miR-186-5p	1.1699	0.0124	GNAI1	-1.4981	1.72e-35	Sequencing
hsa-miR-186-5p	1.1699	0.0124	GNG12	-1.4862	8.95e-84	CLASH
hsa-miR-186-5p	1.1699	0.0124	DLGAP5	-4.4157	4.47e-178	PAR-CLIP
hsa-miR-186-5p	1.1699	0.0124	GOLIM4	-1.5932	1.56e-53	PAR-CLIP
hsa-miR-186-5p	1.1699	0.0124	CKAP5	-1.605	7.55e-86	CLASH
hsa-miR-186-5p	1.1699	0.0124	DSEL	-1.3326	2.99e-75	HITS-CLIP
hsa-miR-186-5p	1.1699	0.0124	KIF11	-4.4749	1.24e-197	Sequencing, PAR-CLIP
hsa-miR-186-5p	1.1699	0.0124	HAUS6	-1.1013	3.44e-18	PAR-CLIP
hsa-miR-186-5p	1.1699	0.0124	DSP	-3.588	0	CLASH
hsa-miR-186-5p	1.1699	0.0124	HHIP	-6.3897	0.0001	PAR-CLIP, HITS-CLIP
hsa-miR-186-5p	1.1699	0.0124	HIF1A	-1.8113	1.21e-180	ChIP-seq, Immunohistochemistry, In situ hybridization, Luciferase reporter assay, qRT-PCR, Western blot
hsa-miR-186-5p	1.1699	0.0124	KIF14	-4.6597	3.45e-116	PAR-CLIP
hsa-miR-186-5p	1.1699	0.0124	EPHA2	-2.6557	4.47e-109	PAR-CLIP
hsa-miR-186-5p	1.1699	0.0124	LBR	-1.4094	5.26e-26	Sequencing, PAR-CLIP
hsa-miR-186-5p	1.1699	0.0124	LCLAT1	-1.2142	1.27e-13	PAR-CLIP
hsa-miR-186-5p	1.1699	0.0124	HIST1H1E	-1.1424	2.75e-51	CLASH
hsa-miR-186-5p	1.1699	0.0124	HIST1H2BJ	-2.768	1.32e-108	CLASH
hsa-miR-186-5p	1.1699	0.0124	HIST1H2BK	-2.4013	5.9e-167	CLASH
hsa-miR-186-5p	1.1699	0.0124	LDHA	-1.4	8.81e-96	HITS-CLIP
hsa-miR-186-5p	1.1699	0.0124	LLGL1	-1.0065	5.99e-24	CLASH
hsa-miR-186-5p	1.1699	0.0124	ERI1	-1.2271	1.17e-17	PAR-CLIP
hsa-miR-186-5p	1.1699	0.0124	LPCAT1	-1.7099	5.74e-21	CLASH
hsa-miR-186-5p	1.1699	0.0124	HIST1H2BO	-3.8204	7.63e-177	CLASH
hsa-miR-186-5p	1.1699	0.0124	HMGXB4	-1.0248	1.16e-10	Sequencing
hsa-miR-186-5p	1.1699	0.0124	EXT1	-1.923	1.52e-87	PAR-CLIP
hsa-miR-186-5p	1.1699	0.0124	HNRNPA0	-1.0613	1.51e-35	PAR-CLIP
hsa-miR-186-5p	1.1699	0.0124	LUZP1	-1.0244	2.34e-26	Sequencing
hsa-miR-186-5p	1.1699	0.0124	EZR	-1.8545	1.29e-115	CLASH
hsa-miR-186-5p	1.1699	0.0124	MOB1A	-1.2394	1.41e-55	PAR-CLIP
hsa-miR-186-5p	1.1699	0.0124	HNRNPA1	-1.4949	7.47e-92	CLASH
hsa-miR-186-5p	1.1699	0.0124	FAM57A	-1.969	1.48e-30	CLASH
hsa-miR-186-5p	1.1699	0.0124	HNRNPU	-1.4377	2.7e-92	CLASH, PAR-CLIP
hsa-miR-186-5p	1.1699	0.0124	MTA2	-1.2669	1.61e-47	CLASH
hsa-miR-186-5p	1.1699	0.0124	FGF2	-1.5575	1.85e-50	Sequencing, Luciferase reporter assay
hsa-miR-186-5p	1.1699	0.0124	NASP	-1.594	4.19e-41	CLASH
hsa-miR-186-5p	1.1699	0.0124	HPSE	-3.6418	0.0002	PAR-CLIP
hsa-miR-186-5p	1.1699	0.0124	HSP90AA1	-1.0194	3.45e-42	CLASH, PAR-CLIP
hsa-miR-186-5p	1.1699	0.0124	NCAPD2	-2.4576	6.62e-143	CLASH
hsa-miR-186-5p	1.1699	0.0124	FNIP2	-1.1785	8.6e-31	CLASH
hsa-miR-186-5p	1.1699	0.0124	NCAPD3	-1.5451	4.59e-34	CLASH
hsa-miR-186-5p	1.1699	0.0124	IGF2BP3	-1.5037	1.94e-47	CLASH
hsa-miR-186-5p	1.1699	0.0124	PTPN9	-2.0155	1.86e-42	Sequencing
hsa-miR-186-5p	1.1699	0.0124	IKBIP	-1.6884	2.78e-64	CLASH
hsa-miR-186-5p	1.1699	0.0124	INPP5F	-1.3152	7.61e-31	CLASH
hsa-miR-186-5p	1.1699	0.0124	NEK2	-4.4858	4.78e-60	PAR-CLIP
hsa-miR-186-5p	1.1699	0.0124	NID1	-3.5108	6.53e-193	CLASH
hsa-miR-186-5p	1.1699	0.0124	ITGB1	-2.0948	1.11e-285	CLASH
hsa-miR-186-5p	1.1699	0.0124	PTTG1	-2.3878	2.73e-69	CLASH, Luciferase reporter assay
hsa-miR-186-5p	1.1699	0.0124	NRP1	-2.8918	1.73e-194	Sequencing
hsa-miR-186-5p	1.1699	0.0124	RAB3GAP1	-1.1474	3.42e-36	PAR-CLIP
hsa-miR-186-5p	1.1699	0.0124	NUP50	-1.5122	7.36e-41	PAR-CLIP
hsa-miR-186-5p	1.1699	0.0124	NXN	-1.3642	1.82e-24	CLASH
hsa-miR-186-5p	1.1699	0.0124	PCDH10	-3.3298	8.7e-24	CLASH
hsa-miR-186-5p	1.1699	0.0124	JPT2	-1.3989	3.2e-41	CLASH
hsa-miR-186-5p	1.1699	0.0124	SAMD15	-2.0565	1.75e-07	HITS-CLIP
hsa-miR-186-5p	1.1699	0.0124	SEPT11	-1.506	1.43e-121	Sequencing
hsa-miR-186-5p	1.1699	0.0124	RASSF1	-1.085	7.93e-08	CLASH
hsa-miR-186-5p	1.1699	0.0124	SEPT8	-1.1701	8.98e-27	PAR-CLIP
hsa-miR-186-5p	1.1699	0.0124	SERP1	-1.2906	8.71e-47	CLASH
hsa-miR-186-5p	1.1699	0.0124	PEG10	-1.6963	4.37e-88	CLASH, PAR-CLIP
hsa-miR-186-5p	1.1699	0.0124	RBFOX2	-1.3332	5.81e-76	CLASH
hsa-miR-186-5p	1.1699	0.0124	PGAM1	-1.0778	4.56e-50	CLASH
hsa-miR-186-5p	1.1699	0.0124	PGK1	-1.3541	2.29e-126	PAR-CLIP
hsa-miR-186-5p	1.1699	0.0124	SLC1A1	-4.34	4.05e-07	HITS-CLIP
hsa-miR-186-5p	1.1699	0.0124	RBPJ	-1.0753	9.05e-39	PAR-CLIP
hsa-miR-186-5p	1.1699	0.0124	SLC30A7	-1.8044	1.86e-61	PAR-CLIP
hsa-miR-186-5p	1.1699	0.0124	PLEKHH2	-1.7189	1.43e-06	CLASH
hsa-miR-186-5p	1.1699	0.0124	RCAN3	-3.2693	3.48e-14	HITS-CLIP
hsa-miR-186-5p	1.1699	0.0124	PLPP4	-1.3088	0.036	CLASH
hsa-miR-186-5p	1.1699	0.0124	SLC39A10	-1.4086	7.57e-44	Sequencing
hsa-miR-186-5p	1.1699	0.0124	RIF1	-1.2709	5.77e-47	CLASH
hsa-miR-186-5p	1.1699	0.0124	SLC7A5	-2.5154	2.72e-265	PAR-CLIP
hsa-miR-186-5p	1.1699	0.0124	PLS3	-1.4364	2.59e-70	PAR-CLIP
hsa-miR-186-5p	1.1699	0.0124	PLXNB2	-1.0276	7.21e-54	CLASH
hsa-miR-186-5p	1.1699	0.0124	SOAT1	-1.911	5.19e-78	CLASH
hsa-miR-186-5p	1.1699	0.0124	RNF40	-1.1572	1.69e-40	CLASH
hsa-miR-186-5p	1.1699	0.0124	SPATA5	-1.4053	1.91e-22	PAR-CLIP
hsa-miR-186-5p	1.1699	0.0124	PNP	-1.8215	4.16e-13	Sequencing
hsa-miR-186-5p	1.1699	0.0124	POLD3	-1.7878	8.07e-28	CLASH
hsa-miR-186-5p	1.1699	0.0124	RNPEP	-1.3742	5.56e-24	CLASH
hsa-miR-186-5p	1.1699	0.0124	PPL	-1.5119	1.91e-17	CLASH
hsa-miR-186-5p	1.1699	0.0124	SPECC1L	-1.176	5.92e-16	CLASH
hsa-miR-186-5p	1.1699	0.0124	RRM2	-4.426	7.22e-139	CLASH
hsa-miR-186-5p	1.1699	0.0124	SPTLC1	-1.4726	8.03e-44	CLASH
hsa-miR-186-5p	1.1699	0.0124	SRPK1	-1.2699	1.8e-28	CLASH
hsa-miR-186-5p	1.1699	0.0124	SSR2	-1.2061	2.25e-57	CLASH
hsa-miR-186-5p	1.1699	0.0124	STAG2	-1.115	1.94e-35	CLASH
hsa-miR-186-5p	1.1699	0.0124	SUPT16H	-1.4472	3.45e-66	CLASH
hsa-miR-186-5p	1.1699	0.0124	TES	-1.9166	1.23e-06	Sequencing
hsa-miR-186-5p	1.1699	0.0124	TGFBR3	-1.2329	0.0075	PAR-CLIP
hsa-miR-186-5p	1.1699	0.0124	WDR62	-1.6663	2.09e-17	CLASH
hsa-miR-186-5p	1.1699	0.0124	TGOLN2	-1.4711	3.82e-67	CLASH
hsa-miR-186-5p	1.1699	0.0124	STK35	-1.2412	2.44e-12	Sequencing
hsa-miR-186-5p	1.1699	0.0124	WEE1	-1.0906	1.17e-26	CLASH
hsa-miR-186-5p	1.1699	0.0124	TLN1	-2.0229	4.54e-200	CLASH
hsa-miR-186-5p	1.1699	0.0124	TM9SF3	-1.4103	5.68e-92	CLASH
hsa-miR-186-5p	1.1699	0.0124	WNT5A	-3.9436	0	Sequencing
hsa-miR-186-5p	1.1699	0.0124	TMBIM6	-1.0893	5.72e-69	CLASH
hsa-miR-186-5p	1.1699	0.0124	XRCC2	-2.6048	5.14e-24	HITS-CLIP
hsa-miR-186-5p	1.1699	0.0124	TOP2A	-5.1583	1.14e-142	CLASH
hsa-miR-186-5p	1.1699	0.0124	YWHAH	-1.3646	8.47e-62	Sequencing, CLASH
hsa-miR-186-5p	1.1699	0.0124	TRIM59	-2.1559	7.32e-40	PAR-CLIP
hsa-miR-186-5p	1.1699	0.0124	ZNF654	-1.1968	1.17e-20	HITS-CLIP
hsa-miR-186-5p	1.1699	0.0124	TUBB	-1.708	2.89e-170	CLASH
hsa-miR-186-5p	1.1699	0.0124	TUBB4B	-1.4972	3.93e-111	CLASH
hsa-miR-186-5p	1.1699	0.0124	ZNF699	-1.4043	2.9e-23	PAR-CLIP
hsa-miR-186-5p	1.1699	0.0124	TWIST1	-1.4181	2.59e-22	Luciferase reporter assay, qRT-PCR, Western blot
hsa-miR-186-5p	1.1699	0.0124	ZWINT	-3.2104	5.64e-84	PAR-CLIP
hsa-miR-186-5p	1.1699	0.0124	VEGFA	-2.23	2.14e-119	Chromatin immunoprecipitation, Immunoblot, Immunohistochemistry, Luciferase reporter assay, Microarray, qRT-PCR
hsa-miR-186-5p	1.1699	0.0124	WDR11	-1.2751	6.05e-35	CLASH
hsa-miR-30d-5p	1.1027	0.0001	JADE3	-1.0423	0.0007	HITS-CLIP
hsa-miR-30d-5p	1.1027	0.0001	CELSR3	-1.6671	5.09e-22	PAR-CLIP
hsa-miR-30d-5p	1.1027	0.0001	ADAM9	-3.1902	0	HITS-CLIP
hsa-miR-30d-5p	1.1027	0.0001	KIF11	-4.4749	1.24e-197	PAR-CLIP
hsa-miR-30d-5p	1.1027	0.0001	APLP2	-1.7108	4.45e-113	HITS-CLIP
hsa-miR-30d-5p	1.1027	0.0001	CHD1	-1.1994	1.95e-23	HITS-CLIP
hsa-miR-30d-5p	1.1027	0.0001	ARID3A	-1.1601	1.24e-06	HITS-CLIP, PAR-CLIP
hsa-miR-30d-5p	1.1027	0.0001	KPNB1	-1.2048	2.49e-73	Luciferase reporter assay, qRT-PCR, Western blot
hsa-miR-30d-5p	1.1027	0.0001	B4GALT1	-1.1263	6.89e-27	HITS-CLIP
hsa-miR-30d-5p	1.1027	0.0001	CLCC1	-1.1567	4.05e-18	HITS-CLIP
hsa-miR-30d-5p	1.1027	0.0001	DBF4	-1.7989	1.03e-35	HITS-CLIP
hsa-miR-30d-5p	1.1027	0.0001	LCLAT1	-1.2142	1.27e-13	PAR-CLIP
hsa-miR-30d-5p	1.1027	0.0001	DDAH1	-2.3458	5.25e-109	PAR-CLIP
hsa-miR-30d-5p	1.1027	0.0001	BNIP3L	-1.8377	1.36e-169	Luciferase reporter assay
hsa-miR-30d-5p	1.1027	0.0001	LPCAT1	-1.7099	5.74e-21	HITS-CLIP
hsa-miR-30d-5p	1.1027	0.0001	CAND1	-1.096	4.28e-50	PAR-CLIP
hsa-miR-30d-5p	1.1027	0.0001	DENND5A	-1.0271	6.71e-42	CLASH
hsa-miR-30d-5p	1.1027	0.0001	DPY19L3	-1.104	3.83e-12	HITS-CLIP
hsa-miR-30d-5p	1.1027	0.0001	CBX2	-1.1378	1.08e-05	PAR-CLIP
hsa-miR-30d-5p	1.1027	0.0001	MAP1B	-1.6436	6.19e-103	CLASH
hsa-miR-30d-5p	1.1027	0.0001	CCNF	-2.5173	1.23e-54	PAR-CLIP
hsa-miR-30d-5p	1.1027	0.0001	CD2AP	-1.704	6.89e-33	PAR-CLIP
hsa-miR-30d-5p	1.1027	0.0001	CDC7	-1.0006	1.78e-05	HITS-CLIP
hsa-miR-30d-5p	1.1027	0.0001	EML4	-1.9302	1e-77	PAR-CLIP
hsa-miR-30d-5p	1.1027	0.0001	EPG5	-1.4141	6.84e-63	HITS-CLIP
hsa-miR-30d-5p	1.1027	0.0001	ERLIN1	-2.0426	1.25e-82	HITS-CLIP
hsa-miR-30d-5p	1.1027	0.0001	MARCH4	-4.7098	6.87e-18	HITS-CLIP
hsa-miR-30d-5p	1.1027	0.0001	EZH2	-1.7392	1.37e-33	Luciferase reporter assay, qRT-PCR, Western blot
hsa-miR-30d-5p	1.1027	0.0001	PAWR	-2.2544	1.76e-89	HITS-CLIP
hsa-miR-30d-5p	1.1027	0.0001	MIA3	-1.0038	1.63e-22	HITS-CLIP
hsa-miR-30d-5p	1.1027	0.0001	PCDH10	-3.3298	8.7e-24	HITS-CLIP
hsa-miR-30d-5p	1.1027	0.0001	PEG10	-1.6963	4.37e-88	PAR-CLIP
hsa-miR-30d-5p	1.1027	0.0001	FAM91A1	-1.5197	3.43e-45	HITS-CLIP
hsa-miR-30d-5p	1.1027	0.0001	FBN2	-4.1698	8.6e-47	CLASH
hsa-miR-30d-5p	1.1027	0.0001	MTDH	-1.2454	7.95e-60	HITS-CLIP
hsa-miR-30d-5p	1.1027	0.0001	GLCE	-1.4155	3.49e-23	HITS-CLIP
hsa-miR-30d-5p	1.1027	0.0001	PGM3	-1.0741	2.78e-29	PAR-CLIP
[truncated: 978 more rows]

## Sheet: S2C Table
S2C Table. Differentially expressed miRNAs in ZIKV-infected myoblasts
miRNAs	Log2 Fold Change	Adjusted p-value
hsa-miR-3614-5p	5.38062	0.000137097
hsa-miR-141-5p	5.06887	0.00284611
hsa-miR-7705-5p	3.77012	8.38237e-16
hsa-miR-653-5p	3.72208	0.0151482
hsa-miR-10399-5p	2.84418	0.00109151
hsa-miR-107-5p	2.69811	0.0181606
hsa-miR-34c-3p	2.59583	0.00216774
hsa-miR-215-5p	2.38416	0.00132565
hsa-miR-32-5p	2.36325	0.00634192
hsa-miR-4662a-5p	2.11413	0.0157222
hsa-miR-132-5p	1.48605	0.0073328
hsa-miR-3681-5p	1.40012	0.0423577
hsa-miR-146b-5p	1.26974	0.0358724
hsa-miR-30c-2-3p	-1.04727	0.0181606
hsa-miR-887-5p	-1.05263	0.0181606
hsa-miR-370-5p	-1.11555	0.0472245
hsa-miR-10527-5p	-1.30012	0.0214532
hsa-miR-365a-5p	-1.38316	0.0103141
hsa-miR-99b-3p	-1.50271	0.0224257
hsa-miR-324-3p	-1.65797	0.0181606
hsa-miR-92a-2-3p	-1.82125	0.0214532
hsa-miR-7706-3p	-1.85713	0.0214532
hsa-miR-320a-3p	-1.86826	0.0472245
hsa-miR-3615-3p	-1.96623	0.0335358
hsa-miR-128-1-5p	-2.07711	0.0151482
hsa-miR-1307-3p	-2.13661	0.0151482
hsa-miR-29b-1-5p	-2.15205	0.0151482
hsa-miR-574-5p	-2.39609	0.0426653
hsa-miR-532-3p	-2.49503	0.0151482
hsa-miR-2110-3p	-2.63391	0.0181606
hsa-miR-675-5p	-3.08245	0.00761508
hsa-miR-206-3p	-3.34029	0.00284611

## Sheet: S2D Table
S2D Table. Differentially expressed miRNAs in ZIKV-infected myotubes
miRNAs	Log2 Fold Change	Adjusted p-value
hsa-miR-3614-5p	7.26427	9.6376e-10
hsa-miR-10399-3p	3.95539	1.52051e-07
hsa-miR-10399-5p	3.38868	1.36071e-06
hsa-miR-7705-5p	3.01227	1.78716e-11
hsa-miR-497-5p	1.77732	0.017796
hsa-miR-155-5p	1.48693	0.035
hsa-miR-345-5p	-1.00243	0.00770202
hsa-miR-331-5p	-1.19098	0.0278512
hsa-miR-378a-5p	-1.25338	0.0151938
hsa-miR-378a-3p	-1.58561	0.00011347

## Sheet: S2E Table
S2E Table. Differentially expressed miRNAs in ZIKV-infected myoblasts and their validated targets
miRNAs	Log2 Fold Change	Adjusted p-value	Target Name	Log2 Fold Change	Adjusted p-value	Experiment
hsa-miR-3614-5p	5.38062	0.000137097	RBM4B	-1.02496	2.88e-09	PAR-CLIP
hsa-miR-215-5p	2.38416	0.00132565	NUDT3	-1.17912	1.78e-20	PAR-CLIP
hsa-miR-215-5p	2.38416	0.00132565	PLAU	-1.01205	7.85e-58	Microarray
hsa-miR-215-5p	2.38416	0.00132565	REEP1	-1.30361	2.18e-06	Microarray
hsa-miR-215-5p	2.38416	0.00132565	GAB2	-1.01856	5.27e-15	Microarray
hsa-miR-215-5p	2.38416	0.00132565	SLC46A3	-1.09898	5.62e-28	Microarray
hsa-miR-215-5p	2.38416	0.00132565	THBD	-1.12829	1.34e-14	Microarray
hsa-miR-32-5p	2.36325	0.00634192	RAB7B	-1.22501	7.28e-05	HITS-CLIP
hsa-miR-4662a-5p	2.11413	0.0157222	SYNPO2L	-1.10615	3e-05	PAR-CLIP
hsa-miR-4662a-5p	2.11413	0.0157222	LMOD3	-2.05554	3.66e-05	PAR-CLIP
hsa-miR-4662a-5p	2.11413	0.0157222	LSP1	-1.48612	2.42e-53	PAR-CLIP
hsa-miR-132-5p	1.48605	0.0073328	GPR153	-1.42864	1.43e-41	PAR-CLIP
hsa-miR-3681-5p	1.40012	0.0423577	CCNF	-1.02901	9.88e-16	PAR-CLIP
hsa-miR-3681-5p	1.40012	0.0423577	SYNPO2L	-1.10615	3e-05	PAR-CLIP
hsa-miR-146b-5p	1.26974	0.0358724	GPM6B	-1.30859	2.88e-07	HITS-CLIP
hsa-miR-30c-2-3p	-1.04727	0.0181606	C3	1.45825	3.28e-09	HITS-CLIP
hsa-miR-30c-2-3p	-1.04727	0.0181606	ARL5B	1.04663	6.03e-39	Luciferase reporter assay, qRT-PCR, Western blot
hsa-miR-30c-2-3p	-1.04727	0.0181606	EFNA1	2.35529	1.23e-07	PAR-CLIP
hsa-miR-30c-2-3p	-1.04727	0.0181606	ATF3	3.24564	9.48e-133	PAR-CLIP
hsa-miR-30c-2-3p	-1.04727	0.0181606	CDCP1	1.66381	0.00137004	HITS-CLIP
hsa-miR-30c-2-3p	-1.04727	0.0181606	KLLN	1.40794	1.11e-05	HITS-CLIP
hsa-miR-30c-2-3p	-1.04727	0.0181606	CLEC17A	5.28505	0.00107712	CLASH
hsa-miR-30c-2-3p	-1.04727	0.0181606	PPM1D	1.22212	2.56e-24	HITS-CLIP
hsa-miR-30c-2-3p	-1.04727	0.0181606	CXCL16	1.25341	0.00459512	PAR-CLIP
hsa-miR-30c-2-3p	-1.04727	0.0181606	RNF152	1.02624	0.00169808	PAR-CLIP, HITS-CLIP
hsa-miR-30c-2-3p	-1.04727	0.0181606	RRAD	1.37855	0.00185721	HITS-CLIP
hsa-miR-30c-2-3p	-1.04727	0.0181606	ZNF665	3.21844	0.00160694	HITS-CLIP
hsa-miR-887-5p	-1.05263	0.0181606	PPM1D	1.22212	2.56e-24	PAR-CLIP, HITS-CLIP
hsa-miR-887-5p	-1.05263	0.0181606	ARL5B	1.04663	6.03e-39	HITS-CLIP
hsa-miR-887-5p	-1.05263	0.0181606	BAMBI	2.71452	1.28e-28	HITS-CLIP
hsa-miR-887-5p	-1.05263	0.0181606	C3	1.45825	3.28e-09	PAR-CLIP, HITS-CLIP
hsa-miR-887-5p	-1.05263	0.0181606	CDCP1	1.66381	0.00137004	HITS-CLIP
hsa-miR-887-5p	-1.05263	0.0181606	KLLN	1.40794	1.11e-05	PAR-CLIP
hsa-miR-887-5p	-1.05263	0.0181606	RRAD	1.37855	0.00185721	PAR-CLIP
hsa-miR-887-5p	-1.05263	0.0181606	ZNF665	3.21844	0.00160694	HITS-CLIP
hsa-miR-887-5p	-1.05263	0.0181606	CLEC17A	5.28505	0.00107712	PAR-CLIP
hsa-miR-365a-5p	-1.38316	0.0103141	STPG1	1.14333	1.24e-05	PAR-CLIP
hsa-miR-365a-5p	-1.38316	0.0103141	C3	1.45825	3.28e-09	HITS-CLIP
hsa-miR-365a-5p	-1.38316	0.0103141	TNFSF10	4.73239	0.00358756	PAR-CLIP
hsa-miR-365a-5p	-1.38316	0.0103141	IL7R	1.36808	1.3e-40	HITS-CLIP
hsa-miR-324-3p	-1.65797	0.0181606	MFSD2A	1.15762	2.7e-08	HITS-CLIP
hsa-miR-324-3p	-1.65797	0.0181606	HLA-F	3.64323	2.3e-45	HITS-CLIP
hsa-miR-324-3p	-1.65797	0.0181606	MKNK2	1.02216	1.44e-21	HITS-CLIP
hsa-miR-324-3p	-1.65797	0.0181606	DLX2	1.3949	0.00313332	HITS-CLIP
hsa-miR-324-3p	-1.65797	0.0181606	ICAM1	2.22255	4.19e-48	HITS-CLIP
hsa-miR-324-3p	-1.65797	0.0181606	NIPAL1	1.05468	0.0125627	PAR-CLIP
hsa-miR-324-3p	-1.65797	0.0181606	EFNA1	2.35529	1.23e-07	PAR-CLIP
hsa-miR-128-1-5p	-2.07711	0.0151482	EPHA2	1.44929	2.36e-83	HITS-CLIP
hsa-miR-128-1-5p	-2.07711	0.0151482	FAM43A	2.29173	3.96e-06	qRT-PCR
hsa-miR-1307-3p	-2.13661	0.0151482	CRISPLD2	1.73943	7.73e-38	CLASH, PAR-CLIP
hsa-miR-1307-3p	-2.13661	0.0151482	PNPT1	1.15086	9.51e-27	CLASH
hsa-miR-1307-3p	-2.13661	0.0151482	GBP4	7.3551	1.69e-06	qRT-PCR
hsa-miR-1307-3p	-2.13661	0.0151482	IRF1	1.98062	7.53e-76	HITS-CLIP
hsa-miR-1307-3p	-2.13661	0.0151482	SP110	1.77841	6.92e-36	PAR-CLIP
hsa-miR-1307-3p	-2.13661	0.0151482	C3	1.45825	3.28e-09	HITS-CLIP
hsa-miR-29b-1-5p	-2.15205	0.0151482	ARL5B	1.04663	6.03e-39	PAR-CLIP
hsa-miR-29b-1-5p	-2.15205	0.0151482	DNAJB9	1.13827	6.19e-45	HITS-CLIP
hsa-miR-29b-1-5p	-2.15205	0.0151482	KITLG	1.09461	2.98e-05	HITS-CLIP
hsa-miR-29b-1-5p	-2.15205	0.0151482	SOCS1	1.63691	0.000966229	HITS-CLIP
hsa-miR-574-5p	-2.39609	0.0426653	IFFO2	1.0118	1.73e-16	PAR-CLIP
hsa-miR-574-5p	-2.39609	0.0426653	CASZ1	2.04419	2.82e-06	PAR-CLIP
hsa-miR-574-5p	-2.39609	0.0426653	APOL6	1.91317	1.44e-71	HITS-CLIP
hsa-miR-574-5p	-2.39609	0.0426653	PLSCR1	1.82651	1.28e-62	PAR-CLIP
hsa-miR-574-5p	-2.39609	0.0426653	MX2	7.35254	6.82e-57	HITS-CLIP
hsa-miR-574-5p	-2.39609	0.0426653	CREBRF	1.10444	1.35e-26	HITS-CLIP
hsa-miR-574-5p	-2.39609	0.0426653	CRISPLD2	1.73943	7.73e-38	HITS-CLIP
hsa-miR-574-5p	-2.39609	0.0426653	EIF2AK2	1.0258	3.37e-29	HITS-CLIP
hsa-miR-574-5p	-2.39609	0.0426653	MXD1	1.41676	3.09e-15	HITS-CLIP
hsa-miR-574-5p	-2.39609	0.0426653	PNP	1.12608	2.28e-14	PAR-CLIP
hsa-miR-574-5p	-2.39609	0.0426653	SCD	1.13095	1.23e-52	PAR-CLIP
hsa-miR-574-5p	-2.39609	0.0426653	RNF152	1.02624	0.00169808	Immunoblot, Luciferase reporter assay, qRT-PCR
hsa-miR-574-5p	-2.39609	0.0426653	SAMD9L	1.33917	1.82e-61	PAR-CLIP
hsa-miR-532-3p	-2.49503	0.0151482	TRPM3	1.60965	0.000458835	HITS-CLIP
hsa-miR-532-3p	-2.49503	0.0151482	EREG	2.26189	0.00371326	HITS-CLIP
hsa-miR-532-3p	-2.49503	0.0151482	S1PR1	1.89326	2.59e-13	HITS-CLIP
hsa-miR-532-3p	-2.49503	0.0151482	ESM1	1.49047	0.00447502	PAR-CLIP
hsa-miR-532-3p	-2.49503	0.0151482	KLHL15	1.00552	2.15e-15	HITS-CLIP
hsa-miR-675-5p	-3.08245	0.00761508	MAFF	1.38923	3.35e-24	HITS-CLIP
hsa-miR-675-5p	-3.08245	0.00761508	TGFBI	1.298	5.54e-131	HITS-CLIP

## Sheet: S2F Table
S2F Table. Differentially expressed miRNAs in ZIKV-infected myotubes and their validated targets
miRNAs	Log2 Fold Change	Adjusted p-value	Target Name	Log2 Fold Change	Adjusted p-value	Experiment
hsa-miR-3614-5p	7.26427	9.6376e-10	SCRG1	-2.13148	0.00547821	PAR-CLIP
hsa-miR-3614-5p	7.26427	9.6376e-10	CASTOR2	-1.74827	1.26e-12	HITS-CLIP
hsa-miR-497-5p	1.77732	0.017796	CTDSPL	-1.02724	2.06e-22	PAR-CLIP
hsa-miR-497-5p	1.77732	0.017796	KLHL40	-1.72682	7.29e-14	HITS-CLIP
hsa-miR-497-5p	1.77732	0.017796	CMTM4	-1.18059	1.63e-09	PAR-CLIP
hsa-miR-497-5p	1.77732	0.017796	C21orf62	-3.96296	0.00943805	PAR-CLIP
hsa-miR-497-5p	1.77732	0.017796	ACTR3B	-1.10362	4.17e-05	PAR-CLIP
hsa-miR-497-5p	1.77732	0.017796	C1orf21	-1.22871	7.41e-10	PAR-CLIP
hsa-miR-497-5p	1.77732	0.017796	RASSF2	-1.07552	4.22e-06	PAR-CLIP
hsa-miR-155-5p	1.48693	0.0351234	FGF7	-1.38838	3.88e-12	Luciferase reporter assay, Proteomics, Microarray
hsa-miR-155-5p	1.48693	0.0351234	CARHSP1	-1.21204	7.17e-22	Reporter assay
hsa-miR-155-5p	1.48693	0.0351234	STRBP	-1.07268	0.0107516	Proteomics
hsa-miR-155-5p	1.48693	0.0351234	WRB	-1.37754	2.89e-12	Proteomics
hsa-miR-155-5p	1.48693	0.0351234	CD36	-1.21582	1.4e-12	Proteomics
hsa-miR-345-5p	-1.00243	0.00770202	PRSS23	1.86487	2.66e-139	HITS-CLIP
hsa-miR-345-5p	-1.00243	0.00770202	CNP	1.50953	2.98e-70	CLASH
hsa-miR-345-5p	-1.00243	0.00770202	ABCC1	1.11212	1.65e-14	Luciferase reporter assay, Western blot
hsa-miR-345-5p	-1.00243	0.00770202	YEATS2	1.68922	7.45e-60	CLASH
hsa-miR-345-5p	-1.00243	0.00770202	ADM2	1.83087	0.0105147	PAR-CLIP
hsa-miR-331-5p	-1.19098	0.0278512	TRIB1	1.85994	8.88e-16	PAR-CLIP
hsa-miR-331-5p	-1.19098	0.0278512	GADD45A	1.23045	1.65e-27	PAR-CLIP
hsa-miR-331-5p	-1.19098	0.0278512	ELF4	1.35434	6.78e-09	PAR-CLIP
hsa-miR-331-5p	-1.19098	0.0278512	ERRFI1	1.09766	1.39e-36	PAR-CLIP
hsa-miR-331-5p	-1.19098	0.0278512	HIST1H2BK	1.10847	9.22e-19	PAR-CLIP
hsa-miR-378a-3p	-1.58561	0.00011347	TRAFD1	2.37104	2.51e-121	CLASH
hsa-miR-378a-3p	-1.58561	0.00011347	ENO1	2.18928	1.25e-211	CLASH
hsa-miR-378a-3p	-1.58561	0.00011347	FLNA	1.6489	1.52e-119	CLASH
hsa-miR-378a-3p	-1.58561	0.00011347	PRKD2	2.92901	3.04e-46	PAR-CLIP
hsa-miR-378a-3p	-1.58561	0.00011347	GLI3	1.24341	1.11e-07	Luciferase reporter assay
hsa-miR-378a-3p	-1.58561	0.00011347	C3orf38	1.52127	5.69e-38	Sequencing
hsa-miR-378a-3p	-1.58561	0.00011347	GOLGA8B	1.26743	5.18e-17	CLASH
hsa-miR-378a-3p	-1.58561	0.00011347	MYC	1.33662	1.97e-16	Immunoblot, Luciferase reporter assay, qRT-PCR
hsa-miR-378a-3p	-1.58561	0.00011347	PML	2.96912	1.88e-169	CLASH
hsa-miR-378a-3p	-1.58561	0.00011347	ERRFI1	1.09766	1.39e-36	CLASH
hsa-miR-378a-3p	-1.58561	0.00011347	PTBP1	1.12887	1.09e-31	CLASH
hsa-miR-378a-3p	-1.58561	0.00011347	NLGN2	1.06077	8.48e-05	CLASH
hsa-miR-378a-3p	-1.58561	0.00011347	PTMA	1.17495	6.33e-32	CLASH
hsa-miR-378a-3p	-1.58561	0.00011347	CACNG8	2.6332	0.0067906	PAR-CLIP
hsa-miR-378a-3p	-1.58561	0.00011347	ACTB	1.20675	6.7e-57	CLASH
